# Supplementary material for: N-acyl-homoserine lactone-based quorum sensing beyond canonical lineages: insights from Actinomycetota
Source: Front Microbiol. 2026 Apr 20;17:1738013. doi: 10.3389/fmicb.2026.1738013 (PMC13136126; doi:10.3389/fmicb.2026.1738013)
Supplement: Supplementary file 1 [file Data_Sheet_1.xlsx]

## Sheet: Standards
	Concentration (ng/mL)	C6-oxo	C6	C7	C8	C10-oxo	C10	C12-oxo	C12	C14-oxo	C14		Average peak areas	C6-oxo	C6	C7	C8	C10-oxo	C10	C12-oxo	C12	C14-oxo	C14
Stnd1	6.75	26.4674	48.3913	45.201	24.0102	9	12	10	10	22.8373	21.3716		Stnd1	15.7337	49.5684	38.5249	22.3633	11.5	15	15.9345	13	26.9069	21.0996
Stnd2	12.5	63.4724	73.1385	79.8745	36	18	22	19.5498	26.2202	45.2476	33.9661		Stnd2	58.5803	72.0116	85.229	34.9839	22.6238	28.6823	21.5269	30.1983	59.387	45.0695
Stnd3	25	89.5488	165.229	155.943	50.3757	24.9362	48.0002	32.9809	40.7415	68.0807	86.5448		Stnd3	88.7664	165.259	170.203	68.7489	40.5216	53.8694	47.4659	68.4162	112.135	99.6663
Stnd4	50	224.651	284.681	266.785	105.778	65.2136	89.0596	72.4083	110.247	191.125	161.238		Stnd4	262.144	286.406	317.592	126.915	93.4154	105.045	107.612	142.056	268.947	220.434
Stnd5	100	344.821	579.826	475.977	200.037	120.377	192.63	182.755	192.621	372.921	261.51		Stnd5	490.398	610.504	581.267	245.075	174.255	242.769	248.369	280.443	546.934	390.35
Stnd6	200	669.925	969.903	982.939	383.293	246.561	325.593	362.312	385.602	716.347	511.793		Stnd6	954.139	1143.76	1201.24	503.031	329.274	413.753	479.498	546.685	1046.31	761.476
Stnd7	400	1413.64	1902.61	1884.06	767.608	534.552	728.813	751.655	818.261	1422.86	795.384		Stnd7	1944.95	2168.95	2329.62	939.883	682.02	842.848	993.873	1070.81	1995.86	1235.56
Stnd8	800	2882.02	3282.45	3403.08	1303.52	974.493	1426.84	1395.94	1523.28	2836.58	1842.26		Stnd8	3427.59	3657.69	4028.33	1609.61	1252.2	1590.17	1858.22	1834.4	3613.89	2329.82
													%RSDs
Stnd 1	6.75	5	50.7455	31.8488	20.7164	14	18	21.8689	16	30.9765	20.8275		Stnd1	96.4792	3.35839	24.5073	10.4148	30.7438	28.2843	52.6695	32.6357	21.3899	1.82332
Stnd 2	12.5	53.6883	70.8846	90.5835	33.9678	27.2476	35.3646	23.504	34.1765	73.5263	56.1729		Stnd2	11.8101	2.21321	8.88474	4.10757	28.9034	32.9479	12.9887	18.63	33.6708	34.8407
Stnd 3	25	87.9839	165.288	184.463	87.122	56.1071	59.7386	61.9509	96.0909	156.189	112.788		Stnd3	1.24662	0.0251077	11.8484	37.7949	54.3936	15.4082	43.1571	57.2056	55.5597	18.6187
Stnd 4	50	299.637	288.131	368.399	148.051	121.617	121.03	142.815	173.866	346.768	279.63		Stnd4	20.2267	0.851578	22.624	23.5525	42.6946	21.5208	46.2636	31.6672	40.9213	37.9777
Stnd 5	100	635.975	641.182	686.556	290.113	228.133	292.907	313.983	368.266	720.947	519.19		Stnd5	41.9816	7.10647	25.6168	25.9892	43.7262	29.2075	37.3607	44.287	44.9947	46.678
Stnd 6	200	1238.35	1317.63	1419.53	622.77	411.988	501.913	596.685	707.768	1376.27	1011.16		Stnd6	42.1259	21.4972	25.7	33.663	35.5251	30.1332	34.5625	41.6704	44.5985	46.3711
Stnd 7	400	2476.26	2435.3	2775.19	1112.16	829.488	956.883	1236.09	1323.36	2568.86	1675.74		Stnd7	38.6327	17.3665	27.0483	25.9217	30.5785	19.1339	34.4659	33.3541	40.6014	50.3824
Stnd8	800	3973.17	4032.93	4653.58	1915.7	1529.91	1753.51	2320.49	2145.52	4391.2	2817.39		Stnd8	22.5102	14.5084	21.9504	26.8934	31.3638	14.5264	35.1816	23.9854	30.4182	29.5955
	Trendline values	C6-oxo	C6	C7	C8	C10-oxo	C10	C12-oxo	C12	C14-oxo	C14
	m	2.21	4.63	5.1	2.03	1.58	1.99	2.35	2.33	4.56	2.89
	b	2.21	97.2	78.2	38.3	11.5	14.4	2.77	33.9	50.2	62.5
	Trendline values	C6-oxo	C6	C7	C8	C10-oxo	C10	C12-oxo	C12	C14-oxo	C14
	m	4.85	5.71	5.93	2.45	1.65	2.1	2.45	2.76	5.31	3.81
	b	-7.5	12.8	9.56	3.94	3.63	5.08	-7.63	-1.12	-5.77	5.98

## Sheet: Samples
Internal ID	Absolute peak areas	C6-oxo	C6	C7	C8	C10-oxo	C10	C12-oxo	C12	C14-oxo	C14		Area to conc	C6-oxo	C6	C7	C8	C10-oxo	C10	C12-oxo	C12	C14-oxo	C14
tod-7-047-01	B-k61-24A	58.7173	0	0	0	0	0	0	0	12	7		B-k61-24A	13.653	ND	ND	ND	ND	ND	ND	ND	3.34652	0.267717
tod-7-047-02	B-k61-24B	82.5123	0	0	0	0	0	0	0	3	0		B-k61-24B	18.5592	ND	ND	ND	ND	ND	ND	ND	1.6516	ND
tod-7-047-03	B-k61-24C	59.1697	0	0	0	0	0	0	0	55.1824	0		B-k61-24C	13.7463	ND	ND	ND	ND	ND	ND	ND	11.4788	ND
tod-7-047-04	B-k61-48A	87.1646	0	0	0	0	0	0	0	0	0		B-k61-48A	19.5185	ND	ND	ND	ND	ND	ND	ND	ND	ND
tod-7-047-05	B-k61-48B	75.5372	32.2883	0	0	0	0	0	0	0	0		B-k61-48B	17.1211	3.41301	ND	ND	ND	ND	ND	ND	ND	ND
tod-7-047-06	B-k61-48C	90.7041	0	0	0	0	0	0	0	0	0		B-k61-48C	20.2483	ND	ND	ND	ND	ND	ND	ND	ND	ND
tod-7-047-07	B-k61-72A	0	172.417	0	4	0	0	0	0	0	8		B-k61-72A	ND	27.9539	ND	0.0244898	ND	ND	ND	ND	ND	0.530184
tod-7-047-08	B-k61-72B	45.7559	154.234	0	9	0	0	0	0	0	4		B-k61-72B	10.9806	24.7695	ND	2.06531	ND	ND	ND	ND	ND	-0.519685
tod-7-047-09	B-k61-72C	0	179.972	0	6	0	0	0	0	0	0		B-k61-72C	ND	29.277	ND	0.840816	ND	ND	ND	ND	ND	ND
														Concentration (ng/mL)
													Sample	C6-oxo	C6	C7	C8	C10-oxo	C10	C12-oxo	C12	C14-oxo	C14
													B-k61-24A	13.653	ND	ND	ND	ND	ND	ND	ND	3.34652	0.267717
	ND= Not detected												B-k61-24B	18.5592	ND	ND	ND	ND	ND	ND	ND	1.6516	ND
													B-k61-24C	13.7463	ND	ND	ND	ND	ND	ND	ND	11.4788	ND
	From 6.25 to 200ng/mL graphs												B-k61-48A	19.5185	ND	ND	ND	ND	ND	ND	ND	ND	ND
	Trendline values	C6-oxo	C6	C7	C8	C10-oxo	C10	C12-oxo	C12	C14-oxo	C14		B-k61-48B	17.1211	3.41301	ND	ND	ND	ND	ND	ND	ND	ND
	m	4.85	5.71	5.93	2.45	1.65	2.1	2.45	2.76	5.31	3.81		B-k61-48C	20.2483	ND	ND	ND	ND	ND	ND	ND	ND	ND
	b	-7.5	12.8	9.56	3.94	3.63	5.08	-7.63	-1.12	-5.77	5.98		B-k61-72A	ND	27.9539	ND	0.0244898	ND	ND	ND	ND	ND	0.530184
													B-k61-72B	10.9806	24.7695	ND	2.06531	ND	ND	ND	ND	ND	<loq
													B-k61-72C	ND	29.277	ND	0.840816	ND	ND	ND	ND	ND	ND

## Sheet: From quant
Sample							3 oxo C6-AHL Results		C6-AHL Results		C7-AHL Results		C8-AHL Results		3 oxo C10-AHL Results		C10-AHL Results		3 oxo C12-AHL Results		C12-AHL Results		3 oxo C14-AHL Results		C14-AHL Results
		Name	Data File	Type	Level	Acq. Date-Time	RT	Area	RT	Area	RT	Area	RT	Area	RT	Area	RT	Area	RT	Area	RT	Area	RT	Area	RT	Area
3 oxo C10-AHL: Integrator status = 6, message = No peaks found because the chromatogram did not have any significant variation in amplitude. 3 oxo C12-AHL: Integrator status = 6, message = No peaks found because the chromatogram did not have any significant variation in amplitude. 3 oxo C14-AHL: Integrator status = 6, message = No peaks found because the chromatogram did not have any significant …		blank	blank.d	Sample		2021-08-30 18:39:58	0	0	0	0	0	0	0	0	0	0	0	0	0	0	0	0	0	0	0	0
3 oxo C10-AHL: Integrator status = 6, message = No peaks found because the chromatogram did not have any significant variation in amplitude. 3 oxo C12-AHL: Integrator status = 6, message = No peaks found because the chromatogram did not have any significant variation in amplitude. C10-AHL: Integrator status = 6, message = No peaks found because the chromatogram did not have any significant variat…	3 oxo C14-AHL: Integrator found the following problem(s) with the peak at RT = 6.253: WidthProblem 3 oxo C6-AHL: Integrator found the following problem(s) with the peak at RT = 3.060: HeightProblem C14-AHL: Integrator found the following problem(s) with the peak at RT = 6.829: WidthProblem, SeriousProblem	6p25	6p25.d	Sample		2021-08-30 18:51:42	3.06007	26.4674	3.80655	48.3913	4.26332	45.201	4.67335	24.0102	4.83	9	5.38	12	5.57	10	6.12	10	6.2527	22.8373	6.82908	21.3716
3 oxo C10-AHL: Integrator status = 6, message = No peaks found because the chromatogram did not have any significant variation in amplitude. C10-AHL: Integrator status = 6, message = No peaks found because the chromatogram did not have any significant variation in amplitude. C8-AHL: Integrator status = 6, message = No peaks found because the chromatogram did not have any significant variation in …	3 oxo C12-AHL: Integrator found the following problem(s) with the peak at RT = 5.543: WidthProblem 3 oxo C6-AHL: Integrator found the following problem(s) with the peak at RT = 3.048: HeightProblem	12p5	12p5.d	Sample		2021-08-30 19:03:26	3.04833	63.4724	3.82032	73.1385	4.25022	79.8745	4.64	36	4.87	18	5.38	22	5.54348	19.5498	6.12693	26.2202	6.26438	45.2476	6.84352	33.9661
	3 oxo C6-AHL: Integrator found the following problem(s) with the peak at RT = 3.026: HeightProblem C12-AHL: Integrator found the following problem(s) with the peak at RT = 6.124: WidthProblem	25	25.d	Sample		2021-08-30 19:15:10	3.02648	89.5488	3.80497	165.229	4.2578	155.943	4.6566	50.3757	4.82585	24.9362	5.38872	48.0002	5.5695	32.9809	6.12412	40.7415	6.25333	68.0807	6.84207	86.5448
	3 oxo C6-AHL: Integrator found the following problem(s) with the peak at RT = 3.057: HeightProblem C10-AHL: Integrator found the following problem(s) with the peak at RT = 5.409: WidthProblem	50	50.d	Sample		2021-08-30 19:26:55	3.0569	224.651	3.8097	284.681	4.25892	266.785	4.64853	105.778	4.85873	65.2136	5.40903	89.0596	5.5506	72.4083	6.12647	110.247	6.25702	191.125	6.84083	161.238
	3 oxo C6-AHL: Integrator found the following problem(s) with the peak at RT = 3.069: HeightProblem, AreaProblem	100	100.d	Sample		2021-08-30 19:38:39	3.06867	344.821	3.8179	579.826	4.25438	475.977	4.65282	200.037	4.8214	120.377	5.39315	192.63	5.54517	182.755	6.13073	192.621	6.25573	372.921	6.84482	261.51
	3 oxo C6-AHL: Integrator found the following problem(s) with the peak at RT = 3.069: HeightProblem, AreaProblem	200	200.d	Sample		2021-08-30 19:50:23	3.06888	669.925	3.81412	969.903	4.25677	982.939	4.65487	383.293	4.84365	246.561	5.39373	325.593	5.54777	362.312	6.13098	385.602	6.26137	716.347	6.84592	511.793
	3 oxo C12-AHL: Integrator found the following problem(s) with the peak at RT = 5.544: Spiky 3 oxo C6-AHL: Integrator found the following problem(s) with the peak at RT = 3.063: HeightProblem, AreaProblem C7-AHL: Integrator found the following problem(s) with the peak at RT = 4.247: Spiky	400	400.d	Sample		2021-08-30 20:02:09	3.06267	1413.64	3.80778	1902.61	4.24722	1884.06	4.64717	767.608	4.83613	534.552	5.3928	728.813	5.54405	751.655	6.13133	818.261	6.25507	1422.86	6.8461	795.384
	3 oxo C10-AHL: Integrator found the following problem(s) with the peak at RT = 4.833: Spiky 3 oxo C6-AHL: Integrator found the following problem(s) with the peak at RT = 3.071: HeightProblem, AreaProblem	800	800.d	Sample		2021-08-30 20:13:55	3.0705	2882.02	3.81083	3282.45	4.25927	3403.08	4.64445	1303.52	4.83347	974.493	5.39438	1426.84	5.54705	1395.94	6.13358	1523.28	6.25912	2836.58	6.8457	1842.26
3 oxo C10-AHL: Integrator status = 6, message = No peaks found because the chromatogram did not have any significant variation in amplitude. 3 oxo C12-AHL: Integrator status = 6, message = No peaks found because the chromatogram did not have any significant variation in amplitude. 3 oxo C14-AHL: Integrator status = 6, message = No peaks found because the chromatogram did not have any significant …	3 oxo C6-AHL: Retention time = 2.572 is outside the allowed range [2.898, 3.203]	tod-7-047-01	tod-7-047-01.d	Sample		2021-08-30 20:25:40	2.57233	58.7173	0	0	0	0	0	0	0	0	0	0	0	0	0	0	6.24	12	6.86	7
3 oxo C10-AHL: Integrator status = 6, message = No peaks found because the chromatogram did not have any significant variation in amplitude. 3 oxo C12-AHL: Integrator status = 6, message = No peaks found because the chromatogram did not have any significant variation in amplitude. 3 oxo C14-AHL: Integrator status = 6, message = No peaks found because the chromatogram did not have any significant …	3 oxo C6-AHL: Retention time = 2.621 is outside the allowed range [2.898, 3.203]	tod-7-047-02	tod-7-047-02.d	Sample		2021-08-30 20:37:26	2.62073	82.5123	0	0	0	0	0	0	0	0	0	0	0	0	0	0	6.31	3	0	0
3 oxo C10-AHL: Integrator status = 6, message = No peaks found because the chromatogram did not have any significant variation in amplitude. 3 oxo C12-AHL: Integrator status = 6, message = No peaks found because the chromatogram did not have any significant variation in amplitude. C10-AHL: Integrator status = 6, message = No peaks found because the chromatogram did not have any significant variat…	3 oxo C6-AHL: Retention time = 2.597 is outside the allowed range [2.898, 3.203]	tod-7-047-03	tod-7-047-03.d	Sample		2021-08-30 20:49:11	2.59667	59.1697	0	0	0	0	0	0	0	0	0	0	0	0	0	0	6.5152	55.1824	0	0
3 oxo C10-AHL: Integrator status = 6, message = No peaks found because the chromatogram did not have any significant variation in amplitude. 3 oxo C12-AHL: Integrator status = 6, message = No peaks found because the chromatogram did not have any significant variation in amplitude. 3 oxo C14-AHL: Integrator status = 6, message = No peaks found because the chromatogram did not have any significant …	3 oxo C6-AHL: Retention time = 2.575 is outside the allowed range [2.898, 3.203]	tod-7-047-04	tod-7-047-04.d	Sample		2021-08-30 21:00:55	2.57493	87.1646	0	0	0	0	0	0	0	0	0	0	0	0	0	0	0	0	0	0
3 oxo C10-AHL: Integrator status = 6, message = No peaks found because the chromatogram did not have any significant variation in amplitude. 3 oxo C12-AHL: Integrator status = 6, message = No peaks found because the chromatogram did not have any significant variation in amplitude. 3 oxo C14-AHL: Integrator status = 6, message = No peaks found because the chromatogram did not have any significant …	3 oxo C6-AHL: Retention time = 2.601 is outside the allowed range [2.898, 3.203]	tod-7-047-05	tod-7-047-05.d	Sample		2021-08-30 21:12:40	2.60133	75.5372	3.83523	32.2883	0	0	0	0	0	0	0	0	0	0	0	0	0	0	0	0
3 oxo C10-AHL: Integrator status = 6, message = No peaks found because the chromatogram did not have any significant variation in amplitude. 3 oxo C12-AHL: Integrator status = 6, message = No peaks found because the chromatogram did not have any significant variation in amplitude. 3 oxo C14-AHL: Integrator status = 6, message = No peaks found because the chromatogram did not have any significant …	3 oxo C6-AHL: Retention time = 2.563 is outside the allowed range [2.898, 3.203]	tod-7-047-06	tod-7-047-06.d	Sample		2021-08-30 21:24:25	2.56343	90.7041	0	0	0	0	0	0	0	0	0	0	0	0	0	0	0	0	0	0
3 oxo C10-AHL: Integrator status = 6, message = No peaks found because the chromatogram did not have any significant variation in amplitude. 3 oxo C12-AHL: Integrator status = 6, message = No peaks found because the chromatogram did not have any significant variation in amplitude. 3 oxo C14-AHL: Integrator status = 6, message = No peaks found because the chromatogram did not have any significant …		tod-7-047-07	tod-7-047-07.d	Sample		2021-08-30 21:36:12	0	0	3.81953	172.417	0	0	4.67	4	0	0	0	0	0	0	0	0	0	0	6.86	8
3 oxo C10-AHL: Integrator status = 6, message = No peaks found because the chromatogram did not have any significant variation in amplitude. 3 oxo C12-AHL: Integrator status = 6, message = No peaks found because the chromatogram did not have any significant variation in amplitude. 3 oxo C14-AHL: Integrator status = 6, message = No peaks found because the chromatogram did not have any significant …	3 oxo C6-AHL: Retention time = 2.606 is outside the allowed range [2.898, 3.203]	tod-7-047-08	tod-7-047-08.d	Sample		2021-08-30 21:47:57	2.60572	45.7559	3.82075	154.234	0	0	4.67	9	0	0	0	0	0	0	0	0	0	0	6.86	4
3 oxo C10-AHL: Integrator status = 6, message = No peaks found because the chromatogram did not have any significant variation in amplitude. 3 oxo C12-AHL: Integrator status = 6, message = No peaks found because the chromatogram did not have any significant variation in amplitude. 3 oxo C14-AHL: Integrator status = 6, message = No peaks found because the chromatogram did not have any significant …		tod-7-047-09	tod-7-047-09.d	Sample		2021-08-30 21:59:43	0	0	3.8199	179.972	0	0	4.67	6	0	0	0	0	0	0	0	0	0	0	0	0
3 oxo C10-AHL: Integrator status = 6, message = No peaks found because the chromatogram did not have any significant variation in amplitude. 3 oxo C12-AHL: Integrator status = 6, message = No peaks found because the chromatogram did not have any significant variation in amplitude. 3 oxo C14-AHL: Integrator status = 6, message = No peaks found because the chromatogram did not have any significant …		blankr	blankr.d	Sample		2021-08-30 22:11:26	0	0	0	0	0	0	0	0	0	0	0	0	0	0	0	0	0	0	0	0
3 oxo C10-AHL: Integrator status = 6, message = No peaks found because the chromatogram did not have any significant variation in amplitude. 3 oxo C6-AHL: Integrator did not find any peaks C10-AHL: Integrator status = 6, message = No peaks found because the chromatogram did not have any significant variation in amplitude. C12-AHL: Integrator status = 6, message = No peaks found because the chroma…	3 oxo C12-AHL: Integrator found the following problem(s) with the peak at RT = 5.535: WidthProblem 3 oxo C14-AHL: Integrator found the following problem(s) with the peak at RT = 6.250: WidthProblem, SeriousProblem C14-AHL: Integrator found the following problem(s) with the peak at RT = 6.853: WidthProblem C8-AHL: Integrator found the following problem(s) with the peak at RT = 4.652: WidthProblem	6p25r	6p25r.d	Sample		2021-08-30 22:23:10	3.05	5	3.80625	50.7455	4.24472	31.8488	4.65172	20.7164	4.83	14	5.41	18	5.53463	21.8689	6.12	16	6.25025	30.9765	6.85335	20.8275
	3 oxo C12-AHL: Integrator found the following problem(s) with the peak at RT = 5.535: WidthProblem 3 oxo C6-AHL: Integrator found the following problem(s) with the peak at RT = 2.991: HeightProblem C14-AHL: Integrator found the following problem(s) with the peak at RT = 6.844: WidthProblem C8-AHL: Integrator found the following problem(s) with the peak at RT = 4.629: WidthProblem	12p5r	12p5r.d	Sample		2021-08-30 22:34:54	2.99092	53.6883	3.81017	70.8846	4.26113	90.5835	4.62882	33.9678	4.82115	27.2476	5.38272	35.3646	5.53538	23.504	6.12362	34.1765	6.26067	73.5263	6.84425	56.1729
	3 oxo C6-AHL: Integrator found the following problem(s) with the peak at RT = 3.062: HeightProblem, WidthProblem	25r	25r.d	Sample		2021-08-30 22:46:39	3.06217	87.9839	3.80672	165.288	4.23428	184.463	4.64052	87.122	4.82672	56.1071	5.40328	59.7386	5.53862	61.9509	6.13437	96.0909	6.25862	156.189	6.84533	112.788
	3 oxo C6-AHL: Integrator found the following problem(s) with the peak at RT = 3.053: HeightProblem, AreaProblem	50r	50r.d	Sample		2021-08-30 22:58:23	3.05305	299.637	3.80723	288.131	4.24703	368.399	4.64728	148.051	4.82602	121.617	5.39747	121.03	5.54535	142.815	6.14288	173.866	6.2557	346.768	6.84623	279.63
	3 oxo C6-AHL: Integrator found the following problem(s) with the peak at RT = 3.062: HeightProblem, AreaProblem	100r	100r.d	Sample		2021-08-30 23:10:09	3.06178	635.975	3.80575	641.182	4.24992	686.556	4.6525	290.113	4.84097	228.133	5.39345	292.907	5.54895	313.983	6.1307	368.266	6.25627	720.947	6.84772	519.19
	3 oxo C6-AHL: Integrator found the following problem(s) with the peak at RT = 3.056: HeightProblem, AreaProblem	200r	200r.d	Sample		2021-08-30 23:21:53	3.05585	1238.35	3.80267	1317.63	4.24537	1419.53	4.64403	622.77	4.83733	411.988	5.38258	501.913	5.54643	596.685	6.12942	707.768	6.25583	1376.27	6.84887	1011.16
	3 oxo C6-AHL: Integrator found the following problem(s) with the peak at RT = 3.047: HeightProblem, AreaProblem	400r	400r.d	Sample		2021-08-30 23:33:38	3.04655	2476.26	3.80353	2435.3	4.24427	2775.19	4.64287	1112.16	4.82993	829.488	5.3851	956.883	5.54188	1236.09	6.13008	1323.36	6.25592	2568.86	6.84827	1675.74
	3 oxo C12-AHL: Integrator found the following problem(s) with the peak at RT = 5.540: Spiky 3 oxo C6-AHL: Integrator found the following problem(s) with the peak at RT = 3.053: HeightProblem, AreaProblem	800r	800r.d	Sample		2021-08-30 23:45:24	3.05337	3973.17	3.80188	4032.93	4.24637	4653.58	4.64292	1915.7	4.8285	1529.91	5.38745	1753.51	5.54047	2320.49	6.12923	2145.52	6.25695	4391.2	6.8457	2817.39
