# Supplementary material for: N-acyl-homoserine lactone-based quorum sensing beyond canonical lineages: insights from Actinomycetota
Source: Front Microbiol. 2026 Apr 20;17:1738013. doi: 10.3389/fmicb.2026.1738013 (PMC13136126; doi:10.3389/fmicb.2026.1738013)
Supplement: Supplementary file 2 [file Data_Sheet_2.xlsx]

## Sheet: Standards
	Concentration (ng/mL)	C6-oxo	C6	C7	C8	C10-oxo	C10	C12-oxo	C12	C14-oxo	C14		Average peak areas	C6-oxo	C6	C7	C8	C10-oxo	C10	C12-oxo	C12	C14-oxo	C14
Stnd1	6.75	116.455	141.504	268.876	119.278	56.01	75.35	49.28	75.39	85.69	136.74		Stnd1	90.3389	116.978	193.618	90.2257	40.8286	59.0486	49.0006	82.1545	96.7606	99.6664
Stnd2	12.5	322.181	240.148	401.827	160.072	106.395	130.978	83.3348	128.953	146.773	217.552		Stnd2	276.049	222.214	342.239	126.136	83.9838	106.55	86.1168	154.525	185.321	199.963
Stnd3	25	595.598	403.308	603.181	237.811	127.286	134.551	100.979	204.606	273.852	361.154		Stnd3	543.591	379.647	595.147	248.507	134.676	161.639	126.559	248.504	367.639	393.173
Stnd4	50	1041.79	707.644	1022.94	354.748	215.671	223.953	194.204	329.214	502.341	562.833		Stnd4	1060.54	771.066	1130.72	412.047	237.889	298.526	242.477	455.897	663.393	730.596
Stnd5	100	1806.4	1328.24	1795.88	669.314	357.042	410.73	333.67	674.64	858.134	1142.76		Stnd5	1965.7	1451.39	2020.59	799.846	443.955	597.566	469.187	937.101	1331.12	1470.67
Stnd6	200	3487.73	2365.86	3280.54	1208.69	653.372	775.385	601.446	1245.52	1547.44	2185.21		Stnd6	3819.54	2707.54	3912.25	1492.07	884.762	1093.77	827.098	1724.54	2476.12	2670.75
Stnd7	400	6692.26	4227.79	6055.77	2202.84	1063.36	1506.95	1108.62	2162.54	2837.03	4207.73		Stnd7	7579.36	4986.29	7169.12	2714.54	1492.89	2085.55	1574.16	2874.3	4168.57	4887.49
Stnd8	800	11994.8	6843.46	9241.58	3300.52	1866.72	2549.15	2123.85	3778.5	5117.74	6701.75		Stnd8	13644.1	7675.72	11042.1	4265.18	2515.4	3404.12	2613.58	4597.74	6419.27	7595.99
													%RSDs
Stnd 1	6.75	64.2229	92.4513	118.36	61.1736	25.6471	42.7473	48.7213	88.9191	107.831	62.5927		Stnd1	40.8834	29.6515	54.9694	45.5367	52.5852	39.0417	0.806298	11.6445	16.1803	52.6055
Stnd 2	12.5	229.918	204.28	282.651	92.1995	61.5726	82.1213	88.8988	180.097	223.87	182.374		Stnd2	23.6334	11.4136	24.6232	38.0487	37.7385	32.4233	4.56862	23.4031	29.4171	12.4394
Stnd 3	25	491.583	355.986	587.114	259.202	142.066	188.727	152.138	292.403	461.427	425.193		Stnd3	13.5304	8.81385	1.90896	6.08683	7.75986	23.7001	28.5835	24.9824	36.0776	11.5172
Stnd 4	50	1079.29	834.488	1238.5	469.347	260.107	373.098	290.749	582.58	824.444	898.358		Stnd4	2.50005	11.6323	13.4806	19.6661	13.2082	35.3273	28.1541	39.2975	34.3328	32.4737
Stnd 5	100	2124.99	1574.53	2245.29	930.379	530.869	784.403	604.704	1199.56	1804.1	1798.59		Stnd5	11.4603	11.999	15.7274	23.0795	27.6862	44.2171	40.8473	39.6089	50.2508	31.5326
Stnd 6	200	4151.34	3049.21	4543.96	1775.45	1116.15	1412.16	1052.75	2203.56	3404.79	3156.29		Stnd6	12.2855	17.8466	22.8354	26.8592	36.9857	41.1665	38.5831	39.2824	53.0403	25.7103
Stnd 7	400	8466.47	5744.79	8282.48	3226.23	1922.41	2664.14	2039.7	3586.07	5500.1	5567.25		Stnd7	16.5523	21.5126	21.9626	26.6582	40.689	39.2345	41.8236	35.0203	45.1733	19.6691
Stnd8	800	15293.4	8507.98	12842.6	5229.83	3164.09	4259.08	3103.3	5416.99	7720.8	8490.24		Stnd8	17.0948	15.334	23.0603	31.9852	36.4705	35.5188	26.499	25.1991	28.6738	16.649
	Trendline values	C6-oxo	C6	C7	C8	C10-oxo	C10	C12-oxo	C12	C14-oxo	C14
	m	2.21	9.75	14	5.38	3.14	4.3	3.28	5.77	8.11	9.64
	b	2.21	345	510	196	102.5	119.8	95.1	234.3	346.5	334.1
	Trendline values	C6-oxo	C6	C7	C8	C10-oxo	C10	C12-oxo	C12	C14-oxo	C14
	m	19	13.4	19.1	7.26	4.3	5.36	4.04	8.51	12.3	13.3
	b	42.9	61.8	112.4	50.9	21.7	34	34.7	41.2	45.3	52.6

## Sheet: Samples
Internal ID	Absolute peak areas	C6-oxo	C6	C7	C8	C10-oxo	C10	C12-oxo	C12	C14-oxo	C14		Area to conc	C6-oxo	C6	C7	C8	C10-oxo	C10	C12-oxo	C12	C14-oxo	C14
TOD-7-046-03	E-k61-24A	149.803	139.52	0	0	0	0	0	0	0	0		E-k61-24A	5.62646	5.79997	ND	ND	ND	ND	ND	ND	ND	ND
TOD-7-046-04	E-k61-24B	277.555	122.411	0	0	0	0	0	0	0	0		E-k61-24B	12.3502	4.52319	ND	ND	ND	ND	ND	ND	ND	ND
TOD-7-046-05	E-k61-24C	297.844	151.004	0	0	0	0	0	0	0	0		E-k61-24C	13.4181	6.65701	ND	ND	ND	ND	ND	ND	ND	ND
TOD-7-046-06	E-k61-48A	183.339	236.141	33.431	0	0	51.7641	0	67.9233	0	0		E-k61-48A	7.39155	13.0105	-4.1345	ND	ND	3.3142	ND	3.14023	ND	ND
TOD-7-046-07	E-k61-48B	211.336	219.76	14.2116	0	0	0	0	46.3168	0	0		E-k61-48B	8.86505	11.788	-5.14075	ND	ND	ND	ND	0.601273	ND	ND
TOD-7-046-08	E-k61-48C	221.293	229.882	0	0	0	0	0	29.2397	0	0		E-k61-48C	9.38911	12.5434	ND	ND	ND	ND	ND	-1.40544	ND	ND
TOD-7-046-09	E-k61-72A	104.837	332.191	0	0	0	0	0	0	0	0		E-k61-72A	3.25985	20.1784	ND	ND	ND	ND	ND	ND	ND	ND
TOD-7-046-10	E-k61-72B	143.802	387.539	5.1044	0	0	0	0	0	0	0		E-k61-72B	5.31062	24.3089	-5.61757	ND	ND	ND	ND	ND	ND	ND
TOD-7-046-11	E-k61-72C	64.7341	461.35	38.1348	0	0	0	0	0	0	0		E-k61-72C	1.14916	29.8172	-3.88823	ND	ND	ND	ND	ND	ND	ND
														Concentration (ng/mL)
													Sample	C6-oxo	C6	C7	C8	C10-oxo	C10	C12-oxo	C12	C14-oxo	C14
													E-k61-24A	5.62646	5.79997	ND	ND	ND	ND	ND	ND	ND	ND
	ND= Not detected												E-k61-24B	12.3502	4.52319	ND	ND	ND	ND	ND	ND	ND	ND
													E-k61-24C	13.4181	6.65701	ND	ND	ND	ND	ND	ND	ND	ND
	From 6.25 to 200ng/mL graphs												E-k61-48A	7.39155	13.0105	<loq	ND	ND	3.3142	ND	3.14023	ND	ND
	Trendline values	C6-oxo	C6	C7	C8	C10-oxo	C10	C12-oxo	C12	C14-oxo	C14		E-k61-48B	8.86505	11.788	<loq	ND	ND	ND	ND	0.601273	ND	ND
	m	19	13.4	19.1	7.26	4.3	5.36	4.04	8.51	12.3	13.3		E-k61-48C	9.38911	12.5434	ND	ND	ND	ND	ND	<loq	ND	ND
	b	42.9	61.8	112.4	50.9	21.7	34	34.7	41.2	45.3	52.6		E-k61-72A	3.25985	20.1784	ND	ND	ND	ND	ND	ND	ND	ND
													E-k61-72B	5.31062	24.3089	<loq	ND	ND	ND	ND	ND	ND	ND
													E-k61-72C	1.14916	29.8172	<loq	ND	ND	ND	ND	ND	ND	ND

## Sheet: From quant
Sample							3 oxo C6-AHL Results		C6-AHL Results		C7-AHL Results		C8-AHL Results		3 oxo C10-AHL Results		C10-AHL Results		3 oxo C12-AHL Results		C12-AHL Results		3 oxo C14-AHL Results		C14-AHL Results
		Name	Data File	Type	Level	Acq. Date-Time	RT	Area	RT	Area	RT	Area	RT	Area	RT	Area	RT	Area	RT	Area	RT	Area	RT	Area	RT	Area
3 oxo C10-AHL: Calibration response not found for compound 3 oxo C10-AHL 3 oxo C12-AHL: Calibration response not found for compound 3 oxo C12-AHL 3 oxo C14-AHL: Calibration response not found for compound 3 oxo C14-AHL 3 oxo C6-AHL: Calibration response not found for compound 3 oxo C6-AHL C10-AHL: Calibration response not found for compound C10-AHL C12-AHL: Calibration response not found for comp…	3 oxo C6-AHL: Integrator found the following problem(s) with the peak at RT = 3.154: HeightProblem, AreaProblem	std_06p25	std_06p25.d	Sample		2021-08-09 18:33:46	3.15372	116.455	3.86935	141.504	4.29388	268.876	4.71267	119.278	4.89055	56.01	5.4737	75.35	5.60425	49.28	6.19595	75.39	6.31358	85.69	6.89137	136.74
	3 oxo C6-AHL: Integrator found the following problem(s) with the peak at RT = 3.152: HeightProblem	std_12p5	std_12p5.d	Sample		2021-08-09 18:45:51	3.15172	322.181	3.85813	240.148	4.29325	401.827	4.69143	160.072	4.8803	106.395	5.42935	130.978	5.5776	83.3348	6.17732	128.953	6.29375	146.773	6.88378	217.552
	3 oxo C6-AHL: Integrator found the following problem(s) with the peak at RT = 3.120: HeightProblem, AreaProblem	std_25	std_25.d	Sample		2021-08-09 18:57:55	3.12045	595.598	3.82997	403.308	4.26703	603.181	4.6749	237.811	4.8555	127.286	5.3933	134.551	5.57108	100.979	6.1693	204.606	6.28697	273.852	6.86637	361.154
	3 oxo C6-AHL: Integrator found the following problem(s) with the peak at RT = 3.102: HeightProblem, AreaProblem	std_50	std_50.d	Sample		2021-08-09 19:09:58	3.1022	1041.79	3.83488	707.644	4.27373	1022.94	4.67437	354.748	4.83928	215.671	5.41383	223.953	5.57593	194.204	6.1748	329.214	6.28948	502.341	6.87777	562.833
	3 oxo C6-AHL: Integrator found the following problem(s) with the peak at RT = 3.103: HeightProblem, AreaProblem	std_100	std_100.d	Sample		2021-08-09 19:22:01	3.10253	1806.4	3.83655	1328.24	4.27068	1795.88	4.66775	669.314	4.84458	357.042	5.4295	410.73	5.57038	333.67	6.16363	674.64	6.28925	858.134	6.8792	1142.76
	3 oxo C6-AHL: Integrator found the following problem(s) with the peak at RT = 3.108: HeightProblem, AreaProblem	std_200	std_200.d	Sample		2021-08-09 19:34:04	3.10818	3487.73	3.8367	2365.86	4.27093	3280.54	4.68443	1208.69	4.85353	653.372	5.42618	775.385	5.57263	601.446	6.16578	1245.52	6.28948	1547.44	6.88082	2185.21
	3 oxo C6-AHL: Integrator found the following problem(s) with the peak at RT = 3.106: HeightProblem, AreaProblem	std_400	std_400.d	Sample		2021-08-09 19:46:09	3.10598	6692.26	3.84247	4227.79	4.27248	6055.77	4.67522	2202.84	4.8571	1063.36	5.42738	1506.95	5.5785	1108.62	6.16787	2162.54	6.2946	2837.03	6.87968	4207.73
	3 oxo C6-AHL: Integrator found the following problem(s) with the peak at RT = 3.104: HeightProblem, AreaProblem	std_800	std_800.d	Sample		2021-08-09 19:58:12	3.10433	11994.8	3.83502	6843.46	4.27385	9241.58	4.67472	3300.52	4.86562	1866.72	5.42365	2549.15	5.57423	2123.85	6.16353	3778.5	6.28993	5117.74	6.87548	6701.75
3 oxo C10-AHL: Integrator status = 6, message = No peaks found because the chromatogram did not have any significant variation in amplitude. 3 oxo C12-AHL: Integrator status = 6, message = No peaks found because the chromatogram did not have any significant variation in amplitude. 3 oxo C14-AHL: Integrator status = 6, message = No peaks found because the chromatogram did not have any significant …	3 oxo C6-AHL: Integrator found the following problem(s) with the peak at RT = 2.426: MergeProblem 3 oxo C6-AHL: Retention time = 2.426 is outside the allowed range [2.953, 3.263] C6-AHL: Integrator found the following problem(s) with the peak at RT = 3.810: Spiky	tod-7-046-03	tod-7-046-03.d	Sample		2021-08-09 20:10:17	2.426	149.803	3.81	139.52		0		0		0		0		0		0		0		0
3 oxo C10-AHL: Integrator status = 6, message = No peaks found because the chromatogram did not have any significant variation in amplitude. 3 oxo C12-AHL: Integrator status = 6, message = No peaks found because the chromatogram did not have any significant variation in amplitude. 3 oxo C14-AHL: Integrator status = 6, message = No peaks found because the chromatogram did not have any significant …	3 oxo C6-AHL: Retention time = 2.671 is outside the allowed range [2.953, 3.263] C6-AHL: Integrator found the following problem(s) with the peak at RT = 3.793: Spiky	tod-7-046-04	tod-7-046-04.d	Sample		2021-08-09 20:22:22	2.67075	277.555	3.79273	122.411		0		0		0		0		0		0		0		0
3 oxo C10-AHL: Integrator status = 6, message = No peaks found because the chromatogram did not have any significant variation in amplitude. 3 oxo C12-AHL: Integrator status = 6, message = No peaks found because the chromatogram did not have any significant variation in amplitude. 3 oxo C14-AHL: Integrator status = 6, message = No peaks found because the chromatogram did not have any significant …	3 oxo C6-AHL: Retention time = 2.642 is outside the allowed range [2.953, 3.263] C6-AHL: Integrator found the following problem(s) with the peak at RT = 3.804: Spiky	tod-7-046-05	tod-7-046-05.d	Sample		2021-08-09 20:34:25	2.64242	297.844	3.8041	151.004		0		0		0		0		0		0		0		0
3 oxo C10-AHL: Integrator status = 6, message = No peaks found because the chromatogram did not have any significant variation in amplitude. 3 oxo C12-AHL: Integrator status = 6, message = No peaks found because the chromatogram did not have any significant variation in amplitude. 3 oxo C14-AHL: Integrator status = 6, message = No peaks found because the chromatogram did not have any significant …	3 oxo C6-AHL: Retention time = 2.630 is outside the allowed range [2.953, 3.263] C10-AHL: Retention time = 6.030 is outside the allowed range [5.152, 5.695] C12-AHL: Retention time = 6.757 is outside the allowed range [5.855, 6.472] C7-AHL: Integrator found the following problem(s) with the peak at RT = 3.468: HeightProblem, MergeProblem C7-AHL: Retention time = 3.468 is outside the allowed range…	tod-7-046-06	tod-7-046-06.d	Sample		2021-08-09 20:46:28	2.62957	183.339	3.82632	236.141	3.46773	33.431		0		0	6.03038	51.7641		0	6.75727	67.9233		0		0
3 oxo C10-AHL: Integrator status = 6, message = No peaks found because the chromatogram did not have any significant variation in amplitude. 3 oxo C12-AHL: Integrator status = 6, message = No peaks found because the chromatogram did not have any significant variation in amplitude. 3 oxo C14-AHL: Integrator status = 6, message = No peaks found because the chromatogram did not have any significant …	3 oxo C6-AHL: Retention time = 2.593 is outside the allowed range [2.953, 3.263] C12-AHL: Integrator found the following problem(s) with the peak at RT = 6.733: WidthProblem C12-AHL: Retention time = 6.733 is outside the allowed range [5.855, 6.472] C7-AHL: Integrator found the following problem(s) with the peak at RT = 3.521: HeightProblem, AreaProblem, WidthProblem, MergeProblem, SeriousProblem…	tod-7-046-07	tod-7-046-07.d	Sample		2021-08-09 20:58:32	2.5932	211.336	3.83503	219.76	3.52137	14.2116		0		0		0		0	6.73272	46.3168		0		0
3 oxo C10-AHL: Integrator status = 6, message = No peaks found because the chromatogram did not have any significant variation in amplitude. 3 oxo C12-AHL: Integrator status = 6, message = No peaks found because the chromatogram did not have any significant variation in amplitude. 3 oxo C14-AHL: Integrator status = 6, message = No peaks found because the chromatogram did not have any significant …	3 oxo C6-AHL: Retention time = 2.675 is outside the allowed range [2.953, 3.263] C12-AHL: Retention time = 6.721 is outside the allowed range [5.855, 6.472]	tod-7-046-08	tod-7-046-08.d	Sample		2021-08-09 21:10:36	2.67472	221.293	3.82572	229.882		0		0		0		0		0	6.72085	29.2397		0		0
3 oxo C10-AHL: Integrator status = 6, message = No peaks found because the chromatogram did not have any significant variation in amplitude. 3 oxo C12-AHL: Integrator status = 6, message = No peaks found because the chromatogram did not have any significant variation in amplitude. 3 oxo C14-AHL: Integrator status = 6, message = No peaks found because the chromatogram did not have any significant …	3 oxo C6-AHL: Retention time = 2.607 is outside the allowed range [2.953, 3.263]	tod-7-046-09	tod-7-046-09.d	Sample		2021-08-09 21:27:57	2.60725	104.837	3.86057	332.191		0		0		0		0		0		0		0		0
3 oxo C10-AHL: Integrator status = 6, message = No peaks found because the chromatogram did not have any significant variation in amplitude. 3 oxo C12-AHL: Integrator status = 6, message = No peaks found because the chromatogram did not have any significant variation in amplitude. 3 oxo C14-AHL: Integrator status = 6, message = No peaks found because the chromatogram did not have any significant …	3 oxo C6-AHL: Retention time = 2.604 is outside the allowed range [2.953, 3.263] C7-AHL: Integrator found the following problem(s) with the peak at RT = 3.521: HeightProblem, AreaProblem, WidthProblem, InterferenceProblem C7-AHL: Retention time = 3.521 is outside the allowed range [4.057, 4.484]	tod-7-046-09	tod-7-046-09r.d	Sample		2021-08-10 01:52:30	2.60418	143.802	3.82717	387.539	3.52118	5.1044		0		0		0		0		0		0		0
3 oxo C10-AHL: Integrator status = 6, message = No peaks found because the chromatogram did not have any significant variation in amplitude. 3 oxo C12-AHL: Integrator status = 6, message = No peaks found because the chromatogram did not have any significant variation in amplitude. 3 oxo C14-AHL: Integrator status = 6, message = No peaks found because the chromatogram did not have any significant …	3 oxo C6-AHL: Integrator found the following problem(s) with the peak at RT = 2.571: HeightProblem 3 oxo C6-AHL: Retention time = 2.571 is outside the allowed range [2.953, 3.263] C7-AHL: Retention time = 3.666 is outside the allowed range [4.057, 4.484]	tod-7-046-10	tod-7-046-10.d	Sample		2021-08-10 02:04:37	2.57078	64.7341	3.82332	461.35	3.66575	38.1348		0		0		0		0		0		0		0
3 oxo C10-AHL: Integrator status = 6, message = No peaks found because the chromatogram did not have any significant variation in amplitude. 3 oxo C12-AHL: Integrator status = 6, message = No peaks found because the chromatogram did not have any significant variation in amplitude. 3 oxo C14-AHL: Integrator status = 6, message = No peaks found because the chromatogram did not have any significant …	3 oxo C6-AHL: Retention time = 2.584 is outside the allowed range [2.953, 3.263] C10-AHL: Retention time = 6.022 is outside the allowed range [5.152, 5.695] C12-AHL: Retention time = 6.725 is outside the allowed range [5.855, 6.472]	tod-7-046-11	tod-7-046-11.d	Sample		2021-08-10 02:16:40	2.58432	68.3876	3.80638	335.555		0		0		0	6.02215	45.8325		0	6.72467	103.946		0		0
	3 oxo C10-AHL: Integrator found the following problem(s) with the peak at RT = 4.876: WidthProblem 3 oxo C14-AHL: Integrator found the following problem(s) with the peak at RT = 6.262: WidthProblem 3 oxo C6-AHL: Integrator found the following problem(s) with the peak at RT = 3.097: HeightProblem	std_06p25r	std_06p25r.d	Sample		2021-08-10 02:28:43	3.09735	64.2229	3.82708	92.4513	4.24892	118.36	4.66757	61.1736	4.87643	25.6471	5.38577	42.7473	5.5765	48.7213	6.15947	88.9191	6.26153	107.831	6.8739	62.5927
	3 oxo C6-AHL: Integrator found the following problem(s) with the peak at RT = 3.089: HeightProblem	std_12p5r	std_12p5r.d	Sample		2021-08-10 02:40:46	3.08947	229.918	3.84272	204.28	4.26287	282.651	4.68242	92.1995	4.84597	61.5726	5.42203	82.1213	5.56235	88.8988	6.1671	180.097	6.27548	223.87	6.87295	182.374
	3 oxo C6-AHL: Integrator found the following problem(s) with the peak at RT = 3.095: HeightProblem	std_25r	std_25r.d	Sample		2021-08-10 02:52:49	3.09542	491.583	3.8437	355.986	4.2717	587.114	4.6718	259.202	4.84618	142.066	5.4277	188.727	5.57213	152.138	6.15597	292.403	6.2854	461.427	6.86517	425.193
	3 oxo C14-AHL: Integrator found the following problem(s) with the peak at RT = 6.289: Spiky 3 oxo C6-AHL: Integrator found the following problem(s) with the peak at RT = 3.093: HeightProblem, AreaProblem	std_50r	std_50r.d	Sample		2021-08-10 03:04:52	3.09335	1079.29	3.82553	834.488	4.26542	1238.5	4.66803	469.347	4.85015	260.107	5.4096	373.098	5.56978	290.749	6.16185	582.58	6.28912	824.444	6.86738	898.358
	3 oxo C6-AHL: Integrator found the following problem(s) with the peak at RT = 3.092: HeightProblem, AreaProblem	std_100r	std_100r.d	Sample		2021-08-10 03:16:56	3.09157	2124.99	3.82602	1574.53	4.2704	2245.29	4.67123	930.379	4.8502	530.869	5.41583	784.403	5.56747	604.704	6.15942	1199.56	6.28372	1804.1	6.86683	1798.59
	3 oxo C6-AHL: Integrator found the following problem(s) with the peak at RT = 3.089: HeightProblem, AreaProblem	std_200r	std_200r.d	Sample		2021-08-10 03:29:00	3.08935	4151.34	3.82918	3049.21	4.26713	4543.96	4.67213	1775.45	4.84937	1116.15	5.41587	1412.16	5.57387	1052.75	6.15697	2203.56	6.28587	3404.79	6.86858	3156.29
	3 oxo C6-AHL: Integrator found the following problem(s) with the peak at RT = 3.089: HeightProblem, AreaProblem	std_400r	std_400r.d	Sample		2021-08-10 03:41:05	3.0893	8466.47	3.82548	5744.79	4.26587	8282.48	4.67067	3226.23	4.85657	1922.41	5.41507	2664.14	5.57263	2039.7	6.15792	3586.07	6.28608	5500.1	6.87082	5567.25
	3 oxo C6-AHL: Integrator found the following problem(s) with the peak at RT = 3.088: HeightProblem, AreaProblem	std_800r	std_800r.d	Sample		2021-08-10 03:53:08	3.08827	15293.4	3.82095	8507.98	4.26592	12842.6	4.66408	5229.83	4.85365	3164.09	5.41198	4259.08	5.56463	3103.3	6.15305	5416.99	6.28427	7720.8	6.86995	8490.24
