# Supplementary material for: N-acyl-homoserine lactone-based quorum sensing beyond canonical lineages: insights from Actinomycetota
Source: Front Microbiol. 2026 Apr 20;17:1738013. doi: 10.3389/fmicb.2026.1738013 (PMC13136126; doi:10.3389/fmicb.2026.1738013)
Supplement: Supplementary file 3 [file Data_Sheet_3.xlsx]

## Sheet: Standards
	Concentration (ng/mL)	C6-oxo	C6	C7	C8	C10-oxo	C10	C12-oxo	C12	C14-oxo	C14		Average peak areas	C6-oxo	C6	C7	C8	C10-oxo	C10	C12-oxo	C12	C14-oxo	C14
Stnd1	6.25	1738.13	874.808	1694.26	1123.09	1212.6	1179.3	1357.97	2063.72	2973.56	2055.96		Stnd1	1738.13	874.808	1694.26	1123.09	1212.6	1179.3	1357.97	2063.72	2973.56	2055.96
Stnd2	12.5	4390.08	1951.19	3194.59	2038.97	2144.69	2677.84	3136.07	4299.94	5866.1	3636		Stnd2	4390.08	1951.19	3194.59	2038.97	2144.69	2677.84	3136.07	4299.94	5866.1	3636
Stnd3	25	6877.39	3177.25	5384.02	3547.2	3928.3	4950.34	5990.61	7480.44	9501.79	4068.65		Stnd3	6877.39	3177.25	5384.02	3547.2	3928.3	4950.34	5990.61	7480.44	9501.79	4068.65
Stnd4	50	11788.3	5932.27	9962.18	6430.69	7068.12	8820.7	10363.7	12112.4	13948.4	7213.77		Stnd4	11788.3	5932.27	9962.18	6430.69	7068.12	8820.7	10363.7	12112.4	13948.4	7213.77
Stnd5	100	22595.3	11352.9	18813.5	11812.8	13085.7	15715.4	17528	20084.5	21098.4	12828.4		Stnd5	22595.3	11352.9	18813.5	11812.8	13085.7	15715.4	17528	20084.5	21098.4	12828.4
Stnd6	200	40268	18259.5	30100.6	18505.3	20286.9	23932.8	25400.9	28264.4	27490.5	21982.4		Stnd6	40268	18259.5	30100.6	18505.3	20286.9	23932.8	25400.9	28264.4	27490.5	21982.4
													%RSDs
Stnd 1	6.25	1738.13	874.808	1694.26	1123.09	1212.6	1179.3	1357.97	2063.72	2973.56	2055.96		Stnd1	0	0	0	0	0	0	0	0	0	0
Stnd 2	12.5	4390.08	1951.19	3194.59	2038.97	2144.69	2677.84	3136.07	4299.94	5866.1	3636		Stnd2	0	0	0	0	0	0	0	0	0	0
Stnd 3	25	6877.39	3177.25	5384.02	3547.2	3928.3	4950.34	5990.61	7480.44	9501.79	4068.65		Stnd3	0	0	0	0	0	0	0	0	0	0
Stnd 4	50	11788.3	5932.27	9962.18	6430.69	7068.12	8820.7	10363.7	12112.4	13948.4	7213.77		Stnd4	0	0	0	0	0	0	0	0	0	0
Stnd 5	100	22595.3	11352.9	18813.5	11812.8	13085.7	15715.4	17528	20084.5	21098.4	12828.4		Stnd5	0	0	0	0	0	0	0	0	0	0
Stnd 6	200	40268	18259.5	30100.6	18505.3	20286.9	23932.8	25400.9	28264.4	27490.5	21982.4		Stnd6	0	0	0	0	0	0	0	0	0	0
	Trendline values	C6-oxo	C6	C7	C8	C10-oxo	C10	C12-oxo	C12	C14-oxo	C14
	m	196.1	89.8	147.3	90	99	116.6	122.4	132.6	121.1	102
	b	1743.4	1034.5	1860.9	1337	1459.1	1892.4	2598	3681.4	5534.4	1940.4
									.

## Sheet: Samples
Internal ID	Absolute peak areas	C6-oxo	C6	C7	C8	C10-oxo	C10	C12-oxo	C12	C14-oxo	C14		Area to conc	C6-oxo	C6	C7	C8	C10-oxo	C10	C12-oxo	C12	C14-oxo	C14
tod-7-051-03	GV1	1081.93	0	0	60.8414	0	58.9741	46.0444	37.5097	50.4074	58.9741		GV1	-3.37314	ND	ND	-14.1795	ND	-15.7241	-20.8493	-27.4803	-45.2848	-18.4454
tod-7-051-04	GV3	877.396	0	0	0	62.4131	17.9917	94.8431	62.4131	21.8415	17.9917		GV3	-4.41614	ND	ND	ND	-14.1079	-16.0755	-20.4506	-27.2925	-45.5207	-18.8471
tod-7-051-05	BL16A	525.661	0	381.588	71.0638	0	57.0468	0	0	5.58867	57.0468		BL16A	-6.20978	ND	-10.0429	-14.066	ND	-15.7406	ND	ND	-45.6549	-18.4642
														Concentration (ng/mL)
													Sample	C6-oxo	C6	C7	C8	C10-oxo	C10	C12-oxo	C12	C14-oxo	C14
													GV1	<loq	ND	ND	<loq	ND	<loq	<loq	<loq	<loq	<loq
	ND= Not detected												GV3	<loq	ND	ND	ND	<loq	<loq	<loq	<loq	<loq	<loq
													BL16A	<loq	ND	<loq	<loq	ND	<loq	ND	ND	<loq	<loq
	From 6.25 to 200ng/mL graphs
	Trendline values	C6-oxo	C6	C7	C8	C10-oxo	C10	C12-oxo	C12	C14-oxo	C14
	m	196.1	89.8	147.3	90	99	116.6	122.4	132.6	121.1	102
	b	1743.4	1034.5	1860.9	1337	1459.1	1892.4	2598	3681.4	5534.4	1940.4

## Sheet: From quant
Sample							3 oxo C6-AHL Results		C6-AHL Results		C7-AHL Results		C8-AHL Results		3 oxo C10-AHL Results		C10-AHL Results		3 oxo C12-AHL Results		C12-AHL Results		3 oxo C14-AHL Results		C14-AHL Results
		Name	Data File	Type	Level	Acq. Date-Time	RT	Area	RT	Area	RT	Area	RT	Area	RT	Area	RT	Area	RT	Area	RT	Area	RT	Area	RT	Area
3 oxo C10-AHL: Integrator status = 6, message = No peaks found because the chromatogram did not have any significant variation in amplitude. 3 oxo C12-AHL: Integrator status = 6, message = No peaks found because the chromatogram did not have any significant variation in amplitude. 3 oxo C14-AHL: Integrator status = 6, message = No peaks found because the chromatogram did not have any significant …		blank	blank.d	Sample		2022-02-27 14:21:48
	3 oxo C12-AHL: Integrator found the following problem(s) with the peak at RT = 5.738: Spiky 3 oxo C14-AHL: Integrator found the following problem(s) with the peak at RT = 6.416: Spiky 3 oxo C6-AHL: Integrator found the following problem(s) with the peak at RT = 3.446: HeightProblem, AreaProblem	6p25	6p25.d	Sample		2022-02-27 14:33:33	3.44585	1738.13	4.09818	874.808	4.51743	1694.26	4.8947	1123.09	5.06653	1212.6	5.59343	1179.3	5.73843	1357.97	6.29537	2063.72	6.41587	2973.56	6.99507	2055.96
	3 oxo C6-AHL: Integrator found the following problem(s) with the peak at RT = 3.437: HeightProblem, AreaProblem C7-AHL: Integrator found the following problem(s) with the peak at RT = 4.515: HeightProblem	12p5	12p5.d	Sample		2022-02-27 14:45:16	3.43703	4390.08	4.09317	1951.19	4.5148	3194.59	4.89935	2038.97	5.06832	2144.69	5.5943	2677.84	5.7385	3136.07	6.29615	4299.94	6.41577	5866.1	6.99557	3636
	3 oxo C6-AHL: Integrator found the following problem(s) with the peak at RT = 3.442: HeightProblem, AreaProblem C7-AHL: Integrator found the following problem(s) with the peak at RT = 4.514: Spiky	25	25.d	Sample		2022-02-27 14:57:01	3.44172	6877.39	4.09768	3177.25	4.51382	5384.02	4.89342	3547.2	5.06752	3928.3	5.59068	4950.34	5.73417	5990.61	6.29407	7480.44	6.41247	9501.79	6.9926	4068.65
	3 oxo C6-AHL: Integrator found the following problem(s) with the peak at RT = 3.442: HeightProblem, AreaProblem C10-AHL: Integrator found the following problem(s) with the peak at RT = 5.588: Spiky	50	50.d	Sample		2022-02-27 15:08:46	3.44243	11788.3	4.09628	5932.27	4.51245	9962.18	4.89195	6430.69	5.06562	7068.12	5.58815	8820.7	5.73288	10363.7	6.28893	12112.4	6.40802	13948.4	6.98625	7213.77
	3 oxo C6-AHL: Integrator found the following problem(s) with the peak at RT = 3.430: HeightProblem, AreaProblem C12-AHL: Integrator found the following problem(s) with the peak at RT = 6.296: Spiky	100	100.d	Sample		2022-02-27 15:20:30	3.4295	22595.3	4.0932	11352.9	4.51282	18813.5	4.8944	11812.8	5.06922	13085.7	5.59417	15715.4	5.73948	17528	6.29618	20084.5	6.41648	21098.4	6.99393	12828.4
	3 oxo C6-AHL: Integrator found the following problem(s) with the peak at RT = 3.418: HeightProblem, AreaProblem, WidthProblem	200	200.d	Sample		2022-02-27 15:32:13	3.41815	40268	4.07848	18259.5	4.49953	30100.6	4.87928	18505.3	5.05252	20286.9	5.58013	23932.8	5.72352	25400.9	6.28383	28264.4	6.40422	27490.5	6.98168	21982.4
3 oxo C10-AHL: Integrator did not find any peaks C14-AHL: Integrator did not find any peaks C7-AHL: Integrator did not find any peaks	3 oxo C12-AHL: Retention time = 5.326 is outside the allowed range [5.437, 6.010] 3 oxo C14-AHL: Integrator found the following problem(s) with the peak at RT = 6.417: WidthProblem 3 oxo C6-AHL: Integrator found the following problem(s) with the peak at RT = 3.071: MergeProblem 3 oxo C6-AHL: Retention time = 3.071 is outside the allowed range [3.247, 3.589] C10-AHL: Integrator found the following…	tod-7-051-03	tod-7-051-03.d	Sample		2022-02-27 15:43:57	3.07132	1081.93					4.89747	60.8414			5.01955	58.9741	5.3258	46.0444	6.32258	37.5097	6.41682	50.4074
C12-AHL: Integrator status = 6, message = No peaks found because the chromatogram did not have any significant variation in amplitude. C14-AHL: Integrator status = 6, message = No peaks found because the chromatogram did not have any significant variation in amplitude. C7-AHL: Integrator did not find any peaks C8-AHL: Integrator did not find any peaks	3 oxo C10-AHL: Integrator found the following problem(s) with the peak at RT = 5.245: HeightProblem 3 oxo C12-AHL: Retention time = 6.243 is outside the allowed range [5.437, 6.010] 3 oxo C14-AHL: Integrator found the following problem(s) with the peak at RT = 6.424: WidthProblem 3 oxo C6-AHL: Integrator found the following problem(s) with the peak at RT = 3.079: InterferenceProblem 3 oxo C6-AHL:…	tod-7-051-04	tod-7-051-04.d	Sample		2022-02-27 15:55:42	3.07853	877.396							5.2448	62.4131	5.24003	17.9917	6.24298	94.8431			6.42428	21.8415
3 oxo C10-AHL: Integrator status = 6, message = No peaks found because the chromatogram did not have any significant variation in amplitude. 3 oxo C12-AHL: Integrator status = 6, message = No peaks found because the chromatogram did not have any significant variation in amplitude. 3 oxo C14-AHL: Integrator status = 6, message = No peaks found because the chromatogram did not have any significant …	3 oxo C6-AHL: Integrator found the following problem(s) with the peak at RT = 3.281: MergeProblem C10-AHL: Integrator found the following problem(s) with the peak at RT = 5.589: WidthProblem C6-AHL: Integrator found the following problem(s) with the peak at RT = 3.109: WidthProblem C6-AHL: Retention time = 3.109 is outside the allowed range [3.875, 4.282] C7-AHL: Integrator found the following pr…	tod-7-051-05	tod-7-051-05.d	Sample		2022-02-27 16:07:25	3.28138	525.661			4.00652	381.588	4.86903	71.0638			5.58867	57.0468
