# Supplementary material for: N-acyl-homoserine lactone-based quorum sensing beyond canonical lineages: insights from Actinomycetota
Source: Front Microbiol. 2026 Apr 20;17:1738013. doi: 10.3389/fmicb.2026.1738013 (PMC13136126; doi:10.3389/fmicb.2026.1738013)
Supplement: Supplementary file 4 [file Data_Sheet_4.xls]

## Sheet: Report
Data Filename							LB-MS-1-005-3.d						Sample Name
Sample Type							Sample						Position				Vial 4
Instrument Name							Instrument 1						User Name
Acq Method							AHL_MRM2.m						Acquired Time				11/7/2022 2:41:41 PM
IRM Calibration Status							Not Applicable						DA Method				B&S_trial_02232021.m
Comment
User Chromatograms
Fragmentor Voltage						100	Collision Energy					5	Ionization Mode				ESI
Integration Peak List
Peak		Start		RT		End		Height		Area		Area %
1		5.7		5.84		6.11		81		562		100
Fragmentor Voltage						100	Collision Energy					5	Ionization Mode				ESI
Integration Peak List
Peak		Start		RT		End		Height		Area		Area %
1		5.88		6.57		6.83		8		112		100
Fragmentor Voltage						100	Collision Energy					5	Ionization Mode				ESI
Integration Peak List
Peak		Start		RT		End		Height		Area		Area %
1		6.04		6.22		6.29		3		18		100
Fragmentor Voltage						100	Collision Energy					5	Ionization Mode				ESI
Integration Peak List
Peak		Start		RT		End		Height		Area		Area %
1		1		1.08		1.24		5		37		75.88
2		5.68		5.88		5.99		7		48		100
Fragmentor Voltage						100	Collision Energy					5	Ionization Mode				ESI
Integration Peak List
Peak		Start		RT		End		Height		Area		Area %
1		1.34		1.65		1.73		3		25		44.84
2		5.45		5.57		5.65		8		55		100
Fragmentor Voltage						100	Collision Energy					5	Ionization Mode				ESI
Integration Peak List
Peak		Start		RT		End		Height		Area		Area %
1		1.55		1.62		1.79		4		25		17.07
2		6.91		7.06		7.18		18		149		100
Fragmentor Voltage						100	Collision Energy					5	Ionization Mode				ESI
Integration Peak List
Peak		Start		RT		End		Height		Area		Area %
1		0.09		0.6		0.77		1025		44330		75.34
2		1.01		1.34		2.4		900		58841		100
3		2.4		2.57		3.35		757		33151		56.34
4		3.35		3.6		3.89		327		8043		13.67
Fragmentor Voltage						100	Collision Energy					5	Ionization Mode				ESI
Integration Peak List
Peak		Start		RT		End		Height		Area		Area %
1		0.1		0.42		0.76		846		33391		25.72
2		1.01		1.3		3.46		1218		129827		100
3		3.46		3.58		3.83		181		2441		1.88
Fragmentor Voltage						100	Collision Energy					5	Ionization Mode				ESI
Integration Peak List
Peak		Start		RT		End		Height		Area		Area %
1		6.03		6.35		6.48		26		252		100
Fragmentor Voltage						100	Collision Energy					5	Ionization Mode				ESI
Fragmentor Voltage						100	Collision Energy					5	Ionization Mode				ESI
--- End Of Report ---

## Sheet: Design
CMD:Repeat	ItemID
ItemID	Data Filename	Sample Name	Sample Type	Position	Instrument Name	User Name	Acq Method	Acquired Time	IRM Calibration Status	DA Method	Comment
1	LB-MS-1-005-3.d		Sample	Vial 4	Instrument 1		AHL_MRM2.m	11/7/2022 2:41:41 PM	Not Applicable	B&S_trial_02232021.m
CMD:Repeat	ItemID
ItemID	AttrID	Column3	Column4
CMD:EndRepeat	ItemID
CMD:EndRepeat	ItemID
User Chromatograms
CMD:Repeat	ItemID
ItemID	Fragmentor Voltage	Collision Energy	Ionization Mode
99	100	5	ESI
133	100	5	ESI
134	100	5	ESI
135	100	5	ESI
136	100	5	ESI
137	100	5	ESI
138	100	5	ESI
139	100	5	ESI
140	100	5	ESI
141	100	5	ESI
142	100	5	ESI
ItemID	PlotFile
99	Image_ifevpah3.lfu.emf
128	Image_33dtvpvw.t2c.emf
133	Image_yzswboue.pgs.emf
134	Image_s5railtz.yi1.emf
135	Image_vmnuebjo.w35.emf
136	Image_i4tnq2my.ene.emf
137	Image_mdm1gwv3.5ml.emf
138	Image_filcr25u.51e.emf
139	Image_rjbdbirh.oty.emf
140	Image_tbes22os.4ue.emf
141	Image_olj10yej.vyi.emf
142	Image_mnwsvnfv.xx3.emf
Integration Peak List
ItemID	Peak	Start	RT	End	Height	Area	Area %	Signal To Noise
133	1	5.7	5.84	6.11	81	562	100
135	1	5.88	6.57	6.83	8	112	100
136	1	6.04	6.22	6.29	3	18	100
137	1	1	1.08	1.24	5	37	75.88
137	2	5.68	5.88	5.99	7	48	100
138	1	1.34	1.65	1.73	3	25	44.84
138	2	5.45	5.57	5.65	8	55	100
139	1	1.55	1.62	1.79	4	25	17.07
139	2	6.91	7.06	7.18	18	149	100
140	1	0.09	0.6	0.77	1025	44330	75.34
140	2	1.01	1.34	2.4	900	58841	100
140	3	2.4	2.57	3.35	757	33151	56.34
140	4	3.35	3.6	3.89	327	8043	13.67
141	1	0.1	0.42	0.76	846	33391	25.72
141	2	1.01	1.3	3.46	1218	129827	100
141	3	3.46	3.58	3.83	181	2441	1.88
142	1	6.03	6.35	6.48	26	252	100
Noise Measurements
ItemID	Noise Type	Signal Definition	Noise Multiplier	Noise Value
Noise Regions
ItemID	Start	End
CMD:EndRepeat	ItemID
CMD:Repeat	ItemID
ItemID	Spectrum Source	Fragmentor Voltage	Collision Energy	Ionization Mode
ItemID	Spectrum
Library Spectrum
ItemID	Library Spectrum
Difference Spectrum
ItemID	Difference Spectrum
Peak List
ItemID	m/z	z	Abund	Name	Formula	Ion	Score (DB)	Hits (DB)
Spectrum Structure
ItemID	Title	Structure
CMD:EndRepeat	ItemID
CMD:Repeat	CompoundID
CMD:Repeat	ItemID
CompoundID	ItemID	PlotFile
Integration Peak List
CompoundID	ItemID	Start	RT	End	Height	Area
CompoundID	ItemID	Spectrum
Peak List
CompoundID	ItemID	m/z	z	Abund	Name	Formula	Ion	Score (DB)	Hits (DB)
Cmd:EndRepeat	ItemID
Cmd:EndRepeat	CompoundID
--- End Of Report ---

## Sheet: Options
	Parameter	Type	Value	Comment
	Use Options	Boolean	TRUE
	Include Title Block	Boolean	TRUE
	Include Header	Boolean	TRUE
	Include Footer	Boolean	TRUE
	Landscape	Boolean	FALSE
	Fit to	Integer	1	Page(s) wide
		Integer	0	Page(s) tall
	Hide Empty Columns	Boolean	TRUE
	Note: The following options will be observed regardless of the Use Options value.
	Hide ID Columns	Boolean	TRUE
	Add Smart Page Breaks and Table Headers	Boolean	TRUE	Use inserting and merging cells to allow adjusting table column widths
	Adjust columns to fit data	Boolean	TRUE
	Protect Results	Boolean	FALSE	not an imported option
	Use Password	Boolean	FALSE	not an imported option
