# Supplementary material for: N-acyl-homoserine lactone-based quorum sensing beyond canonical lineages: insights from Actinomycetota
Source: Front Microbiol. 2026 Apr 20;17:1738013. doi: 10.3389/fmicb.2026.1738013 (PMC13136126; doi:10.3389/fmicb.2026.1738013)
Supplement: Supplementary file 5 [file Data_Sheet_5.xlsx]

## Sheet: Standards
	Concentration (ng/mL)	C6-oxo	C6	C7	C8	C10-oxo	C10	C12-oxo	C12	C14-oxo	C14		Average peak areas	C6-oxo	C6	C7	C8	C10-oxo	C10	C12-oxo	C12	C14-oxo	C14
Stnd1	6.25	1605.62	684.968	1202.68	752.18	753.302	915.761	972.657	1164.76	1136.43	1260.47		Stnd1	1605.62	684.968	1202.68	752.18	753.302	915.761	972.657	1164.76	1136.43	1260.47
Stnd2	12.5	2819.45	1673.36	2705.6	1638.16	1716.78	2070.33	1938.93	2688.37	2245.77	2857.95		Stnd2	2819.45	1673.36	2705.6	1638.16	1716.78	2070.33	1938.93	2688.37	2245.77	2857.95
Stnd3	25	5232.15	2896.56	4996.45	3052.49	3035.25	3818.12	3465.27	4508.53	3774.08	4868.91		Stnd3	5232.15	2896.56	4996.45	3052.49	3035.25	3818.12	3465.27	4508.53	3774.08	4868.91
Stnd4	50	9716.86	5747.23	9798.65	5918.2	5755.54	7324.57	6684.23	8634.43	7013.6	9182.91		Stnd4	9716.86	5747.23	9798.65	5918.2	5755.54	7324.57	6684.23	8634.43	7013.6	9182.91
Stnd6	200	31255.2	22135.3	36123.6	21722.3	21888	26226.4	22722	30393.8	23460.6	32243.7		Stnd6	31255.2	22135.3	36123.6	21722.3	21888	26226.4	22722	30393.8	23460.6	32243.7
													%RSDs
Stnd 1	6.25	1605.62	684.968	1202.68	752.18	753.302	915.761	972.657	1164.76	1136.43	1260.47		Stnd1	0	0	0	0	0	0	0	0	0	0
Stnd 2	12.5	2819.45	1673.36	2705.6	1638.16	1716.78	2070.33	1938.93	2688.37	2245.77	2857.95		Stnd2	0	0	0	0	0	0	0	0	0	0
Stnd 3	25	5232.15	2896.56	4996.45	3052.49	3035.25	3818.12	3465.27	4508.53	3774.08	4868.91		Stnd3	0	0	0	0	0	0	0	0	0	0
Stnd 4	50	9716.86	5747.23	9798.65	5918.2	5755.54	7324.57	6684.23	8634.43	7013.6	9182.91		Stnd4	0	0	0	0	0	0	0	0	0	0
Stnd 6	200	31255.2	22135.3	36123.6	21722.3	21888	26226.4	22722	30393.8	23460.6	32243.7		Stnd6	0	0	0	0	0	0	0	0	0	0
	Trendline values	C6-oxo	C6	C7	C8	C10-oxo	C10	C12-oxo	C12	C14-oxo	C14
	m	151	110	179	107	108	129	111	149	114	158
	b	1248	169	461	309	273	480	635	732	850	815
									.

## Sheet: Samples
Internal ID	Absolute peak areas	C6-oxo	C6	C7	C8	C10-oxo	C10	C12-oxo	C12	C14-oxo	C14		Area to conc	C6-oxo	C6	C7	C8	C10-oxo	C10	C12-oxo	C12	C14-oxo	C14
tod-7-051-07	GV4 Bottle 1	281.623	34.1929	203.075	25.8609	76.9674	256.272	5115.65	54.9206	0	0		GV4 Bottle 1	-6.39985	-1.22552	-1.44092	-2.64616	-1.81512	-1.73433	40.3662	-4.54416	ND	ND
tod-7-051-07	GV4 Bottle 1	293.898	46.1092	175.855	42.37	83.3171	266.123	5057.97	39.838	0	0		GV4 Bottle 1	-6.31856	-1.11719	-1.59299	-2.49187	-1.75632	-1.65796	39.8466	-4.64538	ND	ND
tod-7-051-08	GV4 Bottle 2	241.512	209.177	273.515	20.8838	50.5888	326.414	5582.8	0	0	0		GV4 Bottle 2	-6.66548	0.365246	-1.0474	-2.69267	-2.05936	-1.19059	44.5748	ND	ND	ND
tod-7-051-08	GV4 Bottle 2	241.057	144.278	283.383	19.2688	39.5301	299.286	5623.46	48.8714	0	0		GV4 Bottle 2	-6.66849	-0.224746	-0.992277	-2.70777	-2.16176	-1.40088	44.941	-4.58476	ND	ND
														Concentration (ng/mL)
													Sample	C6-oxo	C6	C7	C8	C10-oxo	C10	C12-oxo	C12	C14-oxo	C14
													GV4 Bottle 1	<loq	<loq	<loq	<loq	<loq	<loq	40.3662	<loq	ND	ND
	ND= Not detected												GV4 Bottle 1	<loq	<loq	<loq	<loq	<loq	<loq	39.8466	<loq	ND	ND
													GV4 Bottle 2	<loq	0.365246	<loq	<loq	<loq	<loq	44.5748	ND	ND	ND
	From 6.25 to 200ng/mL graphs												GV4 Bottle 2	<loq	<loq	<loq	<loq	<loq	<loq	44.941	<loq	ND	ND
	Trendline values	C6-oxo	C6	C7	C8	C10-oxo	C10	C12-oxo	C12	C14-oxo	C14
	m	151	110	179	107	108	129	111	149	114	158
	b	1248	169	461	309	273	480	635	732	850	815

## Sheet: From quant
Sample							3 oxo C6-AHL Results		C6-AHL Results		C7-AHL Results		C8-AHL Results		3 oxo C10-AHL Results		C10-AHL Results		3 oxo C12-AHL Results		C12-AHL Results		3 oxo C14-AHL Results		C14-AHL Results
		Name	Data File	Type	Level	Acq. Date-Time	RT	Area	RT	Area	RT	Area	RT	Area	RT	Area	RT	Area	RT	Area	RT	Area	RT	Area	RT	Area
	3 oxo C6-AHL: Integrator found the following problem(s) with the peak at RT = 3.527: HeightProblem, AreaProblem	6p25	6p25.d	Sample		2022-05-10 16:39:32	3.52698	1605.62	4.171	684.968	4.59498	1202.68	4.96918	752.18	5.14143	753.302	5.66293	915.761	5.8041	972.657	6.35427	1164.76	6.46975	1136.43	7.04473	1260.47
	3 oxo C6-AHL: Integrator found the following problem(s) with the peak at RT = 3.525: HeightProblem, AreaProblem	12p5	12p5.d	Sample		2022-05-10 16:51:16	3.52495	2819.45	4.1736	1673.36	4.5919	2705.6	4.9722	1638.16	5.14335	1716.78	5.66462	2070.33	5.80498	1938.93	6.3579	2688.37	6.47303	2245.77	7.04898	2857.95
	3 oxo C6-AHL: Integrator found the following problem(s) with the peak at RT = 3.530: HeightProblem, AreaProblem	25	25.d	Sample		2022-05-10 17:03:01	3.53022	5232.15	4.17853	2896.56	4.59843	4996.45	4.97712	3052.49	5.14722	3035.25	5.66813	3818.12	5.80902	3465.27	6.36148	4508.53	6.47752	3774.08	7.05608	4868.91
	3 oxo C6-AHL: Integrator found the following problem(s) with the peak at RT = 3.531: HeightProblem, AreaProblem	50	50.d	Sample		2022-05-10 17:14:46	3.53122	9716.86	4.1802	5747.23	4.59885	9798.65	4.9776	5918.2	5.14643	5755.54	5.66695	7324.57	5.80828	6684.23	6.3597	8634.43	6.47717	7013.6	7.05778	9182.91
	3 oxo C6-AHL: Integrator found the following problem(s) with the peak at RT = 3.528: HeightProblem, AreaProblem	200	200.d	Sample		2022-05-10 17:38:15	3.52813	31255.2	4.18033	22135.3	4.59957	36123.6	4.9775	21722.3	5.14723	21888	5.66663	26226.4	5.80867	22722	6.3598	30393.8	6.47757	23460.6	7.05635	32243.7
3 oxo C14-AHL: Integrator status = 6, message = No peaks found because the chromatogram did not have any significant variation in amplitude. C14-AHL: Integrator did not find any peaks	3 oxo C10-AHL: Retention time = 4.473 is outside the allowed range [4.890, 5.405] 3 oxo C6-AHL: Retention time = 4.045 is outside the allowed range [3.348, 3.701] C12-AHL: Retention time = 6.871 is outside the allowed range [6.042, 6.678] C6-AHL: Integrator found the following problem(s) with the peak at RT = 4.160: HeightProblem, WidthProblem C7-AHL: Retention time = 4.045 is outside the allowed…	tod-7-051-07	tod-7-051-07r.d	Sample		2022-05-10 18:21:08	4.04508	281.623	4.16033	34.1929	4.04508	203.075	5.03317	25.8609	4.4731	76.9674	5.64128	256.272	5.78373	5115.65	6.87113	54.9206	0	0	0	0
3 oxo C14-AHL: Integrator status = 6, message = No peaks found because the chromatogram did not have any significant variation in amplitude. C14-AHL: Integrator status = 6, message = No peaks found because the chromatogram did not have any significant variation in amplitude.	3 oxo C10-AHL: Retention time = 4.469 is outside the allowed range [4.890, 5.405] 3 oxo C6-AHL: Retention time = 4.029 is outside the allowed range [3.348, 3.701] C12-AHL: Integrator found the following problem(s) with the peak at RT = 6.832: WidthProblem C12-AHL: Retention time = 6.832 is outside the allowed range [6.042, 6.678] C6-AHL: Integrator found the following problem(s) with the peak at …	tod-7-051-07	tod-7-051-07rr.d	Sample		2022-05-10 18:44:40	4.02863	293.898	4.12852	46.1092	4.02863	175.855	4.95238	42.37	4.46858	83.3171	5.65787	266.123	5.78795	5057.97	6.8321	39.838	0	0	0	0
3 oxo C14-AHL: Integrator status = 6, message = No peaks found because the chromatogram did not have any significant variation in amplitude. C12-AHL: Integrator did not find any peaks C14-AHL: Integrator status = 6, message = No peaks found because the chromatogram did not have any significant variation in amplitude.	3 oxo C10-AHL: Retention time = 4.482 is outside the allowed range [4.890, 5.405] C7-AHL: Integrator found the following problem(s) with the peak at RT = 4.009: WidthProblem C7-AHL: Retention time = 4.009 is outside the allowed range [4.380, 4.841] C8-AHL: Integrator found the following problem(s) with the peak at RT = 4.343: HeightProblem, WidthProblem C8-AHL: Retention time = 4.343 is outside t…	tod-7-051-08	tod-7-051-08r.d	Sample		2022-05-10 18:32:54	3.40805	241.512	4.13725	209.177	4.00862	273.515	4.34282	20.8838	4.4817	50.5888	5.63243	326.414	5.78193	5582.8	0	0	0	0	0	0
3 oxo C14-AHL: Integrator status = 6, message = No peaks found because the chromatogram did not have any significant variation in amplitude. C14-AHL: Integrator did not find any peaks	3 oxo C10-AHL: Retention time = 4.473 is outside the allowed range [4.890, 5.405] 3 oxo C6-AHL: Retention time = 4.004 is outside the allowed range [3.348, 3.701] C12-AHL: Retention time = 6.766 is outside the allowed range [6.042, 6.678] C6-AHL: Integrator found the following problem(s) with the peak at RT = 4.139: WidthProblem, SeriousProblem C7-AHL: Retention time = 4.004 is outside the allowe…	tod-7-051-08	tod-7-051-088rr.d	Sample		2022-05-10 18:56:26	4.00412	241.057	4.13913	144.278	4.00412	283.383	4.3366	19.2688	4.47275	39.5301	5.6563	299.286	5.78728	5623.46	6.76592	48.8714	0	0	0	0
