# Supplementary material for: N-acyl-homoserine lactone-based quorum sensing beyond canonical lineages: insights from Actinomycetota
Source: Front Microbiol. 2026 Apr 20;17:1738013. doi: 10.3389/fmicb.2026.1738013 (PMC13136126; doi:10.3389/fmicb.2026.1738013)
Supplement: Supplementary file 11 [file Table_1.xlsx]

## Sheet: Sheet 1
Culture ID	DDBJ/EMBL/GenBank biosample accession No.	ID from 16S rRNA of nearest neighbor	MinION Sequencing context	Site collected from	Gram stain	DNA concentration for MinION	DNA extraction - MinION	ONT library prep	Flow cell type	Run length	Multiplexed?	MinKNOW report
Brenneria uluponensis K61T	SAMN37483218	Brenneria rubrifaciens ATCC 29291T	ʻIolani School 2020	Hawaii: Ulupō loʻi sediments, Island of Oʻahu	Gram -	458 ng/uL	Machery-Nagel NucleoSpin DNA Stool Kit	Rapid Sequencing Kit (SQK-RAD004)	MinION R4	2d 22h 11m	No	https://drive.google.com/file/d/1iEpBhTSndDP2VfIWItIl2T5uQJtMXlZe/view?usp=sharing
Bradyrhizobium prioriisuperbiae BL16AT	SAMN37483212	Bradyrhizobium algeriense RST89T	Sequenced at St. Andrew's (fall 2018) on single flow cell	Cave wall of Pāhoa Cave, Island of Hawaiʻi	Gram -	Not recorded	Machery-Nagel NucleoSpin DNA Stool Kit	Rapid Sequencing Kit (SQK-RAD004)	MinION R4	2d	No	missing
GV4	SAMN34135175	Pseudonocardia alni	School of Life Sciences, UH Mānoa (spring 2021) as part of a multiplexed run; assembly performed by graduate student	Gloeobacter violaceus consortia	Gram +	91.69 ng/uL	DNeasy® PowerLyzer® PowerSoil® Kit (Qiagen, Hilden, Germany)	Rapid Barcoding Kit (SQK-RBK004)	MinION R4	1 day	Yes	missing
Y88A	SAMN37483221	Rhodococcus kroppenstedtii	Moanalua High School (fall 2019) as part of a multiplexed run. Assembly completed by researchers	Bahamas hypersaline microbial mat, San Salvador Island	Gram +	Not recorded	Machery-Nagel NucleoSpin DNA Stool Kit	Rapid Barcoding Kit (SQK-RBK004)	MinION R4	3d 0h 13m 53s	Yes	https://drive.google.com/file/d/1Gm9GS-BDpvb34S2KVOoUafmLZtdLqaEP/view?usp=sharing
