# Supplementary material for: N-acyl-homoserine lactone-based quorum sensing beyond canonical lineages: insights from Actinomycetota
Source: Front Microbiol. 2026 Apr 20;17:1738013. doi: 10.3389/fmicb.2026.1738013 (PMC13136126; doi:10.3389/fmicb.2026.1738013)
Supplement: Supplementary file 12 [file Table_2.xlsx]

## Sheet: Sheet0
Entry	Entry name	Status	Protein names	Gene names	Organism	Length
A0A059VI92	A0A059VI92_9PSED	unreviewed	Acyl-homoserine-lactone synthase (EC 2.3.1.184) (Autoinducer synthesis protein) (Fragment)	luxI	Pseudomonas lundensis	100
A0A059VIG6	A0A059VIG6_9PSED	unreviewed	Acyl-homoserine-lactone synthase (EC 2.3.1.184) (Autoinducer synthesis protein) (Fragment)	luxI	Pseudomonas lundensis	100
Q6WEL9	Q6WEL9_ALIFS	unreviewed	Acyl-homoserine-lactone synthase (EC 2.3.1.184) (Autoinducer synthesis protein) (Fragment)	luxI	Aliivibrio fischeri (Vibrio fischeri)	103
Q6WEM5	Q6WEM5_ALIFS	unreviewed	Acyl-homoserine-lactone synthase (EC 2.3.1.184) (Autoinducer synthesis protein) (Fragment)	luxI	Aliivibrio fischeri (Vibrio fischeri)	103
Q6WEL7	Q6WEL7_ALIFS	unreviewed	Acyl-homoserine-lactone synthase (EC 2.3.1.184) (Autoinducer synthesis protein) (Fragment)	luxI	Aliivibrio fischeri (Vibrio fischeri)	103
Q6WEJ9	Q6WEJ9_ALIFS	unreviewed	Acyl-homoserine-lactone synthase (EC 2.3.1.184) (Autoinducer synthesis protein) (Fragment)	luxI	Aliivibrio fischeri (Vibrio fischeri)	103
A0A168T4I0	A0A168T4I0_ACIBA	unreviewed	Acyl-homoserine-lactone synthase (EC 2.3.1.184) (Autoinducer synthesis protein) (Fragment)	abaI	Acinetobacter baumannii	105
Q6WEL3	Q6WEL3_ALIFS	unreviewed	Acyl-homoserine-lactone synthase (EC 2.3.1.184) (Autoinducer synthesis protein) (Fragment)	luxI	Aliivibrio fischeri (Vibrio fischeri)	106
A0A238J464	A0A238J464_9RHOB	unreviewed	Isovaleryl-homoserine lactone synthase (EC 2.3.1.228)	bjaI_2 BOA8489_03550	Boseongicola aestuarii	110
M1VNN2	M1VNN2_9BURK	unreviewed	Acyl-homoserine-lactone synthase (Fragment)	plaI	Burkholderia plantarii	111
A0A3M5UDA3	A0A3M5UDA3_PSESG	unreviewed	Autoinducer synthesis protein AhlI	ALP27_04422	Pseudomonas savastanoi pv. glycinea (Pseudomonas syringae pv. glycinea)	112
A0A0K9K2T5	A0A0K9K2T5_9BURK	unreviewed	Acyl-homoserine-lactone synthase (EC 2.3.1.184) (Autoinducer synthesis protein)	BHUM_01722c	Candidatus Burkholderia humilis	116
A0A2U0UTK3	A0A2U0UTK3_9SPHN	unreviewed	Acyl-homoserine-lactone synthase (EC 2.3.1.184) (Autoinducer synthesis protein)	C7501_4040	Sphingomonas sp. CF311	118
I3XG83	I3XG83_RHIFR	unreviewed	Acyl-homoserine-lactone synthase (EC 2.3.1.184) (Autoinducer synthesis protein)	USDA257_p01720	Sinorhizobium fredii USDA 257	119
A0A0B7MNP8	A0A0B7MNP8_RHIFH	unreviewed	Acyl-homoserine-lactone synthase (EC 2.3.1.184) (Autoinducer synthesis protein)	SFHH103_psfHH103d_651	Rhizobium fredii (strain HH103) (Sinorhizobium fredii)	119
A0A178XK15	A0A178XK15_9RHIZ	unreviewed	Acyl-homoserine-lactone synthase (EC 2.3.1.184) (Autoinducer synthesis protein)	AU381_11725	Ensifer glycinis	119
A6UN14	A6UN14_SINMW	unreviewed	Acyl-homoserine-lactone synthase (EC 2.3.1.184) (Autoinducer synthesis protein)	Smed_6489	Sinorhizobium medicae (strain WSM419) (Ensifer medicae)	119
A0A0P9TPZ6	A0A0P9TPZ6_PSEYM	unreviewed	Autoinducer synthesis protein PsyI	ALO84_05014	Pseudomonas syringae pv. maculicola	119
A0A3N9S1N2	A0A3N9S1N2_9SPHN	unreviewed	Acyl-homoserine-lactone synthase (EC 2.3.1.184) (Autoinducer synthesis protein)	EH199_23730	Novosphingobium sp. LASN5T	120
A3T327	A3T327_SULSN	unreviewed	Acyl-homoserine-lactone synthase (EC 2.3.1.184) (Autoinducer synthesis protein)	NAS141_01136	Sulfitobacter sp. (strain NAS-14.1)	121
A0A1I5NJY9	A0A1I5NJY9_PARPN	unreviewed	Autoinducer synthase (Fragment)	SAMN04244567_04023	Paracoccus pantotrophus (Thiosphaera pantotropha)	122
M4Z1R9	M4Z1R9_9BRAD	unreviewed	Autoinducer synthetase	S58_09180	Bradyrhizobium oligotrophicum S58	122
B4UUJ9	B4UUJ9_METEX	unreviewed	Acyl-homoserine-lactone synthase (EC 2.3.1.184) (Autoinducer synthesis protein)	tslI	Methylobacterium extorquens (Methylobacterium dichloromethanicum) (Methylorubrum extorquens)	123
A0A355RF87	A0A355RF87_9RHOB	unreviewed	Acyl-homoserine-lactone synthase (EC 2.3.1.184) (Autoinducer synthesis protein) (Fragment)	DDZ82_07485	Rhodobacteraceae bacterium	123
A0A2X3J6Q9	A0A2X3J6Q9_9ENTR	unreviewed	Acyl-homoserine-lactone synthase (EC 2.3.1.184) (Autoinducer synthesis protein)	esaI NCTC12120_03946	Cedecea neteri	124
A0A2D9U7M4	A0A2D9U7M4_9SPHN	unreviewed	Autoinducer synthase (Fragment)	CL950_03050	Erythrobacter sp.	125
A0A350KQT3	A0A350KQT3_9SPHN	unreviewed	Acyl-homoserine-lactone synthase (EC 2.3.1.184) (Autoinducer synthesis protein) (Fragment)	DCX71_00920	Erythrobacter sp.	127
A0A090FH03	A0A090FH03_9RHIZ	unreviewed	Acyl-homoserine-lactone synthase (EC 2.3.1.184) (Autoinducer synthesis protein)	MPLA_670014	Mesorhizobium sp. ORS 3359	129
A0A241ZB41	A0A241ZB41_ACIBA	unreviewed	Acyl-homoserine-lactone synthase (EC 2.3.1.184) (Autoinducer synthesis protein)	B9X95_15715	Acinetobacter baumannii	129
F8XW60	F8XW60_9PROT	unreviewed	Acyl-homoserine-lactone synthase (EC 2.3.1.184) (Autoinducer synthesis protein) (Fragment)	GGI1_22579	Acidithiobacillus sp. GGI-221	132
Q6T1G3	Q6T1G3_RHIML	unreviewed	Acyl-homoserine-lactone synthase (EC 2.3.1.184) (Autoinducer synthesis protein)	traI	Rhizobium meliloti (Ensifer meliloti) (Sinorhizobium meliloti)	133
A0A2W5YLR8	A0A2W5YLR8_PSEST	unreviewed	Acyl-homoserine-lactone synthase (EC 2.3.1.184) (Autoinducer synthesis protein)	DI537_46460	Pseudomonas stutzeri (Pseudomonas perfectomarina)	133
D2U3V6	D2U3V6_9GAMM	unreviewed	Autoinducer synthesis protein	ARN_33540	Arsenophonus nasoniae (son-killer infecting Nasonia vitripennis)	133
A0A2A2H0L9	A0A2A2H0L9_9GAMM	unreviewed	Acyl-homoserine-lactone synthase (EC 2.3.1.184) (Autoinducer synthesis protein)	CBG25_08665	Arsenophonus sp. ENCA	134
A0A2W4SGX6	A0A2W4SGX6_9RHIZ	unreviewed	Acyl-homoserine-lactone synthase (EC 2.3.1.184) (Autoinducer synthesis protein) (Fragment)	DCF30_22610	Rhizobiales bacterium	134
A0A1A0DNX0	A0A1A0DNX0_ACEPA	unreviewed	Acyl-homoserine-lactone synthase	BJI49_12670 SRCM100623_00177	Acetobacter pasteurianus (Acetobacter turbidans)	137
X5U0A4	X5U0A4_9RHIZ	unreviewed	Acyl-homoserine-lactone synthase (EC 2.3.1.184) (Autoinducer synthesis protein)	X762_31055	Mesorhizobium sp. LSHC426A00	137
X6BCV3	X6BCV3_9RHIZ	unreviewed	Acyl-homoserine-lactone synthase (EC 2.3.1.184) (Autoinducer synthesis protein)	X744_31390	Mesorhizobium sp. LNJC372A00	137
A0A365SDG3	A0A365SDG3_9PSED	unreviewed	Acyl-homoserine-lactone synthase (EC 2.3.1.184) (Autoinducer synthesis protein) (Fragment)	C3F00_044965	Pseudomonas sp. MWU13-2860	138
A0A2A4UBA1	A0A2A4UBA1_9GAMM	unreviewed	Acyl-homoserine-lactone synthase (EC 2.3.1.184) (Autoinducer synthesis protein) (Fragment)	COB51_12465	Moraxellaceae bacterium	139
W3RQL6	W3RQL6_9BRAD	unreviewed	Autoinducer synthase	X566_00425	Afipia sp. P52-10	143
A0A2N7SGG4	A0A2N7SGG4_9RHIZ	unreviewed	Acyl-homoserine-lactone synthase (EC 2.3.1.184) (Autoinducer synthesis protein) (Fragment)	C1D09_21380	Mesorhizobium sp. BD68	144
A0A1G7SRD7	A0A1G7SRD7_9PROT	unreviewed	Autoinducer synthase	SAMN05216241_107121	Limimonas halophila	147
A0A2U8W6Z3	A0A2U8W6Z3_9RHIZ	unreviewed	Acyl-homoserine-lactone synthase (EC 2.3.1.184) (Autoinducer synthesis protein)	DK389_13805	Methylobacterium sp. 17SD2-17	148
X5P1G5	X5P1G5_9RHIZ	unreviewed	Acyl-homoserine-lactone synthase (EC 2.3.1.184) (Autoinducer synthesis protein)	X772_36080	Mesorhizobium sp. LSJC280B00	149
A0A2A3DK60	A0A2A3DK60_9RHIZ	unreviewed	Acyl-homoserine-lactone synthase (EC 2.3.1.184) (Autoinducer synthesis protein)	CK230_26660	Mesorhizobium sp. WSM3859	149
A0A259LIT5	A0A259LIT5_9RHIZ	unreviewed	Acyl-homoserine-lactone synthase (EC 2.3.1.184) (Autoinducer synthesis protein)	B7X67_01620	Rhizobiales bacterium 39-66-18	151
A0A3G7TXQ5	A0A3G7TXQ5_9PSED	unreviewed	Acyl-homoserine-lactone synthase (EC 2.3.1.184) (Autoinducer synthesis protein)	C4K04_5452	Pseudomonas chlororaphis	151
A0A259AX29	A0A259AX29_9RHIZ	unreviewed	Acyl-homoserine-lactone synthase (EC 2.3.1.184) (Autoinducer synthesis protein)	B7Y12_06435	Rhizobiales bacterium 24-66-13	151
A0A143HU82	A0A143HU82_ENTAS	unreviewed	N-acyl homoserine lactone synthase CroI	croI A0R60_0891	Enterobacter asburiae	152
A5VH74	A5VH74_SPHWW	unreviewed	N-acyl-L-homoserine lactone synthetase-like protein	Swit_5027	Sphingomonas wittichii (strain RW1 / DSM 6014 / JCM 10273)	152
I3XG84	I3XG84_RHIFR	unreviewed	Acyl-homoserine-lactone synthase (EC 2.3.1.184) (Autoinducer synthesis protein)	USDA257_p01730	Sinorhizobium fredii USDA 257	154
C0L3U0	C0L3U0_ENTAG	unreviewed	Acyl-homoserine-lactone synthase (EC 2.3.1.184) (Autoinducer synthesis protein) (Fragment)	pagI	Enterobacter agglomerans (Erwinia herbicola) (Pantoea agglomerans)	157
C0L3X8	C0L3X8_ENTAG	unreviewed	Acyl-homoserine-lactone synthase (EC 2.3.1.184) (Autoinducer synthesis protein) (Fragment)	pagI	Enterobacter agglomerans (Erwinia herbicola) (Pantoea agglomerans)	157
C0L3U6	C0L3U6_ENTAG	unreviewed	Acyl-homoserine-lactone synthase (EC 2.3.1.184) (Autoinducer synthesis protein) (Fragment)	pagI	Enterobacter agglomerans (Erwinia herbicola) (Pantoea agglomerans)	157
C0L3V6	C0L3V6_ENTAG	unreviewed	Acyl-homoserine-lactone synthase (EC 2.3.1.184) (Autoinducer synthesis protein) (Fragment)	pagI	Enterobacter agglomerans (Erwinia herbicola) (Pantoea agglomerans)	157
C0L3T2	C0L3T2_ENTAG	unreviewed	Acyl-homoserine-lactone synthase (EC 2.3.1.184) (Autoinducer synthesis protein) (Fragment)	pagI	Enterobacter agglomerans (Erwinia herbicola) (Pantoea agglomerans)	157
C0L3Y4	C0L3Y4_ENTAG	unreviewed	Acyl-homoserine-lactone synthase (EC 2.3.1.184) (Autoinducer synthesis protein) (Fragment)	pagI	Enterobacter agglomerans (Erwinia herbicola) (Pantoea agglomerans)	157
C0L3Y0	C0L3Y0_ENTAG	unreviewed	Acyl-homoserine-lactone synthase (EC 2.3.1.184) (Autoinducer synthesis protein) (Fragment)	pagI	Enterobacter agglomerans (Erwinia herbicola) (Pantoea agglomerans)	157
C0L3W6	C0L3W6_ENTAG	unreviewed	Acyl-homoserine-lactone synthase (EC 2.3.1.184) (Autoinducer synthesis protein) (Fragment)	pagI	Enterobacter agglomerans (Erwinia herbicola) (Pantoea agglomerans)	157
C0L3T4	C0L3T4_ENTAG	unreviewed	Acyl-homoserine-lactone synthase (EC 2.3.1.184) (Autoinducer synthesis protein) (Fragment)	pagI	Enterobacter agglomerans (Erwinia herbicola) (Pantoea agglomerans)	157
C0L3Y6	C0L3Y6_ENTAG	unreviewed	Acyl-homoserine-lactone synthase (EC 2.3.1.184) (Autoinducer synthesis protein) (Fragment)	pagI	Enterobacter agglomerans (Erwinia herbicola) (Pantoea agglomerans)	157
C0L3Y2	C0L3Y2_ENTAG	unreviewed	Acyl-homoserine-lactone synthase (EC 2.3.1.184) (Autoinducer synthesis protein) (Fragment)	pagI	Enterobacter agglomerans (Erwinia herbicola) (Pantoea agglomerans)	157
C0L3Y8	C0L3Y8_9GAMM	unreviewed	Acyl-homoserine-lactone synthase (EC 2.3.1.184) (Autoinducer synthesis protein) (Fragment)	pagI	Pantoea sp. C9-1	157
C0L3X0	C0L3X0_ENTAG	unreviewed	Acyl-homoserine-lactone synthase (EC 2.3.1.184) (Autoinducer synthesis protein) (Fragment)	pagI	Enterobacter agglomerans (Erwinia herbicola) (Pantoea agglomerans)	157
C0L3U4	C0L3U4_ENTAG	unreviewed	Acyl-homoserine-lactone synthase (EC 2.3.1.184) (Autoinducer synthesis protein) (Fragment)	pagI	Enterobacter agglomerans (Erwinia herbicola) (Pantoea agglomerans)	157
C0L3S8	C0L3S8_ENTAG	unreviewed	Acyl-homoserine-lactone synthase (EC 2.3.1.184) (Autoinducer synthesis protein) (Fragment)	pagI	Enterobacter agglomerans (Erwinia herbicola) (Pantoea agglomerans)	157
C0L3S6	C0L3S6_ENTAG	unreviewed	Acyl-homoserine-lactone synthase (EC 2.3.1.184) (Autoinducer synthesis protein) (Fragment)	pagI	Enterobacter agglomerans (Erwinia herbicola) (Pantoea agglomerans)	157
C0L3V0	C0L3V0_PANAY	unreviewed	Acyl-homoserine-lactone synthase (EC 2.3.1.184) (Autoinducer synthesis protein) (Fragment)	pagI	Pantoea agglomerans pv. gypsophilae (Erwinia herbicola)	157
A0A1Y5RQ29	A0A1Y5RQ29_9RHOB	unreviewed	Acyl-homoserine-lactone synthase (EC 2.3.1.184) (Autoinducer synthesis protein)	lasI_1 PEL8287_00980	Pelagicola litorisediminis	158
H0HWN8	H0HWN8_9RHIZ	unreviewed	Conjugation factor synthetase, traI	MAXJ12_23017	Mesorhizobium alhagi CCNWXJ12-2	160
B4X9H1	B4X9H1_BURVI	unreviewed	Acyl-homoserine-lactone synthase (EC 2.3.1.184) (Autoinducer synthesis protein) (Fragment)	bviI	Burkholderia vietnamiensis	162
A0A177GFI6	A0A177GFI6_9PROT	unreviewed	Autoinducer synthesis protein	Amal_00470	Acetobacter malorum	162
Q8KY17	Q8KY17_RHIET	unreviewed	Acyl-homoserine-lactone synthase (EC 2.3.1.184) (Autoinducer synthesis protein) (Fragment)	traI	Rhizobium etli	163
A0A2R7MMN9	A0A2R7MMN9_9BURK	unreviewed	Acyl-homoserine-lactone synthase (EC 2.3.1.184) (Autoinducer synthesis protein) (Fragment)	DBR12_02355	Acidovorax sp. HMWF029	164
B4X9H3	B4X9H3_BURVI	unreviewed	Acyl-homoserine-lactone synthase (EC 2.3.1.184) (Autoinducer synthesis protein) (Fragment)	bviI	Burkholderia vietnamiensis	165
B4X9H2	B4X9H2_BURVI	unreviewed	Acyl-homoserine-lactone synthase (EC 2.3.1.184) (Autoinducer synthesis protein) (Fragment)	bviI	Burkholderia vietnamiensis	165
A0A1M3M517	A0A1M3M517_9PROT	unreviewed	Acyl-homoserine-lactone synthase (EC 2.3.1.184) (Autoinducer synthesis protein)	BGO92_09540	Magnetospirillum sp. 64-120	166
A0A1Z1NE37	A0A1Z1NE37_PSEAI	unreviewed	Acyl-homoserine-lactone synthase (EC 2.3.1.184) (Autoinducer synthesis protein) (Fragment)		Pseudomonas aeruginosa	168
G4XGC5	G4XGC5_AERHY	unreviewed	Acyl-homoserine-lactone synthase (EC 2.3.1.184) (Autoinducer synthesis protein) (Fragment)		Aeromonas hydrophila	168
F3IPR3	F3IPR3_PSEAV	unreviewed	Acyl-homoserine-lactone synthase (EC 2.3.1.184) (Autoinducer synthesis protein) (Fragment)	PLA106_23798	Pseudomonas amygdali pv. lachrymans str. M302278	168
A0A1X9LV78	A0A1X9LV78_PSEFL	unreviewed	Acyl-homoserine-lactone synthase (EC 2.3.1.184) (Autoinducer synthesis protein)	obiM CIB54_12610	Pseudomonas fluorescens	169
A0A1B5CXZ0	A0A1B5CXZ0_9PSED	unreviewed	Acyl-homoserine-lactone synthase (EC 2.3.1.184) (Autoinducer synthesis protein)	lasI	Pseudomonas sp. 37 R 15	169
A0A2L0S0Q8	A0A2L0S0Q8_9PSED	unreviewed	Acyl-homoserine-lactone synthase (EC 2.3.1.184) (Autoinducer synthesis protein)	BOP93_20445	Pseudomonas orientalis	169
A0A3G7X505	A0A3G7X505_9PSED	unreviewed	Acyl-homoserine-lactone synthase (EC 2.3.1.184) (Autoinducer synthesis protein)	C4J97_4292	Pseudomonas orientalis	169
I0QN10	I0QN10_9GAMM	unreviewed	Acyl-homoserine-lactone synthase (EC 2.3.1.184) (Autoinducer synthesis protein)	SPM24T3_20689	Serratia sp. M24T3	169
A0A103RK25	A0A103RK25_9BURK	unreviewed	Acyl-homoserine-lactone synthase (EC 2.3.1.184) (Autoinducer synthesis protein) (Fragment)	WJ33_22665	Burkholderia ubonensis	169
X6CEA8	X6CEA8_9RHIZ	unreviewed	Acyl-homoserine-lactone synthase (EC 2.3.1.184) (Autoinducer synthesis protein)	X743_34405	Mesorhizobium sp. LNHC252B00	170
A0A1Z8A7F2	A0A1Z8A7F2_9RHOB	unreviewed	Acyl-homoserine-lactone synthase (EC 2.3.1.184) (Autoinducer synthesis protein)	A9Q96_09935	Rhodobacterales bacterium 52_120_T64	170
A0A1I1PJP3	A0A1I1PJP3_9RHIZ	unreviewed	Acyl-homoserine-lactone synthase (EC 2.3.1.184) (Autoinducer synthesis protein)	SAMN04488059_12112	Devosia psychrophila	171
A0A375AG50	A0A375AG50_9GAMM	unreviewed	Acyl-homoserine-lactone synthase (EC 2.3.1.184) (Autoinducer synthesis protein)	DAQ1742_04313	Dickeya aquatica	171
A0A3M0WQ15	A0A3M0WQ15_9PROT	unreviewed	Acyl-homoserine-lactone synthase (EC 2.3.1.184) (Autoinducer synthesis protein) (Fragment)	D6832_01545	Alphaproteobacteria bacterium	171
X6CDN1	X6CDN1_9RHIZ	unreviewed	Acyl-homoserine-lactone synthase (EC 2.3.1.184) (Autoinducer synthesis protein)	X743_32600	Mesorhizobium sp. LNHC252B00	172
A0A2Z2Q5V1	A0A2Z2Q5V1_9RHIZ	unreviewed	Acyl-homoserine-lactone synthase (EC 2.3.1.184) (Autoinducer synthesis protein)		Agrobacterium deltaense	173
Q93PF5	Q93PF5_9BURK	unreviewed	Acyl-homoserine-lactone synthase (EC 2.3.1.184) (Autoinducer synthesis protein) (Fragment)	cepI	Burkholderia stabilis	173
Q93PF8	Q93PF8_BURCE	unreviewed	Acyl-homoserine-lactone synthase (EC 2.3.1.184) (Autoinducer synthesis protein) (Fragment)	cepI	Burkholderia cepacia (Pseudomonas cepacia)	173
Q93PD3	Q93PD3_BURVI	unreviewed	Acyl-homoserine-lactone synthase (EC 2.3.1.184) (Autoinducer synthesis protein) (Fragment)	cepI	Burkholderia vietnamiensis	173
A0A1C9HYT7	A0A1C9HYT7_RHILT	unreviewed	Acyl-homoserine-lactone synthase (EC 2.3.1.184) (Autoinducer synthesis protein)		Rhizobium leguminosarum bv. trifolii	174
A0A2W5S7S7	A0A2W5S7S7_STANO	unreviewed	Acyl-homoserine-lactone synthase (EC 2.3.1.184) (Autoinducer synthesis protein)	DI549_21805	Starkeya novella (Thiobacillus novellus)	174
A0A089WMT2	A0A089WMT2_9PSED	unreviewed	Acyl-homoserine-lactone synthase (EC 2.3.1.184) (Autoinducer synthesis protein)	LK03_00240	Pseudomonas cremoricolorata	174
A0A0M1V3Z4	A0A0M1V3Z4_YERPE	unreviewed	Acyl-homoserine-lactone synthase (EC 2.3.1.184) (Autoinducer synthesis protein)	ytbI YPIP275_1341	Yersinia pestis biovar Orientalis str. IP275	175
A0A0S4NW51	A0A0S4NW51_9BURK	unreviewed	Acyl-homoserine-lactone synthase (EC 2.3.1.184) (Autoinducer synthesis protein)	BN3177_1961	Janthinobacterium sp. CG23_2	175
A0A135IHH5	A0A135IHH5_9RHOB	unreviewed	Acyl-homoserine-lactone synthase (EC 2.3.1.184) (Autoinducer synthesis protein)	AT574_14240	Phaeobacter inhibens	175
A0A087NHQ0	A0A087NHQ0_9SPHN	unreviewed	Acyl-homoserine-lactone synthase (EC 2.3.1.184) (Autoinducer synthesis protein)	IL54_4576	Sphingobium sp. ba1	175
A0A1W9HWI1	A0A1W9HWI1_9PROT	unreviewed	Acyl-homoserine-lactone synthase (EC 2.3.1.184) (Autoinducer synthesis protein)	A4S15_09990	Proteobacteria bacterium SG_bin8	175
B6C8L9	B6C8L9_9BURK	unreviewed	Acyl-homoserine-lactone synthase (EC 2.3.1.184) (Autoinducer synthesis protein) (Fragment)	cepI	Burkholderia ubonensis	175
B6C8M0	B6C8M0_BURPY	unreviewed	Acyl-homoserine-lactone synthase (EC 2.3.1.184) (Autoinducer synthesis protein) (Fragment)	cepI	Burkholderia pyrrocinia (Pseudomonas pyrrocinia)	175
B6C8M1	B6C8M1_BURVI	unreviewed	Acyl-homoserine-lactone synthase (EC 2.3.1.184) (Autoinducer synthesis protein) (Fragment)	cepI	Burkholderia vietnamiensis	176
B6C8L8	B6C8L8_BURVI	unreviewed	Acyl-homoserine-lactone synthase (EC 2.3.1.184) (Autoinducer synthesis protein) (Fragment)	cepI	Burkholderia vietnamiensis	176
I2DX18	I2DX18_9BURK	unreviewed	Acyl-homoserine-lactone synthase (EC 2.3.1.184) (Autoinducer synthesis protein)	MYA_4843	Burkholderia sp. KJ006	177
U2FW55	U2FW55_9BURK	unreviewed	Acyl-homoserine-lactone synthase (EC 2.3.1.184) (Autoinducer synthesis protein)	L810_2261	Burkholderia sp. AU4i	177
B6C8M2	B6C8M2_BURVI	unreviewed	Acyl-homoserine-lactone synthase (EC 2.3.1.184) (Autoinducer synthesis protein) (Fragment)	cepI	Burkholderia vietnamiensis	177
A0A3N7C8T9	A0A3N7C8T9_9BURK	unreviewed	Acyl-homoserine-lactone synthase (EC 2.3.1.184) (Autoinducer synthesis protein)	DBV14_05445	Variovorax sp. KBW07	178
A0A1Y6FTX9	A0A1Y6FTX9_9SPHN	unreviewed	Acyl-homoserine lactone synthase	SAMN06295984_2048	Sphingopyxis terrae subsp. ummariensis	179
A0A0W0QB94	A0A0W0QB94_PSEPU	unreviewed	Acyl-homoserine-lactone synthase (EC 2.3.1.184) (Autoinducer synthesis protein)	AO269_15675	Pseudomonas putida (Arthrobacter siderocapsulatus)	179
A0A3B0ML02	A0A3B0ML02_9GAMM	unreviewed	Acyl-homoserine-lactone synthase (EC 2.3.1.184) (Autoinducer synthesis protein)	esaI ARTV_0722	Arsenophonus endosymbiont of Trialeurodes vaporariorum	179
A0A2N8EGT5	A0A2N8EGT5_9PSED	unreviewed	Acyl-homoserine-lactone synthase (EC 2.3.1.184) (Autoinducer synthesis protein)	C1X71_06855	Pseudomonas sp. FW306-2-2C-A10BC	179
A0A1I4GMT4	A0A1I4GMT4_9RHOB	unreviewed	N-acyl-L-homoserine lactone synthetase	SAMN04488004_113101	Loktanella salsilacus	179
A0A1C6NWD6	A0A1C6NWD6_9BURK	unreviewed	Acyl-homoserine-lactone synthase (EC 2.3.1.184) (Autoinducer synthesis protein)	VAR608DRAFT_3200	Variovorax sp. HW608	180
Q19U13	Q19U13_AZOLI	unreviewed	Acyl-homoserine-lactone synthase (EC 2.3.1.184) (Autoinducer synthesis protein)	alpI	Azospirillum lipoferum	180
A0A0X8ELE1	A0A0X8ELE1_PSEAI	unreviewed	Acyl-homoserine-lactone synthase (EC 2.3.1.184) (Autoinducer synthesis protein) (Fragment)	lasI	Pseudomonas aeruginosa	180
A0A0D1PP97	A0A0D1PP97_BRAEL	unreviewed	Autoinducer synthase (Fragment)	QU41_00750	Bradyrhizobium elkanii	180
B1VJE9	B1VJE9_9PSED	unreviewed	Acyl-homoserine-lactone synthase (EC 2.3.1.184) (Autoinducer synthesis protein)	vI	Pseudomonas fuscovaginae	181
B1VJE6	B1VJE6_9PSED	unreviewed	Acyl-homoserine-lactone synthase (EC 2.3.1.184) (Autoinducer synthesis protein)	vI	Pseudomonas fuscovaginae	181
D4DYV9	D4DYV9_SEROD	unreviewed	Acyl-homoserine-lactone synthase (EC 2.3.1.184) (Autoinducer synthesis protein)	lasI HMPREF0758_1109	Serratia odorifera DSM 4582	181
X6HDB8	X6HDB8_9RHIZ	unreviewed	Acyl-homoserine-lactone synthase (EC 2.3.1.184) (Autoinducer synthesis protein)	X734_04610	Mesorhizobium sp. L2C084A000	181
Q8XRQ2	Q8XRQ2_RALSO	unreviewed	Acyl-homoserine-lactone synthase (EC 2.3.1.184) (Autoinducer synthesis protein)	RSp0779	Ralstonia solanacearum (strain GMI1000) (Pseudomonas solanacearum)	182
A0A1V2JED2	A0A1V2JED2_9PSED	unreviewed	Acyl-homoserine-lactone synthase (EC 2.3.1.184) (Autoinducer synthesis protein)	BLL38_11740	Pseudomonas gessardii	182
A6CUQ4	A6CUQ4_9VIBR	unreviewed	Acyl-homoserine-lactone synthase (EC 2.3.1.184) (Autoinducer synthesis protein)	VSAK1_16717	Vibrio shilonii AK1	182
M4V2S0	M4V2S0_RALSL	unreviewed	Acyl-homoserine-lactone synthase (EC 2.3.1.184) (Autoinducer synthesis protein)	rhiL F504_4445	Ralstonia solanacearum FQY_4	182
A0A149UVF5	A0A149UVF5_9PROT	unreviewed	Acyl-homoserine-lactone synthase (EC 2.3.1.184) (Autoinducer synthesis protein)	AD928_00515 AD952_06950	Acetobacter cerevisiae	182
A0A087PTV8	A0A087PTV8_9PROT	unreviewed	Acyl-homoserine-lactone synthase (EC 2.3.1.184) (Autoinducer synthesis protein)	AmDm5_0759	Acetobacter malorum	182
Q1NCQ9	Q1NCQ9_SPHSS	unreviewed	Acyl-homoserine-lactone synthase (EC 2.3.1.184) (Autoinducer synthesis protein)	SKA58_16673	Sphingomonas sp. (strain SKA58)	182
A0A0D6NHM1	A0A0D6NHM1_9PROT	unreviewed	Acyl-homoserine-lactone synthase (EC 2.3.1.184) (Autoinducer synthesis protein)	Abor_006_047	Acetobacter orientalis 21F-2	182
A0A2G0YFN1	A0A2G0YFN1_9PSED	unreviewed	Acyl-homoserine-lactone synthase (EC 2.3.1.184) (Autoinducer synthesis protein)	AO268_04070	Pseudomonas sp. ICMP 8385	182
A0A1Y0FQX5	A0A1Y0FQX5_RALSL	unreviewed	Acyl-homoserine-lactone synthase (EC 2.3.1.184) (Autoinducer synthesis protein)	RSSE_p1320	Ralstonia solanacearum (Pseudomonas solanacearum)	182
A0A1Y3G3E0	A0A1Y3G3E0_9PROT	unreviewed	Acyl-homoserine-lactone synthase (EC 2.3.1.184) (Autoinducer synthesis protein)	HK23_08650	Acetobacter malorum	182
A0A149VCR8	A0A149VCR8_9PROT	unreviewed	Acyl-homoserine-lactone synthase (EC 2.3.1.184) (Autoinducer synthesis protein)	AD954_05095	Acetobacter cerevisiae	182
A0A3M3B0V4	A0A3M3B0V4_PSESX	unreviewed	Acyl-homoserine-lactone synthase (EC 2.3.1.184) (Autoinducer synthesis protein) (Fragment)	ALQ85_04351	Pseudomonas syringae	182
H2E8U3	H2E8U3_9PSED	unreviewed	Acyl-homoserine-lactone synthase (EC 2.3.1.184) (Autoinducer synthesis protein) (Fragment)		Pseudomonas sp. JSK6	182
A0A0A7XNA3	ANOI_ACINO	reviewed	Acyl-homoserine-lactone synthase (EC 2.3.1.184) (Autoinducer synthesis protein AnoI)	anoI RR32_17480	Acinetobacter nosocomialis	183
A0A1C4HDE7	A0A1C4HDE7_ACICA	unreviewed	Acyl-homoserine-lactone synthase (EC 2.3.1.184) (Autoinducer synthesis protein)	lasI NCTC7364_00132	Acinetobacter calcoaceticus	183
A0A365YM31	A0A365YM31_ACIFR	unreviewed	Acyl-homoserine-lactone synthase (EC 2.3.1.184) (Autoinducer synthesis protein)	C3R74_01090	Acidithiobacillus ferrooxidans (Thiobacillus ferrooxidans)	183
A0A377U7G4	A0A377U7G4_9BURK	unreviewed	Acyl-homoserine-lactone synthase (EC 2.3.1.184) (Autoinducer synthesis protein)	lasI_2 NCTC9796_05698	Janthinobacterium lividum	183
A0A011JR68	A0A011JR68_9GAMM	unreviewed	Acyl-homoserine-lactone synthase (EC 2.3.1.184) (Autoinducer synthesis protein)	J610_3368	Acinetobacter sp. 723929	183
A0A013S8S1	A0A013S8S1_9GAMM	unreviewed	Acyl-homoserine-lactone synthase (EC 2.3.1.184) (Autoinducer synthesis protein)	J690_2608	Acinetobacter sp. 742879	183
A0A385EQS9	A0A385EQS9_ACIBA	unreviewed	Acyl-homoserine-lactone synthase (EC 2.3.1.184) (Autoinducer synthesis protein)	abaI BSF95_00146	Acinetobacter baumannii WM99c	183
G0Z0A0	G0Z0A0_ACIBA	unreviewed	Acyl-homoserine-lactone synthase (EC 2.3.1.184) (Autoinducer synthesis protein)	cepI lasI B4R90_09100 IX87_15130 LV38_01368 NCTC13305_02319	Acinetobacter baumannii	183
A0A1S2FSF7	A0A1S2FSF7_ACIBA	unreviewed	Acyl-homoserine-lactone synthase (EC 2.3.1.184) (Autoinducer synthesis protein)	lasI A7N09_28905 SAMEA104305215_01637	Acinetobacter baumannii	183
A0A0D5YNB8	A0A0D5YNB8_ACIBA	unreviewed	Acyl-homoserine-lactone synthase (EC 2.3.1.184) (Autoinducer synthesis protein)	cepI lasI A7M90_08295 ABUW_3776 CBI29_00147	Acinetobacter baumannii	183
A0A1V3DCX7	A0A1V3DCX7_ACIBA	unreviewed	Acyl-homoserine-lactone synthase (EC 2.3.1.184) (Autoinducer synthesis protein)	lasI_2 lasI BWP00_14060 SAMEA104305320_05571 SAMEA104305325_04273	Acinetobacter baumannii	183
V5VHS2	V5VHS2_ACIBA	unreviewed	Acyl-homoserine-lactone synthase (EC 2.3.1.184) (Autoinducer synthesis protein)	lasI_3 lasI lasI_1 BGC29_04520 CBE85_14660 SAMEA104305325_03538 SAMEA104305337_07288 SAMEA104305351_00091	Acinetobacter baumannii	183
A0A0D7R6V4	A0A0D7R6V4_ACIBA	unreviewed	Acyl-homoserine-lactone synthase (EC 2.3.1.184) (Autoinducer synthesis protein)	lasI_1 lasI AB719_03065 B9X91_29010 SAMEA104305229_01107 SAMEA104305242_02357 SAMEA104305268_00632	Acinetobacter baumannii	183
A0A241YDN4	A0A241YDN4_ACIBA	unreviewed	Acyl-homoserine-lactone synthase (EC 2.3.1.184) (Autoinducer synthesis protein)	B9X91_18345 CSB70_3848	Acinetobacter baumannii	183
A0A062ILV1	A0A062ILV1_ACIBA	unreviewed	Acyl-homoserine-lactone synthase (EC 2.3.1.184) (Autoinducer synthesis protein)	J635_3805	Acinetobacter baumannii 233846	183
A0A2K9ZH59	A0A2K9ZH59_RHILE	unreviewed	Acyl-homoserine-lactone synthase (EC 2.3.1.184) (Autoinducer synthesis protein)	rhiI CUJ84_pRLN3000482	Rhizobium leguminosarum	183
A0A009HB76	A0A009HB76_9GAMM	unreviewed	Acyl-homoserine-lactone synthase (EC 2.3.1.184) (Autoinducer synthesis protein)	J507_1111	Acinetobacter sp. 1295259	183
A0A1Y5NYF1	A0A1Y5NYF1_ACINO	unreviewed	Acyl-homoserine-lactone synthase (EC 2.3.1.184) (Autoinducer synthesis protein)	H125_03209	Acinetobacter nosocomialis P020	183
A0A010VTI6	A0A010VTI6_9GAMM	unreviewed	Acyl-homoserine-lactone synthase (EC 2.3.1.184) (Autoinducer synthesis protein)	J733_2366	Acinetobacter sp. 263903-2	183
A0A334W4K3	A0A334W4K3_ACIBA	unreviewed	Acyl-homoserine-lactone synthase (EC 2.3.1.184) (Autoinducer synthesis protein)	lasI SAMEA104305246_04356	Acinetobacter baumannii	183
A0A009H033	A0A009H033_ACIBA	unreviewed	Acyl-homoserine-lactone synthase (EC 2.3.1.184) (Autoinducer synthesis protein)	J517_2542	Acinetobacter baumannii 118362	183
A0A009IMU5	A0A009IMU5_ACIBA	unreviewed	Acyl-homoserine-lactone synthase (EC 2.3.1.184) (Autoinducer synthesis protein)	J512_2530	Acinetobacter baumannii 1295743	183
A0A009RGF6	A0A009RGF6_9GAMM	unreviewed	Acyl-homoserine-lactone synthase (EC 2.3.1.184) (Autoinducer synthesis protein)	J536_3567	Acinetobacter sp. 809848	183
A0A380VUY3	A0A380VUY3_ACICA	unreviewed	Acyl-homoserine-lactone synthase (EC 2.3.1.184) (Autoinducer synthesis protein)	lasI NCTC7412_03790	Acinetobacter calcoaceticus	183
R8XZ09	R8XZ09_ACICA	unreviewed	Acyl-homoserine-lactone synthase (EC 2.3.1.184) (Autoinducer synthesis protein)	F935_02962	Acinetobacter calcoaceticus ANC 3811	183
A0A022KR94	A0A022KR94_9GAMM	unreviewed	Acyl-homoserine-lactone synthase (EC 2.3.1.184) (Autoinducer synthesis protein)	J619_02208	Acinetobacter sp. 478810	183
Q1M7Y9	Q1M7Y9_RHIL3	unreviewed	Acyl-homoserine-lactone synthase (EC 2.3.1.184) (Autoinducer synthesis protein)	rhiI pRL100164	Rhizobium leguminosarum bv. viciae (strain 3841)	183
A0A062FKL4	A0A062FKL4_ACIBA	unreviewed	Acyl-homoserine-lactone synthase (EC 2.3.1.184) (Autoinducer synthesis protein)	J532_3299	Acinetobacter baumannii 940793	183
B7JC93	B7JC93_ACIF2	unreviewed	Acyl-homoserine-lactone synthase (EC 2.3.1.184) (Autoinducer synthesis protein)	AFE_1999	Acidithiobacillus ferrooxidans (strain ATCC 23270 / DSM 14882 / CIP 104768 / NCIMB 8455) (Ferrobacillus ferrooxidans (strain ATCC 23270))	183
A0A009R939	A0A009R939_ACIBA	unreviewed	Acyl-homoserine-lactone synthase (EC 2.3.1.184) (Autoinducer synthesis protein)	J552_2797	Acinetobacter baumannii 951631	183
N9DD10	N9DD10_ACICA	unreviewed	Acyl-homoserine-lactone synthase (EC 2.3.1.184) (Autoinducer synthesis protein)	F937_00773	Acinetobacter calcoaceticus ANC 3680	183
A0A014E5Q2	A0A014E5Q2_9GAMM	unreviewed	Acyl-homoserine-lactone synthase (EC 2.3.1.184) (Autoinducer synthesis protein)	J809_1555	Acinetobacter sp. 25977_6	183
N9HUB7	N9HUB7_ACIBA	unreviewed	Acyl-homoserine-lactone synthase (EC 2.3.1.184) (Autoinducer synthesis protein)	F922_03636	Acinetobacter baumannii NIPH 201	183
A0A010JW54	A0A010JW54_9GAMM	unreviewed	Acyl-homoserine-lactone synthase (EC 2.3.1.184) (Autoinducer synthesis protein)	J580_3385	Acinetobacter sp. 1542444	183
A0A140QSU3	A0A140QSU3_9GAMM	unreviewed	Acyl-homoserine-lactone synthase (EC 2.3.1.184) (Autoinducer synthesis protein)	J633_1630	Acinetobacter sp. 216872	183
A0A1H8SFB5	A0A1H8SFB5_9GAMM	unreviewed	Acyl-homoserine-lactone synthase (EC 2.3.1.184) (Autoinducer synthesis protein)	SAMN04487817_11512	Acinetobacter sp. yr461	183
A0A014CVX4	A0A014CVX4_9GAMM	unreviewed	Acyl-homoserine-lactone synthase (EC 2.3.1.184) (Autoinducer synthesis protein)	J804_2203	Acinetobacter sp. 25977_1	183
A0A013RHU9	A0A013RHU9_ACIBA	unreviewed	Acyl-homoserine-lactone synthase (EC 2.3.1.184) (Autoinducer synthesis protein)	J658_3323	Acinetobacter baumannii 573719	183
A0A009GB90	A0A009GB90_9GAMM	unreviewed	Acyl-homoserine-lactone synthase (EC 2.3.1.184) (Autoinducer synthesis protein)	J508_2154	Acinetobacter sp. 1289694	183
N8R0N0	N8R0N0_9GAMM	unreviewed	Acyl-homoserine-lactone synthase (EC 2.3.1.184) (Autoinducer synthesis protein)	F985_00863 MWQ_02858	Acinetobacter seifertii	183
A0A062GXM0	A0A062GXM0_9GAMM	unreviewed	Acyl-homoserine-lactone synthase (EC 2.3.1.184) (Autoinducer synthesis protein)	J584_1280 J584_1347	Acinetobacter sp. 72431	183
A0A062SIS5	A0A062SIS5_ACIBA	unreviewed	Acyl-homoserine-lactone synthase (EC 2.3.1.184) (Autoinducer synthesis protein)	J812_2092 J812_2812 J812_4206	Acinetobacter baumannii 25977_9	183
Q4GZN8	Q4GZN8_ACIFR	unreviewed	Acyl-homoserine-lactone synthase (EC 2.3.1.184) (Autoinducer synthesis protein)	eI afeI DN052_15775	Acidithiobacillus ferrooxidans (Thiobacillus ferrooxidans)	183
A0A143IVM9	A0A143IVM9_ACIPI	unreviewed	Acyl-homoserine-lactone synthase (EC 2.3.1.184) (Autoinducer synthesis protein)	lasI BFR70_04235 BFR81_10255 BFR92_16610 BMU11_04630 IEC338SC_0589	Acinetobacter pittii (Acinetobacter genomosp. 3)	183
A0A0E2GGM9	A0A0E2GGM9_ACINO	unreviewed	Acyl-homoserine-lactone synthase (EC 2.3.1.184) (Autoinducer synthesis protein)	F958_00611	Acinetobacter nosocomialis NIPH 386	183
A0A022J8Y1	A0A022J8Y1_9GAMM	unreviewed	Acyl-homoserine-lactone synthase (EC 2.3.1.184) (Autoinducer synthesis protein)	J622_00196	Acinetobacter sp. 1564232	183
A0A1H8UW95	A0A1H8UW95_9GAMM	unreviewed	Acyl-homoserine-lactone synthase (EC 2.3.1.184) (Autoinducer synthesis protein)	SAMN02799632_02309	Acinetobacter sp. UNC434CL69Tsu2S25	183
A0A2N6IC47	A0A2N6IC47_9BURK	unreviewed	Acyl-homoserine-lactone synthase (EC 2.3.1.184) (Autoinducer synthesis protein)	CSZ94_26115	Janthinobacterium sp. ROICE36	183
A0A010K795	A0A010K795_9GAMM	unreviewed	Acyl-homoserine-lactone synthase (EC 2.3.1.184) (Autoinducer synthesis protein)	J582_1903	Acinetobacter sp. 1566109	183
A0A349SRF5	A0A349SRF5_9GAMM	unreviewed	Acyl-homoserine-lactone synthase (EC 2.3.1.184) (Autoinducer synthesis protein)	DCS92_11710	Gammaproteobacteria bacterium	183
A0A3A3B6P1	A0A3A3B6P1_9GAMM	unreviewed	Acyl-homoserine-lactone synthase (EC 2.3.1.184) (Autoinducer synthesis protein)	AMS70_08060	Acinetobacter sp. JS678	183
A0A014CNU3	A0A014CNU3_9GAMM	unreviewed	Acyl-homoserine-lactone synthase (EC 2.3.1.184) (Autoinducer synthesis protein)	J811_0491	Acinetobacter sp. 25977_8	183
A0A151YSD6	A0A151YSD6_9GAMM	unreviewed	Acyl-homoserine-lactone synthase (EC 2.3.1.184) (Autoinducer synthesis protein)	AWW73_14210	Acinetobacter lactucae	183
R8Z564	R8Z564_9GAMM	unreviewed	Acyl-homoserine-lactone synthase (EC 2.3.1.184) (Autoinducer synthesis protein)	F929_01031	Acinetobacter lactucae	183
A0A2T0GKD7	A0A2T0GKD7_9GAMM	unreviewed	Acyl-homoserine-lactone synthase (EC 2.3.1.184) (Autoinducer synthesis protein)	CSB87_1898	Acinetobacter sp. AR_0276	183
A0A062MVU3	A0A062MVU3_ACIBA	unreviewed	Acyl-homoserine-lactone synthase (EC 2.3.1.184) (Autoinducer synthesis protein)	J608_0442	Acinetobacter baumannii 1288284	183
A0A062M853	A0A062M853_ACIBA	unreviewed	Acyl-homoserine-lactone synthase (EC 2.3.1.184) (Autoinducer synthesis protein)	J608_2546	Acinetobacter baumannii 1288284	183
A0A2D9TV90	A0A2D9TV90_9GAMM	unreviewed	Acyl-homoserine-lactone synthase (EC 2.3.1.184) (Autoinducer synthesis protein)	CMK83_10365	Pseudomonadales bacterium	183
A0A1S2GAC2	A0A1S2GAC2_ACIBA	unreviewed	Acyl-homoserine-lactone synthase (EC 2.3.1.184) (Autoinducer synthesis protein)	A7M79_11840	Acinetobacter baumannii	183
A0A333VQB9	A0A333VQB9_ACIBA	unreviewed	Acyl-homoserine-lactone synthase (EC 2.3.1.184) (Autoinducer synthesis protein)	lasI SAMEA104305318_02399	Acinetobacter baumannii	183
A0A334ZHN7	A0A334ZHN7_ACIBA	unreviewed	Acyl-homoserine-lactone synthase (EC 2.3.1.184) (Autoinducer synthesis protein)	lasI SAMEA104305292_02196	Acinetobacter baumannii	183
A0A334H4P5	A0A334H4P5_ACIBA	unreviewed	Acyl-homoserine-lactone synthase (EC 2.3.1.184) (Autoinducer synthesis protein)	lasI_2 SAMEA104305229_03052	Acinetobacter baumannii	183
A0A334NLU2	A0A334NLU2_ACIBA	unreviewed	Acyl-homoserine-lactone synthase (EC 2.3.1.184) (Autoinducer synthesis protein)	lasI SAMEA104305261_01394	Acinetobacter baumannii	183
A0A014E5M3	A0A014E5M3_9GAMM	unreviewed	Acyl-homoserine-lactone synthase (EC 2.3.1.184) (Autoinducer synthesis protein)	J805_2006	Acinetobacter sp. 25977_2	183
A0A334YFG4	A0A334YFG4_ACIBA	unreviewed	Acyl-homoserine-lactone synthase (EC 2.3.1.184) (Autoinducer synthesis protein)	lasI SAMEA104305283_03037	Acinetobacter baumannii	183
A0A1V2V6Q0	A0A1V2V6Q0_9GAMM	unreviewed	Acyl-homoserine-lactone synthase (EC 2.3.1.184) (Autoinducer synthesis protein)	AC057_06485	Acinetobacter genomosp. 33YU	183
A0A1V2UV56	A0A1V2UV56_9GAMM	unreviewed	Acyl-homoserine-lactone synthase (EC 2.3.1.184) (Autoinducer synthesis protein)	AC058_13970	Acinetobacter genomosp. 33YU	183
A0A014ESJ7	A0A014ESJ7_9GAMM	unreviewed	Acyl-homoserine-lactone synthase (EC 2.3.1.184) (Autoinducer synthesis protein)	J813_3167	Acinetobacter sp. 25977_10	183
A0A062KY33	A0A062KY33_ACIBA	unreviewed	Acyl-homoserine-lactone synthase (EC 2.3.1.184) (Autoinducer synthesis protein)	J715_1918	Acinetobacter baumannii 1571545	183
A0A014BH24	A0A014BH24_9GAMM	unreviewed	Acyl-homoserine-lactone synthase (EC 2.3.1.184) (Autoinducer synthesis protein)	J810_1585	Acinetobacter sp. 25977_7	183
D3JTG5	D3JTG5_ACISD	unreviewed	Acyl-homoserine-lactone synthase (EC 2.3.1.184) (Autoinducer synthesis protein)	aqsI AOLE_18785	Acinetobacter oleivorans (strain JCM 16667 / KCTC 23045 / DR1)	183
A0A1E2YQB8	A0A1E2YQB8_ACIPI	unreviewed	Acyl-homoserine-lactone synthase (EC 2.3.1.184) (Autoinducer synthesis protein)	BFR91_02415	Acinetobacter pittii (Acinetobacter genomosp. 3)	183
A0A2Z6INN0	A0A2Z6INN0_9PROT	unreviewed	Acyl-homoserine-lactone synthase (EC 2.3.1.184) (Autoinducer synthesis protein)	AFERRID_29920	Acidithiobacillus ferridurans	183
A0A0M3BX40	A0A0M3BX40_ACIPI	unreviewed	Acyl-homoserine-lactone synthase (EC 2.3.1.184) (Autoinducer synthesis protein)	YA64_14795	Acinetobacter pittii (Acinetobacter genomosp. 3)	183
K8ZYI9	K8ZYI9_9GAMM	unreviewed	Acyl-homoserine-lactone synthase (EC 2.3.1.184) (Autoinducer synthesis protein)	ACINWC141_0153	Acinetobacter sp. WC-141	183
R9PNQ0	R9PNQ0_AGAAL	unreviewed	Acyl-homoserine-lactone synthase (EC 2.3.1.184) (Autoinducer synthesis protein)	AALB_2968	Agarivorans albus MKT 106	183
A0A1I1DMB2	A0A1I1DMB2_9BURK	unreviewed	Acyl-homoserine-lactone synthase (EC 2.3.1.184) (Autoinducer synthesis protein)	SAMN04515619_101390	Collimonas sp. OK412	183
A0A331TI55	A0A331TI55_KLEPN	unreviewed	Acyl-homoserine-lactone synthase (EC 2.3.1.184) (Autoinducer synthesis protein)	lasI SAMEA4394745_01364	Klebsiella pneumoniae	183
A0A331UNV7	A0A331UNV7_KLEPN	unreviewed	Acyl-homoserine-lactone synthase (EC 2.3.1.184) (Autoinducer synthesis protein)	lasI SAMEA4394746_01924	Klebsiella pneumoniae	183
A0A0B2UAH4	A0A0B2UAH4_9GAMM	unreviewed	Acyl-homoserine-lactone synthase (EC 2.3.1.184) (Autoinducer synthesis protein)	DH17_05330	Acinetobacter oleivorans	183
A0A014EJK8	A0A014EJK8_9GAMM	unreviewed	Acyl-homoserine-lactone synthase (EC 2.3.1.184) (Autoinducer synthesis protein)	J807_1712	Acinetobacter sp. 25977_4	183
A0A014CAQ6	A0A014CAQ6_9GAMM	unreviewed	Acyl-homoserine-lactone synthase (EC 2.3.1.184) (Autoinducer synthesis protein)	J806_2071	Acinetobacter sp. 25977_3	183
L9M5Y0	L9M5Y0_9GAMM	unreviewed	Acyl-homoserine-lactone synthase (EC 2.3.1.184) (Autoinducer synthesis protein)	ACIN5021_0142	Acinetobacter sp. OIFC021	183
R8YE28	R8YE28_ACIPI	unreviewed	Acyl-homoserine-lactone synthase (EC 2.3.1.184) (Autoinducer synthesis protein)	F931_02732	Acinetobacter pittii ANC 4050	183
A0A062NBU6	A0A062NBU6_9GAMM	unreviewed	Acyl-homoserine-lactone synthase (EC 2.3.1.184) (Autoinducer synthesis protein)	J732_1846	Acinetobacter sp. 796380-1375	183
A0A127KJN5	A0A127KJN5_9GAMM	unreviewed	Acyl-homoserine-lactone synthase (EC 2.3.1.184) (Autoinducer synthesis protein)	A0J50_17110	Acinetobacter sp. DUT-2	183
A0A0Q5FVY6	A0A0Q5FVY6_9GAMM	unreviewed	Acyl-homoserine-lactone synthase (EC 2.3.1.184) (Autoinducer synthesis protein)	ASF86_17175	Acinetobacter sp. Leaf130	183
A0A384I1C4	A0A384I1C4_ACINO	unreviewed	Acyl-homoserine-lactone synthase (EC 2.3.1.184) (Autoinducer synthesis protein)	A7M95_11710	Acinetobacter nosocomialis	183
A0A345DEB9	A0A345DEB9_9BURK	unreviewed	Acyl-homoserine-lactone synthase (EC 2.3.1.184) (Autoinducer synthesis protein)	anoI DTO96_102463	Hydromonas sp. F02	183
A0A062F7P0	A0A062F7P0_ACIBA	unreviewed	Acyl-homoserine-lactone synthase (EC 2.3.1.184) (Autoinducer synthesis protein)	J567_3723	Acinetobacter baumannii 754286	183
G0A8S4	G0A8S4_COLFT	unreviewed	Acyl-homoserine-lactone synthase (EC 2.3.1.184) (Autoinducer synthesis protein)	pmlI CFU_1956	Collimonas fungivorans (strain Ter331)	183
G2JKP5	G2JKP5_ACIBM	unreviewed	Acyl-homoserine-lactone synthase (EC 2.3.1.184) (Autoinducer synthesis protein)	ABZJ_00138	Acinetobacter baumannii (strain MDR-ZJ06)	183
A0A0J1A8E9	A0A0J1A8E9_ACIBA	unreviewed	Acyl-homoserine-lactone synthase (EC 2.3.1.184) (Autoinducer synthesis protein)	T630_0160	Acinetobacter baumannii MRSN 3527	183
N9RT81	N9RT81_9GAMM	unreviewed	Acyl-homoserine-lactone synthase (EC 2.3.1.184) (Autoinducer synthesis protein)	F886_03603	Acinetobacter sp. NIPH 542	183
A0A009NBA3	A0A009NBA3_9GAMM	unreviewed	Acyl-homoserine-lactone synthase (EC 2.3.1.184) (Autoinducer synthesis protein)	J551_2816	Acinetobacter sp. 1475718	183
A0A013TQW2	A0A013TQW2_9GAMM	unreviewed	Acyl-homoserine-lactone synthase (EC 2.3.1.184) (Autoinducer synthesis protein)	J663_3312	Acinetobacter sp. 826659	183
A0A1S9GTX2	A0A1S9GTX2_9RHIZ	unreviewed	Acyl-homoserine-lactone synthase (EC 2.3.1.184) (Autoinducer synthesis protein)	BS630_15155	Rhizobium laguerreae	183
A0A117N171	A0A117N171_ACICA	unreviewed	Acyl-homoserine-lactone synthase (EC 2.3.1.184) (Autoinducer synthesis protein)	AV645_15000	Acinetobacter calcoaceticus	183
A0A1A0GIF5	A0A1A0GIF5_ACICA	unreviewed	Acyl-homoserine-lactone synthase (EC 2.3.1.184) (Autoinducer synthesis protein)	A9988_11595	Acinetobacter calcoaceticus	183
A0A009JWJ8	A0A009JWJ8_ACIBA	unreviewed	Acyl-homoserine-lactone synthase (EC 2.3.1.184) (Autoinducer synthesis protein)	J518_1232	Acinetobacter baumannii 1419130	183
B0FLN1	ABAI_ACIBA	reviewed	Acyl-homoserine-lactone synthase (EC 2.3.1.184) (Autoinducer synthesis protein AbaI)	abaI	Acinetobacter baumannii	184
A0A1F4JHU3	A0A1F4JHU3_9BURK	unreviewed	Acyl-homoserine-lactone synthase (EC 2.3.1.184) (Autoinducer synthesis protein)	A3E23_22070	Burkholderiales bacterium RIFCSPHIGHO2_12_FULL_65_48	184
A0A2Z6T9Z0	A0A2Z6T9Z0_BURVI	unreviewed	Acyl-homoserine-lactone synthase (EC 2.3.1.184) (Autoinducer synthesis protein)	BvRS1_05590	Burkholderia vietnamiensis	184
A0A0U3IBW2	A0A0U3IBW2_RHILV	unreviewed	Acyl-homoserine-lactone synthase (EC 2.3.1.184) (Autoinducer synthesis protein)	rhiI	Rhizobium leguminosarum bv. viciae	184
A0A2R4PS17	A0A2R4PS17_9PSED	unreviewed	Acyl-homoserine-lactone synthase (EC 2.3.1.184) (Autoinducer synthesis protein)	PkP19E3_04705	Pseudomonas koreensis	184
A0A2N7RBU8	A0A2N7RBU8_9PSED	unreviewed	Acyl-homoserine-lactone synthase (EC 2.3.1.184) (Autoinducer synthesis protein)	lasI PseAD21_13265	Pseudomonas sp. AD21	184
A0A2K4GAH2	A0A2K4GAH2_9PSED	unreviewed	Acyl-homoserine-lactone synthase (EC 2.3.1.184) (Autoinducer synthesis protein)	C1895_26425	Pseudomonas sp. GW456-12-10-14-LB3	184
A0A3D1MSW0	A0A3D1MSW0_9BURK	unreviewed	Acyl-homoserine-lactone synthase (EC 2.3.1.184) (Autoinducer synthesis protein)	DEV74_19650	Acidovorax sp.	184
A0A1E3YUC2	A0A1E3YUC2_9BURK	unreviewed	Acyl-homoserine-lactone synthase (EC 2.3.1.184) (Autoinducer synthesis protein)	ABS37_11335	Acidovorax sp. SCN 65-108	184
A0A1B1CMW1	A0A1B1CMW1_RHILE	unreviewed	Acyl-homoserine-lactone synthase (EC 2.3.1.184) (Autoinducer synthesis protein)	BA011_35070 BMW22_40965	Rhizobium leguminosarum	184
A0A154IFR1	A0A154IFR1_RHILE	unreviewed	Acyl-homoserine-lactone synthase (EC 2.3.1.184) (Autoinducer synthesis protein)	A4A59_24905	Rhizobium leguminosarum	184
A0A179BTM9	A0A179BTM9_RHILE	unreviewed	Acyl-homoserine-lactone synthase (EC 2.3.1.184) (Autoinducer synthesis protein)	A4U53_39270	Rhizobium leguminosarum	184
A0A0Q4PH01	A0A0Q4PH01_9BURK	unreviewed	Acyl-homoserine-lactone synthase (EC 2.3.1.184) (Autoinducer synthesis protein)	ASF04_25900	Duganella sp. Leaf61	184
A0A3D9JX09	A0A3D9JX09_9PSED	unreviewed	Acyl-homoserine-lactone synthase (EC 2.3.1.184) (Autoinducer synthesis protein)	C7315_0687	Pseudomonas sp. 424	184
A0A238DNR7	A0A238DNR7_9BURK	unreviewed	Acyl-homoserine-lactone synthase (EC 2.3.1.184) (Autoinducer synthesis protein)	solI THIX_30397	Thiomonas sp. X19	184
W6VIT4	W6VIT4_9PSED	unreviewed	Acyl-homoserine-lactone synthase (EC 2.3.1.184) (Autoinducer synthesis protein)	PMI25_001905	Pseudomonas sp. GM30	184
A0A2L1CLW2	A0A2L1CLW2_RHILV	unreviewed	Acyl-homoserine-lactone synthase (EC 2.3.1.184) (Autoinducer synthesis protein)	RLV_1926	Rhizobium leguminosarum bv. viciae	184
A0A223H8X7	A0A223H8X7_9RALS	unreviewed	Acyl-homoserine-lactone synthase (EC 2.3.1.184) (Autoinducer synthesis protein)	CDC45_21505	Ralstonia pseudosolanacearum	184
A0A2U0Z0R9	A0A2U0Z0R9_9BURK	unreviewed	Acyl-homoserine-lactone synthase (EC 2.3.1.184) (Autoinducer synthesis protein)	C7516_101691	Rhodoferax sp. YR267	184
A0A031G8T5	A0A031G8T5_9PSED	unreviewed	Acyl-homoserine-lactone synthase (EC 2.3.1.184) (Autoinducer synthesis protein)	rhlL BW33_01214	Pseudomonas sp. RIT288	184
A0A1F4G8Y3	A0A1F4G8Y3_9BURK	unreviewed	Acyl-homoserine-lactone synthase (EC 2.3.1.184) (Autoinducer synthesis protein)	A2Z90_19640	Burkholderiales bacterium GWA2_64_37	184
A0A0S4U7M7	A0A0S4U7M7_RALSL	unreviewed	Acyl-homoserine-lactone synthase (EC 2.3.1.184) (Autoinducer synthesis protein)	solI CFM90_18900 PSS4_v1_530020	Ralstonia solanacearum (Pseudomonas solanacearum)	184
A0A238DR06	A0A238DR06_9BURK	unreviewed	Acyl-homoserine-lactone synthase (EC 2.3.1.184) (Autoinducer synthesis protein)	solI THIX_30373 THIX_50082	Thiomonas sp. X19	184
A0A2G6SWK2	A0A2G6SWK2_9BURK	unreviewed	Acyl-homoserine-lactone synthase (EC 2.3.1.184) (Autoinducer synthesis protein)	CLU88_0562	Acidovorax sp. 56	184
J2PBV7	J2PBV7_9PSED	unreviewed	Acyl-homoserine-lactone synthase (EC 2.3.1.184) (Autoinducer synthesis protein)	PMI21_00710	Pseudomonas sp. GM18	184
J0JLF1	J0JLF1_RHIL1	unreviewed	Acyl-homoserine-lactone synthase (EC 2.3.1.184) (Autoinducer synthesis protein)	Rleg5DRAFT_1582	Rhizobium leguminosarum bv. viciae (strain WSM1455)	184
A0A0C2R2K3	A0A0C2R2K3_9PSED	unreviewed	Acyl-homoserine-lactone synthase (EC 2.3.1.184) (Autoinducer synthesis protein)	OC71_23675	Pseudomonas sp. W15Feb9B	184
A0A1S9H1V8	A0A1S9H1V8_RHILV	unreviewed	Acyl-homoserine-lactone synthase (EC 2.3.1.184) (Autoinducer synthesis protein)	BS629_10475	Rhizobium leguminosarum bv. viciae USDA 2370	184
A0A0Q0Z875	A0A0Q0Z875_9BURK	unreviewed	Acyl-homoserine-lactone synthase (EC 2.3.1.184) (Autoinducer synthesis protein)	AE621_12705	Acidovorax sp. SD340	184
A0A0K6I9F8	A0A0K6I9F8_9BURK	unreviewed	Acyl-homoserine-lactone synthase (EC 2.3.1.184) (Autoinducer synthesis protein)	Ga0061069_11096	Thiomonas bhubaneswarensis	184
A0A3D9PAL3	A0A3D9PAL3_9PSED	unreviewed	Acyl-homoserine-lactone synthase (EC 2.3.1.184) (Autoinducer synthesis protein)	DFS00_108173	Pseudomonas sp. 443	184
D6CSX9	D6CSX9_THIA3	unreviewed	Acyl-homoserine-lactone synthase (EC 2.3.1.184) (Autoinducer synthesis protein)	solI THI_1725	Thiomonas arsenitoxydans (strain DSM 22701 / CIP 110005 / 3As)	184
A0A1F4ELG5	A0A1F4ELG5_9BURK	unreviewed	Acyl-homoserine-lactone synthase (EC 2.3.1.184) (Autoinducer synthesis protein)	A2710_09625	Burkholderiales bacterium RIFCSPHIGHO2_01_FULL_64_960	184
A0A3G2FVY3	A0A3G2FVY3_9BURK	unreviewed	Acyl-homoserine-lactone synthase (EC 2.3.1.184) (Autoinducer synthesis protein)	EAG14_11470	Acidovorax sp. 1608163	184
A0A0Q9DP12	A0A0Q9DP12_9BURK	unreviewed	Acyl-homoserine-lactone synthase (EC 2.3.1.184) (Autoinducer synthesis protein)	ASE52_04240	Acidovorax sp. Root275	184
A0A1Q3RQ04	A0A1Q3RQ04_9BURK	unreviewed	Acyl-homoserine-lactone synthase (EC 2.3.1.184) (Autoinducer synthesis protein)	BGO35_08110	Burkholderiales bacterium 64-34	184
D8NHL9	D8NHL9_RALSL	unreviewed	Acyl-homoserine-lactone synthase (EC 2.3.1.184) (Autoinducer synthesis protein)	solI CMR15_mp10744	Ralstonia solanacearum CMR15	184
A0A347E7P7	A0A347E7P7_RALSL	unreviewed	Acyl-homoserine-lactone synthase (EC 2.3.1.184) (Autoinducer synthesis protein)	CJO80_22375	Ralstonia solanacearum (Pseudomonas solanacearum)	184
A0A285IDU4	A0A285IDU4_9PSED	unreviewed	Acyl-homoserine-lactone synthase (EC 2.3.1.184) (Autoinducer synthesis protein)	SAMN05660455_05321	Pseudomonas sp. LAMO17WK12:I5	184
A0A2C5VUY3	A0A2C5VUY3_PSEPU	unreviewed	Acyl-homoserine-lactone synthase (EC 2.3.1.184) (Autoinducer synthesis protein)	CRX57_20735	Pseudomonas putida (Arthrobacter siderocapsulatus)	184
A0A1I9Y0P5	A0A1I9Y0P5_9BURK	unreviewed	Acyl-homoserine-lactone synthase (EC 2.3.1.184) (Autoinducer synthesis protein)	YQ44_19400	Janthinobacterium sp. 1_2014MBL_MicDiv	184
A0A235EKB8	A0A235EKB8_9BURK	unreviewed	Acyl-homoserine-lactone synthase (EC 2.3.1.184) (Autoinducer synthesis protein)	CBY09_16225	Acidovorax kalamii	184
A0A0K1ZS62	A0A0K1ZS62_RALSL	unreviewed	Acyl-homoserine-lactone synthase (EC 2.3.1.184) (Autoinducer synthesis protein)	solI RD1301_v1_2500007 RUN1744_v1_1570008 RUN1985_v1_390025 RUN215_v1_1770026 TD1301_v1_930005 TF3108_v1_630008 TO10_v1_1240002	Ralstonia solanacearum (Pseudomonas solanacearum)	184
A0A2A2PIL7	A0A2A2PIL7_9PSED	unreviewed	Acyl-homoserine-lactone synthase (EC 2.3.1.184) (Autoinducer synthesis protein)	CKQ80_08845	Pseudomonas moraviensis	184
A0A2G6Y634	A0A2G6Y634_9BURK	unreviewed	Acyl-homoserine-lactone synthase (EC 2.3.1.184) (Autoinducer synthesis protein)	CLU86_1229	Acidovorax sp. 62	184
A0A1X1EU22	A0A1X1EU22_PANCY	unreviewed	Acyl-homoserine-lactone synthase (EC 2.3.1.184) (Autoinducer synthesis protein)	HA50_07920	Pantoea cypripedii (Pectobacterium cypripedii) (Erwinia cypripedii)	184
A0A258BXG0	A0A258BXG0_9RHOB	unreviewed	Acyl-homoserine-lactone synthase (EC 2.3.1.184) (Autoinducer synthesis protein) (Fragment)	B7Z22_03305	Hyphomonas sp. 32-62-5	184
A0A160UNI6	A0A160UNI6_BRASZ	unreviewed	Autoinducer synthesis protein LuxI CDS	pG22_0201	Bradyrhizobium sp.	184
A0A2N0V232	A0A2N0V232_9GAMM	unreviewed	Acyl-homoserine-lactone synthase (EC 2.3.1.184) (Autoinducer synthesis protein)	CWO84_23775	Methylomonas sp. Kb3	185
A0A1V2AD94	A0A1V2AD94_RHIRD	unreviewed	Acyl-homoserine-lactone synthase (EC 2.3.1.184) (Autoinducer synthesis protein)	BV900_27560	Rhizobium radiobacter (Agrobacterium tumefaciens) (Agrobacterium radiobacter)	185
A4BSD4	A4BSD4_9GAMM	unreviewed	Acyl-homoserine-lactone synthase (EC 2.3.1.184) (Autoinducer synthesis protein)	NB231_13406	Nitrococcus mobilis Nb-231	185
A0A2K1PZD8	A0A2K1PZD8_9GAMM	unreviewed	Acyl-homoserine-lactone synthase (EC 2.3.1.184) (Autoinducer synthesis protein)	Lysil_2338	Lysobacter silvestris	185
A0A2S6HIK9	A0A2S6HIK9_9GAMM	unreviewed	Acyl-homoserine-lactone synthase (EC 2.3.1.184) (Autoinducer synthesis protein)	B0F87_102426	Methylobacter tundripaludum	185
A0A2W6S4F1	A0A2W6S4F1_SPHSX	unreviewed	Acyl-homoserine-lactone synthase (EC 2.3.1.184) (Autoinducer synthesis protein)	DI605_17955	Sphingomonas sp.	185
A0A2C6DPR4	A0A2C6DPR4_9GAMM	unreviewed	Acyl-homoserine-lactone synthase (EC 2.3.1.184) (Autoinducer synthesis protein)	CRN84_14310	Budvicia aquatica	185
A0A127QJE9	A0A127QJE9_9BURK	unreviewed	Acyl-homoserine-lactone synthase (EC 2.3.1.184) (Autoinducer synthesis protein)	CAter282_2445	Collimonas arenae	185
A0A2Y9TV40	A0A2Y9TV40_9ENTR	unreviewed	Acyl-homoserine-lactone synthase (EC 2.3.1.184) (Autoinducer synthesis protein)	HYN51_02625	Limnobaculum parvum	185
A0A0G3CKI6	A0A0G3CKI6_9GAMM	unreviewed	Acyl-homoserine-lactone synthase (EC 2.3.1.184) (Autoinducer synthesis protein)	lasI NCTC12285_01976 QQ39_10660	Pragia fontium	185
A0A085HK81	A0A085HK81_9GAMM	unreviewed	Acyl-homoserine-lactone synthase (EC 2.3.1.184) (Autoinducer synthesis protein)	GLGR_1552	Leminorella grimontii ATCC 33999 = DSM 5078	185
A0A2N2THQ8	A0A2N2THQ8_9PROT	unreviewed	Acyl-homoserine-lactone synthase (EC 2.3.1.184) (Autoinducer synthesis protein)	CVU22_14090	Betaproteobacteria bacterium HGW-Betaproteobacteria-16	185
A0A1E3W2S8	A0A1E3W2S8_9RHIZ	unreviewed	Acyl-homoserine-lactone synthase (EC 2.3.1.184) (Autoinducer synthesis protein)	AUC68_02665	Methyloceanibacter methanicus	185
A0A3D2VWX1	A0A3D2VWX1_9GAMM	unreviewed	Acyl-homoserine-lactone synthase (EC 2.3.1.184) (Autoinducer synthesis protein)	DIC59_14245	Candidatus Competibacteraceae bacterium	185
A0A2X0QVF2	A0A2X0QVF2_9PROT	unreviewed	Acyl-homoserine-lactone synthase (EC 2.3.1.184) (Autoinducer synthesis protein)	anoI NITFAB_1168	Candidatus Nitrotoga fabula	185
A0A1B0ZQP9	A0A1B0ZQP9_9RHOB	unreviewed	Autoinducer synthase	JL2886_01487	Phaeobacter gallaeciensis	185
A0A024IQ10	A0A024IQ10_RHIRD	unreviewed	Autoinducer synthesis protein	BN949_00503	Rhizobium radiobacter (Agrobacterium tumefaciens) (Agrobacterium radiobacter)	185
A0A176EVH9	A0A176EVH9_9RHOB	unreviewed	N-acyl-L-homoserine lactone synthetase	A3731_05890 A3731_22335	Roseovarius sp. HI0049	185
A0A1E2V909	A0A1E2V909_9GAMM	unreviewed	Acyl-homoserine-lactone synthase (EC 2.3.1.184) (Autoinducer synthesis protein)	BFW38_08015	Terasakiispira papahanaumokuakeensis	186
A9JPX5	A9JPX5_PSEAI	unreviewed	Acyl-homoserine-lactone synthase (EC 2.3.1.184) (Autoinducer synthesis protein)	rhlI	Pseudomonas aeruginosa	186
A0A2M7D1C2	A0A2M7D1C2_9GAMM	unreviewed	Acyl-homoserine-lactone synthase (EC 2.3.1.184) (Autoinducer synthesis protein)	COS34_02515	Xanthomonadales bacterium CG02_land_8_20_14_3_00_62_12	186
A0A2X4UK17	A0A2X4UK17_9GAMM	unreviewed	Acyl-homoserine-lactone synthase (EC 2.3.1.184) (Autoinducer synthesis protein)	lasI NCTC12151_01600	Leminorella richardii	186
A0A087N7S2	A0A087N7S2_9SPHN	unreviewed	Acyl-homoserine-lactone synthase (EC 2.3.1.184) (Autoinducer synthesis protein)	IL54_0543	Sphingobium sp. ba1	186
A0A0N1L307	A0A0N1L307_9SPHN	unreviewed	Acyl-homoserine-lactone synthase (EC 2.3.1.184) (Autoinducer synthesis protein)	IP65_14795	Novosphingobium sp. AAP1	186
W6KH79	W6KH79_9PROT	unreviewed	Putative Acyl-homoserine-lactone synthase (EC 2.3.1.184)	MGMAQ_0953	Magnetospira sp. QH-2	186
A0A1G7YG99	A0A1G7YG99_9RHOO	unreviewed	Acyl-homoserine-lactone synthase (EC 2.3.1.184) (Autoinducer synthesis protein)	SAMN05660652_00991	Propionivibrio dicarboxylicus	187
A0A2G2D4S8	A0A2G2D4S8_9SPHN	unreviewed	Acyl-homoserine-lactone synthase (EC 2.3.1.184) (Autoinducer synthesis protein)	COA41_07230	Sphingopyxis sp.	187
F2IUT0	F2IUT0_POLGS	unreviewed	Acyl-homoserine-lactone synthase (EC 2.3.1.184) (Autoinducer synthesis protein)	SL003B_0702	Polymorphum gilvum (strain LMG 25793 / CGMCC 1.9160 / SL003B-26A1)	187
A0A1B1NS54	A0A1B1NS54_9VIBR	unreviewed	Acyl-homoserine-lactone synthase (EC 2.3.1.184) (Autoinducer synthesis protein)	bjaI VSVS05_00168 VSVS12_02830	Vibrio scophthalmi	187
F9RSJ4	F9RSJ4_9VIBR	unreviewed	Acyl-homoserine-lactone synthase (EC 2.3.1.184) (Autoinducer synthesis protein)	VIS19158_21576	Vibrio scophthalmi LMG 19158	187
A0A127PB97	A0A127PB97_9BURK	unreviewed	Acyl-homoserine-lactone synthase (EC 2.3.1.184) (Autoinducer synthesis protein)	CFter6_2418	Collimonas fungivorans	187
A0A2M9FWS5	A0A2M9FWS5_9PROT	unreviewed	Acyl-homoserine-lactone synthase (EC 2.3.1.184) (Autoinducer synthesis protein)	CVT23_20495	Minwuia thermotolerans	187
A0A154WFX5	A0A154WFX5_9PROT	unreviewed	Acyl-homoserine-lactone synthase (EC 2.3.1.184) (Autoinducer synthesis protein)	AUP43_04560	Oceanibaculum pacificum	187
A0A1E3WRU3	A0A1E3WRU3_9VIBR	unreviewed	Acyl-homoserine-lactone synthase (EC 2.3.1.184) (Autoinducer synthesis protein)	bjaI VSF3289_02794	Vibrio scophthalmi	187
A0A244E4M5	A0A244E4M5_9BURK	unreviewed	Acyl-homoserine-lactone synthase (EC 2.3.1.184) (Autoinducer synthesis protein)	A8M77_28995	Variovorax sp. JS1663	187
A0A366J633	A0A366J633_9GAMM	unreviewed	Acyl-homoserine-lactone synthase (EC 2.3.1.184) (Autoinducer synthesis protein)	DFP80_108132	Marinomonas rhizomae	187
F9S8X0	F9S8X0_9VIBR	unreviewed	Acyl-homoserine-lactone synthase (EC 2.3.1.184) (Autoinducer synthesis protein)	VII00023_10719	Vibrio ichthyoenteri ATCC 700023	187
F9RC78	F9RC78_VIBSN	unreviewed	Acyl-homoserine-lactone synthase (EC 2.3.1.184) (Autoinducer synthesis protein)	VIBRN418_08050	Vibrio sp. (strain N418)	187
A0A357YGH0	A0A357YGH0_9DELT	unreviewed	Acyl-homoserine-lactone synthase (EC 2.3.1.184) (Autoinducer synthesis protein)	DCF93_04680 DEB35_12100	Desulfuromonas sp.	187
A0A3M5YCT9	A0A3M5YCT9_PSEUB	unreviewed	Acyl-homoserine-lactone synthase (EC 2.3.1.184) (Autoinducer synthesis protein)	ALP19_100240	Pseudomonas syringae pv. tomato	187
A0A3C1SU29	A0A3C1SU29_9GAMM	unreviewed	Acyl-homoserine-lactone synthase (EC 2.3.1.184) (Autoinducer synthesis protein)	DCQ84_13790	Candidatus Competibacteraceae bacterium	187
A0A0M4C1U7	A0A0M4C1U7_PSEAI	unreviewed	Acyl-homoserine-lactone synthase (EC 2.3.1.184) (Autoinducer synthesis protein) (Fragment)	lasI	Pseudomonas aeruginosa	187
A0A0M4BUF6	A0A0M4BUF6_PSEAI	unreviewed	Acyl-homoserine-lactone synthase (EC 2.3.1.184) (Autoinducer synthesis protein) (Fragment)	lasI	Pseudomonas aeruginosa	187
A0A0X3TWR6	A0A0X3TWR6_9RHOB	unreviewed	N-acyl-L-homoserine lactone synthetase	AVO44_06040	Ruegeria profundi	187
A0A0E1PWD8	A0A0E1PWD8_ACIBA	unreviewed	Acyl-homoserine-lactone synthase (EC 2.3.1.184) (Autoinducer synthesis protein)	AB237_3340	Acinetobacter baumannii NCGM 237	188
D0CEP6	D0CEP6_ACIB2	unreviewed	Acyl-homoserine-lactone synthase (EC 2.3.1.184) (Autoinducer synthesis protein)	bpsI HMPREF0010_03226	Acinetobacter baumannii (strain ATCC 19606 / DSM 30007 / CIP 70.34 / JCM 6841 / NBRC 109757 / NCIMB 12457 / NCTC 12156 / 81)	188
A0A358GZH4	A0A358GZH4_ACISP	unreviewed	Acyl-homoserine-lactone synthase (EC 2.3.1.184) (Autoinducer synthesis protein)	DEF26_11585	Acinetobacter sp.	188
F0V130	F0V130_9VIBR	unreviewed	Acyl-homoserine-lactone synthase (EC 2.3.1.184) (Autoinducer synthesis protein)	abaI VIBNI_0097	Vibrio nigripulchritudo	188
A0A345WDN7	A0A345WDN7_ACIPI	unreviewed	Acyl-homoserine-lactone synthase (EC 2.3.1.184) (Autoinducer synthesis protein)	DKP84_19485	Acinetobacter pittii (Acinetobacter genomosp. 3)	188
A0A344JC89	A0A344JC89_9BURK	unreviewed	Acyl-homoserine-lactone synthase (EC 2.3.1.184) (Autoinducer synthesis protein)	DPH57_05615	Massilia sp. YMA4	188
A0A237X0C6	A0A237X0C6_ACIBA	unreviewed	Acyl-homoserine-lactone synthase (EC 2.3.1.184) (Autoinducer synthesis protein)	CEJ63_08780 EA737_15290	Acinetobacter baumannii	188
A0A2S5BXT2	A0A2S5BXT2_ACIBA	unreviewed	Acyl-homoserine-lactone synthase (EC 2.3.1.184) (Autoinducer synthesis protein)	C3415_09045 D3X42_02085 EA682_15675 EA685_10520 EKS29_01865	Acinetobacter baumannii	188
A0A368HFA1	A0A368HFA1_9GAMM	unreviewed	Acyl-homoserine-lactone synthase (EC 2.3.1.184) (Autoinducer synthesis protein)	C4900_10110	Acidiferrobacter thiooxydans	188
A0A0Q4P396	A0A0Q4P396_9BURK	unreviewed	Acyl-homoserine-lactone synthase (EC 2.3.1.184) (Autoinducer synthesis protein)	ASF04_25940	Duganella sp. Leaf61	188
F0KJC7	F0KJC7_ACICP	unreviewed	Acyl-homoserine-lactone synthase (EC 2.3.1.184) (Autoinducer synthesis protein)	solI BDGL_003036	Acinetobacter calcoaceticus (strain PHEA-2)	188
A0A0A8XMJ2	A0A0A8XMJ2_ACICA	unreviewed	Acyl-homoserine-lactone synthase (EC 2.3.1.184) (Autoinducer synthesis protein)	P23_3409	Acinetobacter calcoaceticus	188
A0A3D2BLC7	A0A3D2BLC7_9GAMM	unreviewed	Acyl-homoserine-lactone synthase (EC 2.3.1.184) (Autoinducer synthesis protein)	DEV59_10190	Proteus sp.	188
A0A1M3Q1G9	A0A1M3Q1G9_9RHIZ	unreviewed	Acyl-homoserine-lactone synthase (EC 2.3.1.184) (Autoinducer synthesis protein)	BGP09_19830	Rhizobium sp. 60-20	188
A0A1Q8H7V5	A0A1Q8H7V5_RHILV	unreviewed	Acyl-homoserine-lactone synthase (EC 2.3.1.184) (Autoinducer synthesis protein)	BSO17_32325	Rhizobium leguminosarum bv. viciae	188
A0A242TZG6	A0A242TZG6_ACIPI	unreviewed	Acyl-homoserine-lactone synthase (EC 2.3.1.184) (Autoinducer synthesis protein)	CAT59_19915	Acinetobacter pittii (Acinetobacter genomosp. 3)	188
A0A255UND6	A0A255UND6_9GAMM	unreviewed	Acyl-homoserine-lactone synthase (EC 2.3.1.184) (Autoinducer synthesis protein)	CIL08_02860	Acinetobacter sp. BS1	188
A0A2T0ZA75	A0A2T0ZA75_9PSED	unreviewed	Acyl-homoserine-lactone synthase (EC 2.3.1.184) (Autoinducer synthesis protein)	OD69_104504	Pseudomonas sp. NFPP22	188
A0A1B5DKJ6	A0A1B5DKJ6_9PSED	unreviewed	Acyl-homoserine-lactone synthase (EC 2.3.1.184) (Autoinducer synthesis protein)	bjaI	Pseudomonas sp. 44 R 15	188
A0A2M8MJY6	A0A2M8MJY6_9GAMM	unreviewed	Acyl-homoserine-lactone synthase (EC 2.3.1.184) (Autoinducer synthesis protein)	CVD06_06125 DBL04_07985	Acinetobacter seifertii	188
A0A2T7FK80	A0A2T7FK80_ACINO	unreviewed	Acyl-homoserine-lactone synthase (EC 2.3.1.184) (Autoinducer synthesis protein)	DC362_13450 DKE44_018945 DKE50_019455	Acinetobacter nosocomialis	188
A0A2L1VLE3	A0A2L1VLE3_ACINO	unreviewed	Acyl-homoserine-lactone synthase (EC 2.3.1.184) (Autoinducer synthesis protein)	AL533_16815 EA768_14915	Acinetobacter nosocomialis	188
A0A1Y4YTR4	A0A1Y4YTR4_ACIPI	unreviewed	Acyl-homoserine-lactone synthase (EC 2.3.1.184) (Autoinducer synthesis protein)	CAT00_02735 DKE41_018280 EA755_18470	Acinetobacter pittii (Acinetobacter genomosp. 3)	188
E2ITE7	E2ITE7_9PSED	unreviewed	Acyl-homoserine-lactone synthase (EC 2.3.1.184) (Autoinducer synthesis protein)	cmrI C4K39_1927	Pseudomonas sp. CMR12a	188
A0A1K1Z1V6	A0A1K1Z1V6_9PSED	unreviewed	Acyl-homoserine-lactone synthase (EC 2.3.1.184) (Autoinducer synthesis protein)	SAMN03159479_03458	Pseudomonas sp. NFPP09	188
D0KZD0	D0KZD0_HALNC	unreviewed	Acyl-homoserine-lactone synthase (EC 2.3.1.184) (Autoinducer synthesis protein)	Hneap_0965	Halothiobacillus neapolitanus (strain ATCC 23641 / c2) (Thiobacillus neapolitanus)	188
A0A2R4CC00	A0A2R4CC00_9BURK	unreviewed	Acyl-homoserine-lactone synthase (EC 2.3.1.184) (Autoinducer synthesis protein)	C9I28_16215	Massilia armeniaca	188
A0A372I0P8	A0A372I0P8_9GAMM	unreviewed	Acyl-homoserine-lactone synthase (EC 2.3.1.184) (Autoinducer synthesis protein)	D0529_15900	Acinetobacter sp. S131434	188
A0A1V0KFS0	A0A1V0KFS0_9GAMM	unreviewed	Acyl-homoserine-lactone synthase (EC 2.3.1.184) (Autoinducer synthesis protein)	OTEC02_18165	Acinetobacter lactucae	188
A0A3N1TYP8	A0A3N1TYP8_9PSED	unreviewed	Acyl-homoserine-lactone synthase (EC 2.3.1.184) (Autoinducer synthesis protein)	EC837_1205	Pseudomonas protegens	188
A0A2G1THW2	A0A2G1THW2_ACIBA	unreviewed	Acyl-homoserine-lactone synthase (EC 2.3.1.184) (Autoinducer synthesis protein)	CPI82_15525	Acinetobacter baumannii	188
A0A2K2YGR4	A0A2K2YGR4_9GAMM	unreviewed	Acyl-homoserine-lactone synthase (EC 2.3.1.184) (Autoinducer synthesis protein)	C1642_05705	Acinetobacter sp. AKBS16	188
A0A238AEL5	A0A238AEL5_ACIBA	unreviewed	Acyl-homoserine-lactone synthase (EC 2.3.1.184) (Autoinducer synthesis protein)	CHQ89_16815	Acinetobacter baumannii	188
A0A368MR47	A0A368MR47_ACIBA	unreviewed	Acyl-homoserine-lactone synthase (EC 2.3.1.184) (Autoinducer synthesis protein)	DVA79_12105	Acinetobacter baumannii	188
A0A2T5QTM3	A0A2T5QTM3_ACIPI	unreviewed	Acyl-homoserine-lactone synthase (EC 2.3.1.184) (Autoinducer synthesis protein)	DBL01_00530	Acinetobacter pittii (Acinetobacter genomosp. 3)	188
A0A2I6LYI5	A0A2I6LYI5_ACIPI	unreviewed	Acyl-homoserine-lactone synthase (EC 2.3.1.184) (Autoinducer synthesis protein)	BVD86_14325	Acinetobacter pittii (Acinetobacter genomosp. 3)	188
D0S7B0	D0S7B0_ACICA	unreviewed	Acyl-homoserine-lactone synthase (EC 2.3.1.184) (Autoinducer synthesis protein)	cepI HMPREF0012_03299	Acinetobacter calcoaceticus RUH2202	188
A0A242SA49	A0A242SA49_ACIPI	unreviewed	Acyl-homoserine-lactone synthase (EC 2.3.1.184) (Autoinducer synthesis protein)	B9X68_14230	Acinetobacter pittii (Acinetobacter genomosp. 3)	188
A0A372BJ16	A0A372BJ16_9GAMM	unreviewed	Acyl-homoserine-lactone synthase (EC 2.3.1.184) (Autoinducer synthesis protein)	DZ985_14840	Acinetobacter sp. JW	188
A0A2T5Q960	A0A2T5Q960_9GAMM	unreviewed	Acyl-homoserine-lactone synthase (EC 2.3.1.184) (Autoinducer synthesis protein)	DBL02_15300	Acinetobacter oleivorans	188
A0A1R3FLW8	A0A1R3FLW8_9VIBR	unreviewed	Acyl-homoserine-lactone synthase (EC 2.3.1.184) (Autoinducer synthesis protein)	BH584_04875	Vibrio sp. 10N.261.45.E1	188
A0A1S7RTA9	A0A1S7RTA9_9RHIZ	unreviewed	Acyl-homoserine-lactone synthase (EC 2.3.1.184) (Autoinducer synthesis protein)	traI AGR8A_pTi10089	Agrobacterium fabrum str. J-07	188
B0V6P4	B0V6P4_ACIBY	unreviewed	Acyl-homoserine-lactone synthase (EC 2.3.1.184) (Autoinducer synthesis protein)	ABAYE3761	Acinetobacter baumannii (strain AYE)	188
A0A2N7IX48	A0A2N7IX48_9VIBR	unreviewed	Acyl-homoserine-lactone synthase (EC 2.3.1.184) (Autoinducer synthesis protein)	BCT66_10730	Vibrio sp. 10N.261.49.E11	188
A0A2S4CB49	A0A2S4CB49_9PSED	unreviewed	Acyl-homoserine-lactone synthase (EC 2.3.1.184) (Autoinducer synthesis protein)	CUU62_04525	Pseudomonas sp. WP001	188
A0A0M4BU37	A0A0M4BU37_PSEAI	unreviewed	Acyl-homoserine-lactone synthase (EC 2.3.1.184) (Autoinducer synthesis protein) (Fragment)	lasI	Pseudomonas aeruginosa	188
A0A0M4BQA3	A0A0M4BQA3_PSEAI	unreviewed	Acyl-homoserine-lactone synthase (EC 2.3.1.184) (Autoinducer synthesis protein) (Fragment)	lasI	Pseudomonas aeruginosa	188
A0A0M4BSF1	A0A0M4BSF1_PSEAI	unreviewed	Acyl-homoserine-lactone synthase (EC 2.3.1.184) (Autoinducer synthesis protein) (Fragment)	lasI	Pseudomonas aeruginosa	188
A0A2G3JWZ7	A0A2G3JWZ7_9BURK	unreviewed	Acyl-homoserine-lactone synthase (EC 2.3.1.184) (Autoinducer synthesis protein)	CSQ96_00160	Janthinobacterium sp. BJB412	189
A0A1Y0N9P6	A0A1Y0N9P6_9BURK	unreviewed	Acyl-homoserine-lactone synthase (EC 2.3.1.184) (Autoinducer synthesis protein)	lasI_1 AEP_02249	Curvibacter sp. AEP1-3	189
A0A2G5NW92	A0A2G5NW92_9PSED	unreviewed	Acyl-homoserine-lactone synthase (EC 2.3.1.184) (Autoinducer synthesis protein)	AOA62_01950	Pseudomonas sp. 2995-3	189
A0A0Q0XM89	A0A0Q0XM89_9BURK	unreviewed	Acyl-homoserine-lactone synthase (EC 2.3.1.184) (Autoinducer synthesis protein)	AE621_11670	Acidovorax sp. SD340	189
A0A1I2WMS0	A0A1I2WMS0_9BURK	unreviewed	Acyl-homoserine-lactone synthase (EC 2.3.1.184) (Autoinducer synthesis protein)	SAMN05518865_1326	Duganella sp. CF458	189
A0A1M3JP22	A0A1M3JP22_9BURK	unreviewed	Acyl-homoserine-lactone synthase (EC 2.3.1.184) (Autoinducer synthesis protein)	BGO74_06200	Burkholderiales bacterium 68-12	189
A0A0J6K3S5	A0A0J6K3S5_9NEIS	unreviewed	Acyl-homoserine-lactone synthase (EC 2.3.1.184) (Autoinducer synthesis protein)	VI26_19005	Chromobacterium sp. LK1	189
A0A2R8C1H1	A0A2R8C1H1_9RHOB	unreviewed	Acyl-homoserine-lactone synthase (EC 2.3.1.184) (Autoinducer synthesis protein)	bjaI PAA8504_04115	Palleronia abyssalis	189
A0A2S3TQH0	A0A2S3TQH0_9PSED	unreviewed	Acyl-homoserine-lactone synthase (EC 2.3.1.184) (Autoinducer synthesis protein)	BKM17_17645	Pseudomonas syringae group genomosp. 3	189
A0A3B8YEZ4	A0A3B8YEZ4_PSESP	unreviewed	Acyl-homoserine-lactone synthase (EC 2.3.1.184) (Autoinducer synthesis protein)	DCP19_11600	Pseudomonas sp.	189
A0A1I4K7W2	A0A1I4K7W2_9GAMM	unreviewed	Acyl-homoserine-lactone synthase (EC 2.3.1.184) (Autoinducer synthesis protein)	SAMN02982985_01349	Rugamonas rubra	189
T0GWT0	T0GWT0_9SPHN	unreviewed	Acyl-homoserine-lactone synthase (EC 2.3.1.184) (Autoinducer synthesis protein)	L284_21205	Novosphingobium lindaniclasticum LE124	189
A0A126Z8A6	A0A126Z8A6_9BURK	unreviewed	Acyl-homoserine-lactone synthase (EC 2.3.1.184) (Autoinducer synthesis protein)	AX767_02565	Variovorax sp. PAMC 28711	189
A0A2J7VSG8	A0A2J7VSG8_9BURK	unreviewed	Acyl-homoserine-lactone synthase (EC 2.3.1.184) (Autoinducer synthesis protein)	bjaI CHC07_04059	Variovorax sp. B4	189
A0A2S4KD70	A0A2S4KD70_9BURK	unreviewed	Acyl-homoserine-lactone synthase (EC 2.3.1.184) (Autoinducer synthesis protein)	BV908_14350	Diaphorobacter sp. LR2014-1	189
A0A0L1KAU7	A0A0L1KAU7_9SPHN	unreviewed	Acyl-homoserine-lactone synthase (EC 2.3.1.184) (Autoinducer synthesis protein)	J121_1594	Erythrobacter citreus LAMA 915	189
K0DUN2	K0DUN2_9BURK	unreviewed	Acyl-homoserine-lactone synthase (EC 2.3.1.184) (Autoinducer synthesis protein)	BUPH_00927	Paraburkholderia phenoliruptrix BR3459a	189
N6ZXL8	N6ZXL8_9RHOO	unreviewed	Acyl-homoserine-lactone synthase (EC 2.3.1.184) (Autoinducer synthesis protein)	C667_00445	Thauera phenylacetica B4P	189
A0A346B6P7	A0A346B6P7_9BURK	unreviewed	Acyl-homoserine-lactone synthase (EC 2.3.1.184) (Autoinducer synthesis protein)	DSC91_000514	Paraburkholderia caffeinilytica	189
A0A0M3Q188	A0A0M3Q188_PSEAI	unreviewed	Acyl-homoserine-lactone synthase (EC 2.3.1.184) (Autoinducer synthesis protein) (Fragment)	lasI	Pseudomonas aeruginosa	189
A0A0M5IEJ4	A0A0M5IEJ4_PSEAI	unreviewed	Acyl-homoserine-lactone synthase (EC 2.3.1.184) (Autoinducer synthesis protein) (Fragment)	lasI	Pseudomonas aeruginosa	189
U3U2U0	U3U2U0_9ENTR	unreviewed	Autoinducer synthase	E05_37800	Plautia stali symbiont	189
A0A0C6EVV1	A0A0C6EVV1_9RHIZ	unreviewed	N-acyl-L-homoserine lactone synthetase	lasI Maq22A_c03535	Methylobacterium aquaticum	189
A0A2E2L146	A0A2E2L146_9RHOB	unreviewed	Acyl-homoserine-lactone synthase (EC 2.3.1.184) (Autoinducer synthesis protein)	CML66_21425	Rhodobacteraceae bacterium	190
A0A3G7XQP2	A0A3G7XQP2_9PSED	unreviewed	Acyl-homoserine-lactone synthase (EC 2.3.1.184) (Autoinducer synthesis protein)	C4J96_0782	Pseudomonas orientalis	190
A0A0Q4QNR5	A0A0Q4QNR5_9GAMM	unreviewed	Acyl-homoserine-lactone synthase (EC 2.3.1.184) (Autoinducer synthesis protein)	ASF01_15265	Stenotrophomonas sp. Leaf70	190
A0A1Y0NE17	A0A1Y0NE17_9BURK	unreviewed	Acyl-homoserine-lactone synthase (EC 2.3.1.184) (Autoinducer synthesis protein)	lasI_2 AEP_03680	Curvibacter sp. AEP1-3	190
Q4A532	Q4A532_9GAMM	unreviewed	Acyl-homoserine-lactone synthase (EC 2.3.1.184) (Autoinducer synthesis protein)	luxI	Aliivibrio salmonicida	190
A0A1S7SAS2	A0A1S7SAS2_RHIRD	unreviewed	Acyl-homoserine-lactone synthase (EC 2.3.1.184) (Autoinducer synthesis protein)	raiI AGR4C_pa30001	Agrobacterium tumefaciens str. Kerr 14	190
A0A0W0M076	A0A0W0M076_PSEMA	unreviewed	Acyl-homoserine-lactone synthase (EC 2.3.1.184) (Autoinducer synthesis protein)	AO391_16180	Pseudomonas marginalis ICMP 9505	190
A0A2G0WB33	A0A2G0WB33_9PSED	unreviewed	Acyl-homoserine-lactone synthase (EC 2.3.1.184) (Autoinducer synthesis protein)	AO240_03680	Pseudomonas sp. ICMP 460	190
A0A0Q8RBL4	A0A0Q8RBL4_9BURK	unreviewed	Acyl-homoserine-lactone synthase (EC 2.3.1.184) (Autoinducer synthesis protein)	ASE26_27045	Duganella sp. Root198D2	190
A0A3M4EWW4	A0A3M4EWW4_PSEMA	unreviewed	Acyl-homoserine-lactone synthase (EC 2.3.1.184) (Autoinducer synthesis protein)	ALQ18_02395	Pseudomonas marginalis pv. marginalis	190
A0A2K1Q7S7	A0A2K1Q7S7_9GAMM	unreviewed	Acyl-homoserine-lactone synthase (EC 2.3.1.184) (Autoinducer synthesis protein)	COO59_14225	Mixta theicola	190
A0A0Q7AG03	A0A0Q7AG03_9PSED	unreviewed	Acyl-homoserine-lactone synthase (EC 2.3.1.184) (Autoinducer synthesis protein)	ASC85_23680	Pseudomonas sp. Root401	190
A0A0X3UBX4	A0A0X3UBX4_9RHOB	unreviewed	Acyl-homoserine-lactone synthase (EC 2.3.1.184) (Autoinducer synthesis protein)	AVO45_16295	Ruegeria marisrubri	190
A0A1C2JB12	A0A1C2JB12_ACITH	unreviewed	Acyl-homoserine-lactone synthase (EC 2.3.1.184) (Autoinducer synthesis protein)	A6M23_07780 A6P07_18925	Acidithiobacillus thiooxidans (Thiobacillus thiooxidans)	190
A0A2E3FH42	A0A2E3FH42_9RHOB	unreviewed	Acyl-homoserine-lactone synthase (EC 2.3.1.184) (Autoinducer synthesis protein)	CML69_13635	Rhodobacteraceae bacterium	190
A0A0U5IML1	A0A0U5IML1_9GAMM	unreviewed	Acyl-homoserine-lactone synthase (EC 2.3.1.184) (Autoinducer synthesis protein)	solI THIOKS13330040	Thiocapsa sp. KS1	190
G3IU57	G3IU57_METTV	unreviewed	Acyl-homoserine-lactone synthase (EC 2.3.1.184) (Autoinducer synthesis protein)	Mettu_1476	Methylobacter tundripaludum (strain ATCC BAA-1195 / SV96)	190
A0A225NT41	A0A225NT41_9RHOB	unreviewed	Acyl-homoserine-lactone synthase (EC 2.3.1.184) (Autoinducer synthesis protein)	ATO3_01010	Marinibacterium profundimaris	190
A0A0M5IIR8	A0A0M5IIR8_PSEAI	unreviewed	Acyl-homoserine-lactone synthase (EC 2.3.1.184) (Autoinducer synthesis protein) (Fragment)	lasI	Pseudomonas aeruginosa	190
A0A0M3Q187	A0A0M3Q187_PSEAI	unreviewed	Acyl-homoserine-lactone synthase (EC 2.3.1.184) (Autoinducer synthesis protein) (Fragment)	lasI	Pseudomonas aeruginosa	190
A0A0M4C318	A0A0M4C318_PSEAI	unreviewed	Acyl-homoserine-lactone synthase (EC 2.3.1.184) (Autoinducer synthesis protein) (Fragment)	lasI	Pseudomonas aeruginosa	190
A0A0M3Q0K5	A0A0M3Q0K5_PSEAI	unreviewed	Acyl-homoserine-lactone synthase (EC 2.3.1.184) (Autoinducer synthesis protein) (Fragment)	lasI	Pseudomonas aeruginosa	190
A0A0M4C3S8	A0A0M4C3S8_PSEAI	unreviewed	Acyl-homoserine-lactone synthase (EC 2.3.1.184) (Autoinducer synthesis protein) (Fragment)	lasI	Pseudomonas aeruginosa	190
A0A2P1E4T7	A0A2P1E4T7_PSEAI	unreviewed	Acyl-homoserine-lactone synthase (EC 2.3.1.184) (Autoinducer synthesis protein) (Fragment)	lasI	Pseudomonas aeruginosa	190
A0A0M4BSD8	A0A0M4BSD8_PSEAI	unreviewed	Acyl-homoserine-lactone synthase (EC 2.3.1.184) (Autoinducer synthesis protein) (Fragment)	lasI	Pseudomonas aeruginosa	190
A0A398BJM7	A0A398BJM7_9RHOB	unreviewed	N-acyl-L-homoserine lactone synthetase	D2N39_17665	Gemmobacter sp. YJ-T1-11	190
A0A1M5MR95	A0A1M5MR95_9RHOB	unreviewed	N-acyl-L-homoserine lactone synthetase	SAMN05443551_0612	Marivita hallyeonensis	190
A0A1D9BDQ5	A0A1D9BDQ5_9NEIS	unreviewed	Acyl-homoserine-lactone synthase (EC 2.3.1.184) (Autoinducer synthesis protein)	BJP62_08585	Jeongeupia sp. USM3	191
A0A0R3ANX1	A0A0R3ANX1_9PSED	unreviewed	Acyl-homoserine-lactone synthase (EC 2.3.1.184) (Autoinducer synthesis protein)	TX23_01850	Pseudomonas paralactis	191
A0A1M5W2T5	A0A1M5W2T5_9BURK	unreviewed	Acyl-homoserine-lactone synthase (EC 2.3.1.184) (Autoinducer synthesis protein)	SAMN04488135_10563	Candidimonas bauzanensis	191
A0A1G8K1F4	A0A1G8K1F4_9RHOB	unreviewed	Acyl-homoserine-lactone synthase (EC 2.3.1.184) (Autoinducer synthesis protein)	SAMN05421850_102360	Lutimaribacter saemankumensis	191
Q21EX6	Q21EX6_SACD2	unreviewed	Acyl-homoserine-lactone synthase (EC 2.3.1.184) (Autoinducer synthesis protein)	Sde_3498	Saccharophagus degradans (strain 2-40 / ATCC 43961 / DSM 17024)	191
I4N2Z9	I4N2Z9_9PSED	unreviewed	Acyl-homoserine-lactone synthase (EC 2.3.1.184) (Autoinducer synthesis protein)	PMM47T1_14316	Pseudomonas sp. M47T1	191
A0A2N7ZYV1	A0A2N7ZYV1_9PSED	unreviewed	Acyl-homoserine-lactone synthase (EC 2.3.1.184) (Autoinducer synthesis protein)	C1Y22_08645	Pseudomonas sp. MPR-R2A5	191
A0A109LIR9	A0A109LIR9_PSEFL	unreviewed	Acyl-homoserine-lactone synthase (EC 2.3.1.184) (Autoinducer synthesis protein)	bjaI C7A10_19075 PFLmoz3_02242	Pseudomonas fluorescens	191
A0A3F3HKX9	A0A3F3HKX9_9PSED	unreviewed	Acyl-homoserine-lactone synthase (EC 2.3.1.184) (Autoinducer synthesis protein)	JH25_04600	Pseudomonas sp. BRG-100	191
A0A2G2P0C3	A0A2G2P0C3_PSESP	unreviewed	Acyl-homoserine-lactone synthase (EC 2.3.1.184) (Autoinducer synthesis protein)	COB06_04330	Pseudomonas sp.	191
A0A1G5TKJ9	A0A1G5TKJ9_9PROT	unreviewed	Acyl-homoserine-lactone synthase (EC 2.3.1.184) (Autoinducer synthesis protein)	SAMN05216315_11715	Nitrosospira sp. Nsp18	191
A0A3F3JEL3	A0A3F3JEL3_9PSED	unreviewed	Acyl-homoserine-lactone synthase (EC 2.3.1.184) (Autoinducer synthesis protein)	BFW89_08855	Pseudomonas synxantha	191
A0A1G4Y4B3	A0A1G4Y4B3_9PROT	unreviewed	Acyl-homoserine-lactone synthase (EC 2.3.1.184) (Autoinducer synthesis protein)	SAMN05720354_10763	Nitrosospira sp. Nsp1	191
A0A0R3BYB5	A0A0R3BYB5_9PSED	unreviewed	Acyl-homoserine-lactone synthase (EC 2.3.1.184) (Autoinducer synthesis protein)	TX25_23880	Pseudomonas sp. DSM 29142	191
A0A1B3D0R5	A0A1B3D0R5_PSEFL	unreviewed	Acyl-homoserine-lactone synthase (EC 2.3.1.184) (Autoinducer synthesis protein)	A7317_28885	Pseudomonas fluorescens	191
A0A362Y6K1	A0A362Y6K1_9PROT	unreviewed	Acyl-homoserine-lactone synthase (EC 2.3.1.184) (Autoinducer synthesis protein)	C8R25_10366	Nitrosospira sp. Nsp22	191
A0A1M7EZA1	A0A1M7EZA1_9PROT	unreviewed	Acyl-homoserine-lactone synthase (EC 2.3.1.184) (Autoinducer synthesis protein)	SAMN05216428_11054	Nitrosospira sp. Nsp11	191
A0A1H3RWY3	A0A1H3RWY3_9PSED	unreviewed	Acyl-homoserine-lactone synthase (EC 2.3.1.184) (Autoinducer synthesis protein)	SAMN05444743_11261	Pseudomonas sp. PDC86	191
Q6ITU1	Q6ITU1_PSEFL	unreviewed	Acyl-homoserine-lactone synthase (EC 2.3.1.184) (Autoinducer synthesis protein)	pcoI	Pseudomonas fluorescens	191
Q9AH78	Q9AH78_PSEFL	unreviewed	Acyl-homoserine-lactone synthase (EC 2.3.1.184) (Autoinducer synthesis protein)	mupI	Pseudomonas fluorescens	191
A0A0N0B975	A0A0N0B975_9ACTN	unreviewed	Autoinducer synthase	ADL19_05265	Streptomyces purpurogeneiscleroticus	191
A0A2N5IET4	A0A2N5IET4_9RHOB	unreviewed	N-acyl-L-homoserine lactone synthetase	C0U40_17635	Amylibacter cionae	191
A0A166T680	A0A166T680_9RHOB	unreviewed	N-acyl-L-homoserine lactone synthetase	A3721_19255	Sulfitobacter sp. HI0023	191
A0A329BJT0	A0A329BJT0_9BURK	unreviewed	Acyl-homoserine-lactone synthase (EC 2.3.1.184) (Autoinducer synthesis protein)	BX591_12512	Paraburkholderia bryophila	192
A0A2U0EQ89	A0A2U0EQ89_9PSED	unreviewed	Acyl-homoserine-lactone synthase (EC 2.3.1.184) (Autoinducer synthesis protein)	DD985_16420	Pseudomonas sp. HMWF011	192
A0A2S5M0G8	A0A2S5M0G8_9PROT	unreviewed	Acyl-homoserine-lactone synthase (EC 2.3.1.184) (Autoinducer synthesis protein)	CTY33_00480	Methylotenera sp.	192
A0A3M5UF05	A0A3M5UF05_PSESX	unreviewed	Acyl-homoserine-lactone synthase (EC 2.3.1.184) (Autoinducer synthesis protein)	ALP29_02954	Pseudomonas syringae pv. avii	192
A0A0Q0A5C6	A0A0Q0A5C6_PSESY	unreviewed	Acyl-homoserine-lactone synthase (EC 2.3.1.184) (Autoinducer synthesis protein)	ALO45_01492	Pseudomonas syringae pv. syringae	192
A0A1H1U234	A0A1H1U234_9PSED	unreviewed	Acyl-homoserine-lactone synthase (EC 2.3.1.184) (Autoinducer synthesis protein)	SAMN04490210_3205	Pseudomonas sp. bs2935	192
G4ME29	G4ME29_9BURK	unreviewed	Acyl-homoserine-lactone synthase (EC 2.3.1.184) (Autoinducer synthesis protein)	BKIR_c48_6371	Candidatus Paraburkholderia kirkii UZHbot1	192
A0A379J774	A0A379J774_PSEFL	unreviewed	Acyl-homoserine-lactone synthase (EC 2.3.1.184) (Autoinducer synthesis protein)	rhlI D7M10_11565 NCTC3756_02258	Pseudomonas fluorescens	192
D3UT97	D3UT97_9PSED	unreviewed	Acyl-homoserine-lactone synthase (EC 2.3.1.184) (Autoinducer synthesis protein)	sI SAMN05216581_3567	Pseudomonas fuscovaginae	192
J4JLC4	J4JLC4_9BURK	unreviewed	Acyl-homoserine-lactone synthase (EC 2.3.1.184) (Autoinducer synthesis protein)	bpsI BURMUCF2_A0514	Burkholderia multivorans CF2	192
A0A0B6RWB7	A0A0B6RWB7_9BURK	unreviewed	Acyl-homoserine-lactone synthase (EC 2.3.1.184) (Autoinducer synthesis protein)	bpsI BGL_1c07910	Burkholderia plantarii	192
A0A2P0QJR3	A0A2P0QJR3_RHIRD	unreviewed	Acyl-homoserine-lactone synthase (EC 2.3.1.184) (Autoinducer synthesis protein)	traI AgrTiChry5_92	Rhizobium radiobacter (Agrobacterium tumefaciens) (Agrobacterium radiobacter)	192
A0A0W0N440	A0A0W0N440_9PSED	unreviewed	Acyl-homoserine-lactone synthase (EC 2.3.1.184) (Autoinducer synthesis protein)	AO239_19330	Pseudomonas sp. ICMP 19500	192
A0A1B5D0B4	A0A1B5D0B4_9PSED	unreviewed	Acyl-homoserine-lactone synthase (EC 2.3.1.184) (Autoinducer synthesis protein)	bjaI	Pseudomonas sp. 24 E 1	192
A0A368XGG8	A0A368XGG8_9BURK	unreviewed	Acyl-homoserine-lactone synthase (EC 2.3.1.184) (Autoinducer synthesis protein)	DES41_11328	Pseudorhodoferax soli	192
A0A3M5MPU5	A0A3M5MPU5_PSEFL	unreviewed	Acyl-homoserine-lactone synthase (EC 2.3.1.184) (Autoinducer synthesis protein)	ALP43_03028	Pseudomonas fluorescens	192
A0A1Q5X213	A0A1Q5X213_PSEFL	unreviewed	Acyl-homoserine-lactone synthase (EC 2.3.1.184) (Autoinducer synthesis protein)	C7A09_20020	Pseudomonas fluorescens	192
A0A379ICS9	A0A379ICS9_PSEFL	unreviewed	Acyl-homoserine-lactone synthase (EC 2.3.1.184) (Autoinducer synthesis protein)	rhlI NCTC10392_02456	Pseudomonas fluorescens	192
A0A2N8CL79	A0A2N8CL79_9PSED	unreviewed	Acyl-homoserine-lactone synthase (EC 2.3.1.184) (Autoinducer synthesis protein)	C1X25_12470	Pseudomonas sp. GW247-3R2A	192
A0A1V3SIW9	A0A1V3SIW9_9PSED	unreviewed	Acyl-homoserine-lactone synthase (EC 2.3.1.184) (Autoinducer synthesis protein)	B0E42_02630	Pseudomonas sp. A25(2017)	192
A0A1I0U2W1	A0A1I0U2W1_9RHOB	unreviewed	Acyl-homoserine-lactone synthase (EC 2.3.1.184) (Autoinducer synthesis protein)	SAMN04487972_12036	Paracoccus halophilus	192
A0A221AJ21	A0A221AJ21_9BURK	unreviewed	Acyl-homoserine-lactone synthase (EC 2.3.1.184) (Autoinducer synthesis protein)	bjaI bAD24_III14235	Burkholderia sp. AD24	192
A0A1H1ZB96	A0A1H1ZB96_9PSED	unreviewed	Acyl-homoserine-lactone synthase (EC 2.3.1.184) (Autoinducer synthesis protein)	SAMN05216598_4970	Pseudomonas asplenii	192
A0A0N0E1E8	A0A0N0E1E8_9PSED	unreviewed	Acyl-homoserine-lactone synthase (EC 2.3.1.184) (Autoinducer synthesis protein)	PF66_05831	Pseudomonas fuscovaginae	192
A0A2S8RNR0	A0A2S8RNR0_9BURK	unreviewed	Acyl-homoserine-lactone synthase (EC 2.3.1.184) (Autoinducer synthesis protein)	B0G83_109152	Paraburkholderia sp. BL21I4N1	192
A0A1V2JXV8	A0A1V2JXV8_PSECE	unreviewed	Acyl-homoserine-lactone synthase (EC 2.3.1.184) (Autoinducer synthesis protein)	BLL36_26100	Pseudomonas cedrina subsp. cedrina	192
A0A1I1X360	A0A1I1X360_9RHOB	unreviewed	Acyl-homoserine-lactone synthase (EC 2.3.1.184) (Autoinducer synthesis protein)	SAMN04488523_104175	Sulfitobacter brevis	192
A0A1H2MJ93	A0A1H2MJ93_9PSED	unreviewed	Acyl-homoserine-lactone synthase (EC 2.3.1.184) (Autoinducer synthesis protein)	SAMN05216202_1815	Pseudomonas mucidolens	192
A0A177GCS8	A0A177GCS8_9PROT	unreviewed	Acyl-homoserine-lactone synthase (EC 2.3.1.184) (Autoinducer synthesis protein)	Amal_00696	Acetobacter malorum	192
A0A1G3F6G0	A0A1G3F6G0_9GAMM	unreviewed	Acyl-homoserine-lactone synthase (EC 2.3.1.184) (Autoinducer synthesis protein)	A3G72_23465	Pseudomonadales bacterium RIFCSPLOWO2_12_FULL_59_450	192
A0A3P5WV98	A0A3P5WV98_9RHOB	unreviewed	Acyl-homoserine-lactone synthase (EC 2.3.1.184) (Autoinducer synthesis protein)	bjaI PARPLA_02159	Rhodobacteraceae bacterium THAF1	192
A0A0M4BMQ0	A0A0M4BMQ0_PSEAI	unreviewed	Acyl-homoserine-lactone synthase (EC 2.3.1.184) (Autoinducer synthesis protein) (Fragment)	lasI	Pseudomonas aeruginosa	192
A0A2M6UMR1	A0A2M6UMR1_9BRAD	unreviewed	Conjugal transfer protein TraI	TSA1_05900	Bradyrhizobium sp. TSA1	192
A0A1Y2JC77	A0A1Y2JC77_BRAJP	unreviewed	Conjugal transfer protein TraI	BSZ19_43285	Bradyrhizobium japonicum	192
P12747	LUXI_ALIFS	reviewed	Acyl-homoserine-lactone synthase (EC 2.3.1.184) (Autoinducer synthesis protein LuxI)	luxI	Aliivibrio fischeri (Vibrio fischeri)	193
P35328	LUXJ_ALIF1	reviewed	Acyl-homoserine-lactone synthase (EC 2.3.1.184) (Autoinducer synthesis protein LuxI)	luxI VF_A0924	Aliivibrio fischeri (strain ATCC 700601 / ES114) (Vibrio fischeri)	193
P74945	VANI_VIBAN	reviewed	Acyl-homoserine-lactone synthase (EC 2.3.1.184) (Autoinducer synthesis protein VanI)	vanI	Vibrio anguillarum (Listonella anguillarum)	193
A0A2U3B9G6	A0A2U3B9G6_9VIBR	unreviewed	Acyl-homoserine-lactone synthase (EC 2.3.1.184) (Autoinducer synthesis protein)	DI392_11480	Vibrio sp. E4404	193
A0ZSH0	A0ZSH0_SHEHA	unreviewed	Acyl-homoserine-lactone synthase (EC 2.3.1.184) (Autoinducer synthesis protein)	luxI	Shewanella hanedai (Alteromonas hanedai)	193
T0I1A8	T0I1A8_9SPHN	unreviewed	Acyl-homoserine-lactone synthase (EC 2.3.1.184) (Autoinducer synthesis protein)	L485_02740	Sphingobium baderi LL03	193
A0A2M8GZ74	A0A2M8GZ74_9VIBR	unreviewed	Acyl-homoserine-lactone synthase (EC 2.3.1.184) (Autoinducer synthesis protein)	CSW98_06320	Vibrio sp. HA2012	193
F0LZV3	F0LZV3_VIBFN	unreviewed	Acyl-homoserine-lactone synthase (EC 2.3.1.184) (Autoinducer synthesis protein)	vfu_B01267	Vibrio furnissii (strain DSM 14383 / NCTC 11218 / VL 6966)	193
N2IS72	N2IS72_9PSED	unreviewed	Acyl-homoserine-lactone synthase (EC 2.3.1.184) (Autoinducer synthesis protein)	HMPREF1487_07978	Pseudomonas sp. HPB0071	193
A0A2T1J4R3	A0A2T1J4R3_9VIBR	unreviewed	Acyl-homoserine-lactone synthase (EC 2.3.1.184) (Autoinducer synthesis protein)	C7E22_16030	Vibrio sp. V02_P2A34T13	193
A0A1S2NDB3	A0A1S2NDB3_9BURK	unreviewed	Acyl-homoserine-lactone synthase (EC 2.3.1.184) (Autoinducer synthesis protein)	lasI LO55_3467	Massilia timonae	193
A0A318A3W1	A0A318A3W1_9VIBR	unreviewed	Acyl-homoserine-lactone synthase (EC 2.3.1.184) (Autoinducer synthesis protein)	DMC15_07960	Vibrio sp. 11986-1-5	193
A0A0Q2RV31	A0A0Q2RV31_VIBFU	unreviewed	Acyl-homoserine-lactone synthase (EC 2.3.1.184) (Autoinducer synthesis protein)	AMR76_01200	Vibrio furnissii	193
A0A1E5FPI3	A0A1E5FPI3_9VIBR	unreviewed	Acyl-homoserine-lactone synthase (EC 2.3.1.184) (Autoinducer synthesis protein)	A1QY_15575	Vibrio ordalii 12B09	193
A0A2S7X781	A0A2S7X781_9GAMM	unreviewed	Acyl-homoserine-lactone synthase (EC 2.3.1.184) (Autoinducer synthesis protein)	BTO23_12765	Aliivibrio sifiae	193
K9DAV2	K9DAV2_9BURK	unreviewed	Acyl-homoserine-lactone synthase (EC 2.3.1.184) (Autoinducer synthesis protein)	HMPREF9710_02778	Massilia timonae CCUG 45783	193
M1K7H8	M1K7H8_VIBFL	unreviewed	Acyl-homoserine-lactone synthase (EC 2.3.1.184) (Autoinducer synthesis protein)	vfqI AL536_01165	Vibrio fluvialis	193
G0XZT0	G0XZT0_ALILO	unreviewed	Acyl-homoserine-lactone synthase (EC 2.3.1.184) (Autoinducer synthesis protein)	luxI A6E04_04625	Aliivibrio logei (Vibrio logei)	193
U2N890	U2N890_SERFO	unreviewed	Acyl-homoserine-lactone synthase (EC 2.3.1.184) (Autoinducer synthesis protein)	L580_2012	Serratia fonticola AU-P3(3)	193
X5YDM8	X5YDM8_9RHIZ	unreviewed	Acyl-homoserine-lactone synthase (EC 2.3.1.184) (Autoinducer synthesis protein)	X755_06665	Mesorhizobium sp. LNJC405B00	193
Q83ZR0	Q83ZR0_ALIFS	unreviewed	Acyl-homoserine-lactone synthase (EC 2.3.1.184) (Autoinducer synthesis protein)	luxI	Aliivibrio fischeri (Vibrio fischeri)	193
A0A2V4RXR8	A0A2V4RXR8_PSESJ	unreviewed	Acyl-homoserine-lactone synthase (EC 2.3.1.184) (Autoinducer synthesis protein)	DNF23_48050	Pseudomonas syringae pv. pisi	193
A0A2G8T3Y6	A0A2G8T3Y6_9BURK	unreviewed	Acyl-homoserine-lactone synthase (EC 2.3.1.184) (Autoinducer synthesis protein)	CR103_07915	Massilia psychrophila	193
H2IQY4	H2IQY4_RAHAC	unreviewed	Acyl-homoserine-lactone synthase (EC 2.3.1.184) (Autoinducer synthesis protein)	Rahaq2_2658	Rahnella aquatilis (strain ATCC 33071 / DSM 4594 / JCM 1683 / NBRC 105701 / NCIMB 13365 / CIP 78.65)	193
A4BB66	A4BB66_9GAMM	unreviewed	Acyl-homoserine-lactone synthase (EC 2.3.1.184) (Autoinducer synthesis protein)	MED297_11705	Reinekea blandensis MED297	193
U1XI70	U1XI70_9RHIZ	unreviewed	Acyl-homoserine-lactone synthase (EC 2.3.1.184) (Autoinducer synthesis protein)	O206_22825	Ochrobactrum sp. EGD-AQ16	193
S7I6Q1	S7I6Q1_VIBFL	unreviewed	Acyl-homoserine-lactone synthase (EC 2.3.1.184) (Autoinducer synthesis protein)	L910_3769	Vibrio fluvialis PG41	193
B6ESM0	B6ESM0_ALISL	unreviewed	Acyl-homoserine-lactone synthase (EC 2.3.1.184) (Autoinducer synthesis protein)	luxI VSAL_II0957	Aliivibrio salmonicida (strain LFI1238) (Vibrio salmonicida (strain LFI1238))	193
A0A2S2DP43	A0A2S2DP43_9BURK	unreviewed	Acyl-homoserine-lactone synthase (EC 2.3.1.184) (Autoinducer synthesis protein)	DIR46_23800	Massilia oculi	193
A0A233I3G3	A0A233I3G3_9GAMM	unreviewed	Acyl-homoserine-lactone synthase (EC 2.3.1.184) (Autoinducer synthesis protein)	B9J84_12560	Vibrio sp. V03_P4A6T147	193
A0A1M6DPZ1	A0A1M6DPZ1_9PSED	unreviewed	Acyl-homoserine-lactone synthase (EC 2.3.1.184) (Autoinducer synthesis protein)	SAMN05216295_103261	Pseudomonas zeshuii	193
A0A1T4NVG5	A0A1T4NVG5_VIBCI	unreviewed	Acyl-homoserine-lactone synthase (EC 2.3.1.184) (Autoinducer synthesis protein)	SAMN02745782_01488	Vibrio cincinnatiensis DSM 19608	193
A0A366XKY3	A0A366XKY3_9GAMM	unreviewed	Acyl-homoserine-lactone synthase (EC 2.3.1.184) (Autoinducer synthesis protein)	DS893_13155	Vibrionales bacterium C3R12	193
F7YSJ7	F7YSJ7_VIBA7	unreviewed	Acyl-homoserine-lactone synthase (EC 2.3.1.184) (Autoinducer synthesis protein)	VAA_01246	Vibrio anguillarum (strain ATCC 68554 / 775) (Listonella anguillarum)	193
A0A2S9Z9X5	A0A2S9Z9X5_9VIBR	unreviewed	Acyl-homoserine-lactone synthase (EC 2.3.1.184) (Autoinducer synthesis protein)	BWR16_09660	Vibrio sp. V01_P9A10T6	193
A0A191W8Y4	A0A191W8Y4_VIBAN	unreviewed	Acyl-homoserine-lactone synthase (EC 2.3.1.184) (Autoinducer synthesis protein)	CEA93_19440 CEJ46_18965 CMV05_17480 PL14_15940	Vibrio anguillarum (Listonella anguillarum)	193
A0A1Q1JXH5	A0A1Q1JXH5_VIBAN	unreviewed	Acyl-homoserine-lactone synthase (EC 2.3.1.184) (Autoinducer synthesis protein)	lasI CEQ50_19080 D9U34_16975 NCTC12159_03955	Vibrio anguillarum (Listonella anguillarum)	193
A0A2X2D1H0	A0A2X2D1H0_PSELU	unreviewed	Acyl-homoserine-lactone synthase (EC 2.3.1.184) (Autoinducer synthesis protein)	rhlI NCTC11842_01982	Pseudomonas luteola	193
A0A0L7YUQ6	A0A0L7YUQ6_VIBAL	unreviewed	Acyl-homoserine-lactone synthase (EC 2.3.1.184) (Autoinducer synthesis protein)	ACS86_13345	Vibrio alginolyticus	193
B1M081	B1M081_METRJ	unreviewed	Acyl-homoserine-lactone synthase (EC 2.3.1.184) (Autoinducer synthesis protein)	Mrad2831_4020	Methylobacterium radiotolerans (strain ATCC 27329 / DSM 1819 / JCM 2831 / NBRC 15690 / NCIMB 10815 / 0-1)	193
A0A380NS13	A0A380NS13_VIBME	unreviewed	Acyl-homoserine-lactone synthase (EC 2.3.1.184) (Autoinducer synthesis protein)	lasI NCTC8563_01097	Vibrio metschnikovii	193
A0A2E2JVT2	A0A2E2JVT2_9RHOB	unreviewed	Acyl-homoserine-lactone synthase (EC 2.3.1.184) (Autoinducer synthesis protein)	CMM86_09430	Rhodovulum sp.	193
A0A233HPC8	A0A233HPC8_9VIBR	unreviewed	Acyl-homoserine-lactone synthase (EC 2.3.1.184) (Autoinducer synthesis protein)	B9J89_08505	Vibrio sp. V15_P4S5T153	193
A0A158EJK4	A0A158EJK4_9BURK	unreviewed	Acyl-homoserine-lactone synthase (EC 2.3.1.184) (Autoinducer synthesis protein)	AWB78_08313	Caballeronia calidae	193
B5EV72	B5EV72_ALIFM	unreviewed	Acyl-homoserine-lactone synthase (EC 2.3.1.184) (Autoinducer synthesis protein)	VFMJ11_A1042	Aliivibrio fischeri (strain MJ11) (Vibrio fischeri)	193
A0A1E5CWN4	A0A1E5CWN4_9VIBR	unreviewed	Acyl-homoserine-lactone synthase (EC 2.3.1.184) (Autoinducer synthesis protein)	A130_17645	Vibrio genomosp. F6 str. FF-238	193
A0A3G2N7V8	A0A3G2N7V8_9PSED	unreviewed	Acyl-homoserine-lactone synthase (EC 2.3.1.184) (Autoinducer synthesis protein)	EAW52_12705	Pseudomonas sp. LTJR-52	193
A0A165QEW6	A0A165QEW6_9RHOB	unreviewed	Acyl-homoserine-lactone synthase (EC 2.3.1.184) (Autoinducer synthesis protein)	PsAD26_04979	Pseudovibrio sp. Ad26	193
A0A0D6NAQ1	A0A0D6NAQ1_9PROT	unreviewed	Autoinducer synthesis protein	Abin_009_039	Acetobacter indonesiensis 5H-1	193
A0A0U5EUW3	A0A0U5EUW3_9PROT	unreviewed	Autoinducer synthesis protein	raiI AD948_02815 ASN_861 HK16_12190	Acetobacter senegalensis	193
F7VFG9	F7VFG9_9PROT	unreviewed	RaiI	ATPR_2118	Acetobacter tropicalis NBRC 101654	193
A0A1I1QFD0	A0A1I1QFD0_9BURK	unreviewed	Acyl-homoserine-lactone synthase (EC 2.3.1.184) (Autoinducer synthesis protein)	SAMN05216204_11912	Massilia yuzhufengensis	194
A0A1H8L6B1	A0A1H8L6B1_9PSED	unreviewed	Acyl-homoserine-lactone synthase (EC 2.3.1.184) (Autoinducer synthesis protein)	SAMN03159293_01523	Pseudomonas sp. NFACC39-1	194
A0A1D9MEF9	A0A1D9MEF9_9RHOB	unreviewed	Acyl-homoserine-lactone synthase (EC 2.3.1.184) (Autoinducer synthesis protein)	LPB142_13725	Rhodobacter sp. LPB0142	194
A0A2Z5ZLR0	A0A2Z5ZLR0_9PROT	unreviewed	Acyl-homoserine-lactone synthase (EC 2.3.1.184) (Autoinducer synthesis protein)	AcetOrient_orf04004	Acetobacter orientalis	194
A0A0Q5CRF4	A0A0Q5CRF4_9BURK	unreviewed	Acyl-homoserine-lactone synthase (EC 2.3.1.184) (Autoinducer synthesis protein)	ASF61_13145	Duganella sp. Leaf126	194
A0A2N7ZRY3	A0A2N7ZRY3_9PSED	unreviewed	Acyl-homoserine-lactone synthase (EC 2.3.1.184) (Autoinducer synthesis protein)	C1Y22_19370	Pseudomonas sp. MPR-R2A5	194
A0A0P8YK17	A0A0P8YK17_VARPD	unreviewed	Acyl-homoserine-lactone synthase (EC 2.3.1.184) (Autoinducer synthesis protein)	APR47_41815 APR48_33330 APR49_33930 APR50_21515 APR51_17370 APR52_40465	Variovorax paradoxus	194
A0A2E9BI08	A0A2E9BI08_9BURK	unreviewed	Acyl-homoserine-lactone synthase (EC 2.3.1.184) (Autoinducer synthesis protein)	CMO32_02395 CMO32_02925	Variovorax sp.	194
A0A1X7BKX6	A0A1X7BKX6_9RHOB	unreviewed	Acyl-homoserine-lactone synthase (EC 2.3.1.184) (Autoinducer synthesis protein)	lasI_1 ROA7745_00022	Roseovarius aestuarii	194
A0A2G2NWK3	A0A2G2NWK3_PSESP	unreviewed	Acyl-homoserine-lactone synthase (EC 2.3.1.184) (Autoinducer synthesis protein)	COB06_06625	Pseudomonas sp.	194
A0A2R5F5S9	A0A2R5F5S9_9PROT	unreviewed	Acyl-homoserine-lactone synthase (EC 2.3.1.184) (Autoinducer synthesis protein)	lasI NMK_1188	Novimethylophilus kurashikiensis	194
A0A3N7BFY4	A0A3N7BFY4_9PSED	unreviewed	Acyl-homoserine-lactone synthase (EC 2.3.1.184) (Autoinducer synthesis protein)	DBR46_26205	Pseudomonas sp. KBW05	194
A0A368XPB1	A0A368XPB1_9BURK	unreviewed	Acyl-homoserine-lactone synthase (EC 2.3.1.184) (Autoinducer synthesis protein)	DES41_106263	Pseudorhodoferax soli	194
A0A0Q8WHD9	A0A0Q8WHD9_9BURK	unreviewed	Acyl-homoserine-lactone synthase (EC 2.3.1.184) (Autoinducer synthesis protein)	ASE30_18445	Achromobacter sp. Root83	194
A0A1B3D7C9	A0A1B3D7C9_PSEFL	unreviewed	Acyl-homoserine-lactone synthase (EC 2.3.1.184) (Autoinducer synthesis protein)	A7317_10335	Pseudomonas fluorescens	194
A0A3D9YFL6	A0A3D9YFL6_9PSED	unreviewed	Acyl-homoserine-lactone synthase (EC 2.3.1.184) (Autoinducer synthesis protein)	C8P74_4614	Pseudomonas sp. 1033	194
A0A0D6NFF7	A0A0D6NFF7_9PROT	unreviewed	Acyl-homoserine-lactone synthase (EC 2.3.1.184) (Autoinducer synthesis protein)	Abor_001_064	Acetobacter orientalis 21F-2	194
A0A0D6MZZ7	A0A0D6MZZ7_9PROT	unreviewed	Acyl-homoserine-lactone synthase (EC 2.3.1.184) (Autoinducer synthesis protein)	Abci_003_080	Acetobacter cibinongensis 4H-1	194
A0A1Y3KJM0	A0A1Y3KJM0_9PSED	unreviewed	Acyl-homoserine-lactone synthase (EC 2.3.1.184) (Autoinducer synthesis protein)	B8W70_19805	Pseudomonas sp. 1239	194
A0A086WEF3	A0A086WEF3_9BURK	unreviewed	Acyl-homoserine-lactone synthase (EC 2.3.1.184) (Autoinducer synthesis protein)	JN27_04930	Massilia sp. BSC265	194
A0A0D1MU39	A0A0D1MU39_PSEPU	unreviewed	Acyl-homoserine-lactone synthase (EC 2.3.1.184) (Autoinducer synthesis protein)	QV12_08730	Pseudomonas putida (Arthrobacter siderocapsulatus)	194
A0A0C5VR20	A0A0C5VR20_9GAMM	unreviewed	Acyl-homoserine-lactone synthase (EC 2.3.1.184) (Autoinducer synthesis protein)	YC6258_05047	Gynuella sunshinyii YC6258	194
A0A095QPM0	A0A095QPM0_BURPE	unreviewed	Acyl-homoserine-lactone synthase (EC 2.3.1.184) (Autoinducer synthesis protein)	DP49_4638	Burkholderia pseudomallei (Pseudomonas pseudomallei)	194
A0A1H3TRJ5	A0A1H3TRJ5_9PSED	unreviewed	Acyl-homoserine-lactone synthase (EC 2.3.1.184) (Autoinducer synthesis protein)	SAMN05444743_11851	Pseudomonas sp. PDC86	194
A0A2S9H316	A0A2S9H316_9BURK	unreviewed	Acyl-homoserine-lactone synthase (EC 2.3.1.184) (Autoinducer synthesis protein)	S2091_0995	Solimicrobium silvestre	194
A0A1F3B767	A0A1F3B767_9PROT	unreviewed	Acyl-homoserine-lactone synthase (EC 2.3.1.184) (Autoinducer synthesis protein)	A2516_02100	Alphaproteobacteria bacterium RIFOXYD12_FULL_60_8	194
A0A0D6NSU7	A0A0D6NSU7_9PROT	unreviewed	Autoinducer synthesis protein	Abol_015_260	Acetobacter orleanensis JCM 7639	194
A0A087PXB8	A0A087PXB8_9PROT	unreviewed	Autoinducer synthesis protein	AmDm5_0462	Acetobacter malorum	194
A0A094ZLR0	A0A094ZLR0_9PROT	unreviewed	Autoinducer synthesis protein raiI (RaiI)	AtDm6_1691 ATR1_039d0137	Acetobacter tropicalis	194
A0A074U7X1	A0A074U7X1_9RHOB	unreviewed	N-acyl-L-homoserine lactone synthetase	DL1_13025	Thioclava dalianensis	194
A0A2A4QMJ7	A0A2A4QMJ7_9RHOB	unreviewed	N-acyl-L-homoserine lactone synthetase	COB84_03265	Rhodobacteraceae bacterium	194
A0A318T7T8	A0A318T7T8_9BRAD	unreviewed	Acyl-homoserine lactone synthase	BJ122_12641	Rhodopseudomonas faecalis	195
A0A1Y5SZD2	A0A1Y5SZD2_9RHOB	unreviewed	Acyl-homoserine-lactone synthase (EC 2.3.1.184)	lasI AQS8620_02223	Aquimixticola soesokkakensis	195
A0A0M6XQJ8	A0A0M6XQJ8_9RHOB	unreviewed	Acyl-homoserine-lactone synthase (EC 2.3.1.184)	lasI_1 JAN5088_01079	Jannaschia rubra	195
A0A0M6YJJ1	A0A0M6YJJ1_9RHOB	unreviewed	Acyl-homoserine-lactone synthase (EC 2.3.1.184)	lasI_2 JDO7802_02138	Jannaschia donghaensis	195
A0A1J5I1E1	A0A1J5I1E1_9RHOB	unreviewed	Acyl-homoserine-lactone synthase (EC 2.3.1.184) (Autoinducer synthesis protein)	AUK37_02390	Rhodobacterales bacterium CG2_30_65_12	195
I5CPH1	I5CPH1_9BURK	unreviewed	Acyl-homoserine-lactone synthase (EC 2.3.1.184) (Autoinducer synthesis protein)	WQE_27075	Paraburkholderia terrae BS001	195
B2JQL0	B2JQL0_PARP8	unreviewed	Acyl-homoserine-lactone synthase (EC 2.3.1.184) (Autoinducer synthesis protein)	Bphy_4437	Paraburkholderia phymatum (strain DSM 17167 / CIP 108236 / LMG 21445 / STM815) (Burkholderia phymatum)	195
A0A235GLT6	A0A235GLT6_9BURK	unreviewed	Acyl-homoserine-lactone synthase (EC 2.3.1.184) (Autoinducer synthesis protein)	BDU10_6273	Burkholderia sp. CF145	195
A0A0C2EP80	A0A0C2EP80_9PSED	unreviewed	Acyl-homoserine-lactone synthase (EC 2.3.1.184) (Autoinducer synthesis protein)	UCMB321_5803	Pseudomonas batumici	195
A0A350CUX6	A0A350CUX6_9BURK	unreviewed	Acyl-homoserine-lactone synthase (EC 2.3.1.184) (Autoinducer synthesis protein)	DCX52_17375	Massilia sp.	195
A0A354J0C0	A0A354J0C0_9BURK	unreviewed	Acyl-homoserine-lactone synthase (EC 2.3.1.184) (Autoinducer synthesis protein)	DDZ22_19980	Massilia sp.	195
A0A353HY91	A0A353HY91_9BURK	unreviewed	Acyl-homoserine-lactone synthase (EC 2.3.1.184) (Autoinducer synthesis protein)	DDX04_18310	Massilia sp.	195
A0A3D0DS65	A0A3D0DS65_9BURK	unreviewed	Acyl-homoserine-lactone synthase (EC 2.3.1.184) (Autoinducer synthesis protein)	DEP03_04950	Massilia sp.	195
A0A3G7YC33	A0A3G7YC33_9PSED	unreviewed	Acyl-homoserine-lactone synthase (EC 2.3.1.184) (Autoinducer synthesis protein)	C4J94_2725	Pseudomonas sp. R5-89-07	195
A0A2I8EQ62	A0A2I8EQ62_9BURK	unreviewed	Acyl-homoserine-lactone synthase (EC 2.3.1.184) (Autoinducer synthesis protein)	C2L65_17550	Paraburkholderia terrae	195
A0A1I5WSR3	A0A1I5WSR3_9GAMM	unreviewed	Acyl-homoserine-lactone synthase (EC 2.3.1.184) (Autoinducer synthesis protein)	SAMN03084138_04425	Enterovibrio norvegicus DSM 15893	195
A0A1N7SMW0	A0A1N7SMW0_9BURK	unreviewed	Acyl-homoserine-lactone synthase (EC 2.3.1.184) (Autoinducer synthesis protein)	lasI BN2476_650027	Paraburkholderia piptadeniae	195
A0A142YZQ4	A0A142YZQ4_9BURK	unreviewed	Acyl-homoserine-lactone synthase (EC 2.3.1.184) (Autoinducer synthesis protein)	ATN79_22085 C9I56_30750	Paraburkholderia caribensis	195
A0A2N7L6Y1	A0A2N7L6Y1_9GAMM	unreviewed	Acyl-homoserine-lactone synthase (EC 2.3.1.184) (Autoinducer synthesis protein)	BCT23_22595	Enterovibrio norvegicus	195
A0A0P0RG26	A0A0P0RG26_9BURK	unreviewed	Acyl-homoserine-lactone synthase (EC 2.3.1.184) (Autoinducer synthesis protein)	K788_00038570	Paraburkholderia caribensis MBA4	195
A0A1G8FLG1	A0A1G8FLG1_9BURK	unreviewed	Acyl-homoserine-lactone synthase (EC 2.3.1.184) (Autoinducer synthesis protein)	SAMN04487926_108239	Burkholderia sp. yr281	195
R1ITT9	R1ITT9_9GAMM	unreviewed	Acyl-homoserine-lactone synthase (EC 2.3.1.184) (Autoinducer synthesis protein)	D515_04861	Grimontia indica	195
A0A1M5LS23	A0A1M5LS23_9BURK	unreviewed	Acyl-homoserine-lactone synthase (EC 2.3.1.184) (Autoinducer synthesis protein)	SAMN05428948_1565	Massilia sp. CF038	195
A0A2D2DNR0	A0A2D2DNR0_9BURK	unreviewed	Acyl-homoserine-lactone synthase (EC 2.3.1.184) (Autoinducer synthesis protein)	CR152_20490	Massilia violaceinigra	195
A0A244DX02	A0A244DX02_9BURK	unreviewed	Acyl-homoserine-lactone synthase (EC 2.3.1.184) (Autoinducer synthesis protein)	CA603_08530 SAMN05192544_105825	Paraburkholderia hospita	195
A0A128F285	A0A128F285_9GAMM	unreviewed	Acyl-homoserine-lactone synthase (EC 2.3.1.184) (Autoinducer synthesis protein)	lasI GCE9029_02265	Grimontia celer	195
A0A1E5C1G4	A0A1E5C1G4_9GAMM	unreviewed	Acyl-homoserine-lactone synthase (EC 2.3.1.184) (Autoinducer synthesis protein)	A1OK_02960	Enterovibrio norvegicus FF-454	195
Q83XU6	Q83XU6_CHRVL	unreviewed	Acyl-homoserine-lactone synthase (EC 2.3.1.184) (Autoinducer synthesis protein)	cviI	Chromobacterium violaceum	195
V9WQT1	V9WQT1_9RHOB	unreviewed	Acyl-homoserine-lactone synthase (EC 2.3.1.184) (Autoinducer synthesis protein)	Gal_04460	Phaeobacter gallaeciensis DSM 26640	195
A0A1H6SY25	A0A1H6SY25_9BURK	unreviewed	Acyl-homoserine-lactone synthase (EC 2.3.1.184) (Autoinducer synthesis protein)	SAMN05192539_1003287	Paraburkholderia diazotrophica	195
A0A0M7BDX0	A0A0M7BDX0_9RHOB	unreviewed	Acyl-homoserine-lactone synthase (EC 2.3.1.184) (Autoinducer synthesis protein)	lasI JSE7799_03738	Jannaschia seosinensis	195
A0A1S1WV62	A0A1S1WV62_9NEIS	unreviewed	Acyl-homoserine-lactone synthase (EC 2.3.1.184) (Autoinducer synthesis protein)	BUE93_01280	Chromobacterium amazonense	195
A0A1S6HIT3	A0A1S6HIT3_9GAMM	unreviewed	Acyl-homoserine-lactone synthase (EC 2.3.1.184) (Autoinducer synthesis protein)	Sps_00211	Shewanella psychrophila	195
A0A1Q8EJG0	A0A1Q8EJG0_9PSED	unreviewed	Acyl-homoserine-lactone synthase (EC 2.3.1.184) (Autoinducer synthesis protein)	BTN82_24655	Pseudomonas chlororaphis	195
A0A1I3RYS3	A0A1I3RYS3_9RHOB	unreviewed	Acyl-homoserine-lactone synthase (EC 2.3.1.184) (Autoinducer synthesis protein)	SAMN04488095_2917	Jannaschia pohangensis	195
A0A2C9AQ78	A0A2C9AQ78_9BURK	unreviewed	Acyl-homoserine-lactone synthase (EC 2.3.1.184) (Autoinducer synthesis protein)	SAMN05446935_5841	Burkholderia sp. YR290	195
A0A2X0QYP0	A0A2X0QYP0_9PROT	unreviewed	Acyl-homoserine-lactone synthase (EC 2.3.1.184) (Autoinducer synthesis protein)	anoI NITFAB_2191	Candidatus Nitrotoga fabula	195
A0A238JLC5	A0A238JLC5_9RHOB	unreviewed	Autoinducer synthetase	COL8621_00215	Confluentimicrobium lipolyticum	195
A0A0P1I590	A0A0P1I590_9RHOB	unreviewed	Isovaleryl-homoserine lactone synthase (EC 2.3.1.-)	bjaI PH7735_01257	Phaeobacter sp. CECT 7735	195
A0A0M9EHK5	A0A0M9EHK5_9RHOB	unreviewed	Isovaleryl-homoserine lactone synthase (EC 2.3.1.228)	bjaI shim_17610	Shimia sp. SK013	195
A0A1Y5S603	A0A1Y5S603_9RHOB	unreviewed	Isovaleryl-homoserine lactone synthase (EC 2.3.1.228)	bjaI_2 PAM7971_01379	Pacificibacter marinus	195
A0A0D1EEP5	A0A0D1EEP5_9RHOB	unreviewed	LasI_2 protein (EC 2.3.1.184)	lasI_2 jaqu_39350	Jannaschia aquimarina	195
A0A2P8FDB7	A0A2P8FDB7_9RHOB	unreviewed	N-acyl-L-homoserine lactone synthetase	CLV88_105117	Shimia abyssi	195
A0A0P8AQG5	A0A0P8AQG5_9RHOB	unreviewed	N-acyl-L-homoserine lactone synthetase	HLUCCO18_01725	Rhodobacteraceae bacterium HLUCCO18	195
A0A2N3BU05	A0A2N3BU05_9PROT	unreviewed	N-acyl-L-homoserine lactone synthetase	CVT84_06160	Alphaproteobacteria bacterium HGW-Alphaproteobacteria-6	195
A0A2S8ERS5	A0A2S8ERS5_9RHOB	unreviewed	N-acyl-L-homoserine lactone synthetase	C2I36_11880	Rhodobacteraceae bacterium WD3A24	195
A0A037ZF96	A0A037ZF96_9RHOB	unreviewed	N-acyl-L-homoserine lactone synthetase	ACMU_16950	Actibacterium mucosum KCTC 23349	195
A0A2A5F7D4	A0A2A5F7D4_9RHOB	unreviewed	N-acyl-L-homoserine lactone synthetase	COA53_02485	Rhodobacteraceae bacterium	195
A0A2G6IV16	A0A2G6IV16_9RHOB	unreviewed	N-acyl-L-homoserine lactone synthetase	CSA68_08695	Rhodobacterales bacterium	195
A0A2D8P3A4	A0A2D8P3A4_9RHOB	unreviewed	N-acyl-L-homoserine lactone synthetase	CMH11_00210	Maritimibacter sp.	195
A0A2G2BBY8	A0A2G2BBY8_9RHOB	unreviewed	N-acyl-L-homoserine lactone synthetase	COB40_02795	Marinosulfonomonas sp.	195
A0A2E4TS85	A0A2E4TS85_9RHOB	unreviewed	N-acyl-L-homoserine lactone synthetase	CL812_06910 CL813_15565	Confluentimicrobium sp.	195
A0A2T7FWA5	A0A2T7FWA5_9RHOB	unreviewed	N-acyl-L-homoserine lactone synthetase	DC363_11165	Rhodobacteraceae bacterium BH-SD16	195
A0A099T4V4	A0A099T4V4_9RHOB	unreviewed	N-acyl-L-homoserine lactone synthetase	PM04_15975	Thalassobacter sp. 16PALIMAR09	195
A0A2N4YE53	A0A2N4YE53_9RHOB	unreviewed	N-acyl-L-homoserine lactone synthetase	C0V75_15750	Tabrizicola sp. TH137	195
A0A212A6P0	A0A212A6P0_9RHOB	unreviewed	N-acyl-L-homoserine lactone synthetase	CDV49_18850	Haematobacter genomosp. 1	195
A0A2E2EYC9	A0A2E2EYC9_9RHOB	unreviewed	N-acyl-L-homoserine lactone synthetase	CMH66_01070	Nioella sp.	195
V7EPK9	V7EPK9_9RHOB	unreviewed	N-acyl-L-homoserine lactone synthetase	Q27BPR15_02775	Rhodobacter sp. CACIA14H1	195
A0A0P7WH08	A0A0P7WH08_9RHOB	unreviewed	N-acyl-L-homoserine lactone synthetase	HLUCCA08_10400	Rhodobacteraceae bacterium HLUCCA08	195
A0A212APM5	A0A212APM5_9RHOB	unreviewed	N-acyl-L-homoserine lactone synthetase	CDV52_11195	Haematobacter missouriensis	195
A0A291M1R7	A0A291M1R7_9RHOB	unreviewed	N-acyl-L-homoserine lactone synthetase	CBW24_13505	Celeribacter manganoxidans	195
A0A291GF21	A0A291GF21_9RHOB	unreviewed	N-acyl-L-homoserine lactone synthetase	CEW89_15255	Celeribacter ethanolicus	195
A0A2T4JIY3	A0A2T4JIY3_9RHOB	unreviewed	N-acyl-L-homoserine lactone synthetase	C5F46_07420	Rhodobacter veldkampii DSM 11550	195
A0A1G7S5J7	A0A1G7S5J7_9RHOB	unreviewed	N-acyl-L-homoserine lactone synthetase	SAMN04488117_11390	Celeribacter baekdonensis	195
A0A1N6IBD1	A0A1N6IBD1_9RHOB	unreviewed	N-acyl-L-homoserine lactone synthetase	SAMN05444002_3653	Oceanicola litoreus	195
A0A1H7RRR5	A0A1H7RRR5_9RHOB	unreviewed	N-acyl-L-homoserine lactone synthetase	SAMN04488526_3104	Jannaschia helgolandensis	195
A0A2R4M4U0	A0A2R4M4U0_9RHOB	unreviewed	N-acyl-L-homoserine lactone synthetase	DA792_14750	Celeribacter baekdonensis	195
A0A2G5K3E1	A0A2G5K3E1_9RHOB	unreviewed	N-acyl-L-homoserine lactone synthetase	BFP76_01270	Amylibacter kogurei	195
A0A1I4R0S9	A0A1I4R0S9_9RHOB	unreviewed	N-acyl-L-homoserine lactone synthetase	SAMN04488042_107212	Shimia aestuarii	195
A0A3D4DMC1	A0A3D4DMC1_9RHOB	unreviewed	N-acyl-L-homoserine lactone synthetase	DIU07_00210	Rhodobacteraceae bacterium	195
A0A2D8TKU7	A0A2D8TKU7_9RHOB	unreviewed	N-acyl-L-homoserine lactone synthetase	CL945_10480	Dinoroseobacter sp.	195
A0A3D0G2E8	A0A3D0G2E8_9RHOB	unreviewed	N-acyl-L-homoserine lactone synthetase	DEO85_01235	Maritimibacter sp.	195
A0A1Z8A4K2	A0A1Z8A4K2_9RHOB	unreviewed	N-acyl-L-homoserine lactone synthetase	A9Q96_12405	Rhodobacterales bacterium 52_120_T64	195
A0A2G1CB42	A0A2G1CB42_9RHOB	unreviewed	N-acyl-L-homoserine lactone synthetase	CSC82_16140	Rhodobacteraceae bacterium 4F10	195
A0A2M7EQ60	A0A2M7EQ60_9RHOB	unreviewed	N-acyl-L-homoserine lactone synthetase	COW55_08905	Rhodobacteraceae bacterium CG17_big_fil_post_rev_8_21_14_2_50_65_11	195
A0A1J5JBM5	A0A1J5JBM5_9RHOB	unreviewed	N-acyl-L-homoserine lactone synthetase	AUK60_04295	Rhodobacteraceae bacterium CG2_30_10_405	195
A0A086XW48	A0A086XW48_9RHOB	unreviewed	N-acyl-L-homoserine lactone synthetase	CN97_03725	Haematobacter massiliensis	195
A0A1M6GJN6	A0A1M6GJN6_9RHOB	unreviewed	N-acyl-L-homoserine lactone synthetase	SAMN05444000_10546	Pseudopelagicola gijangensis	195
A0A1X7NPF0	A0A1X7NPF0_9RHOB	unreviewed	N-acyl-L-homoserine lactone synthetase	SAMN05661107_0976	Maritimibacter sp. HL-12	195
A0A1H3TTK7	A0A1H3TTK7_9RHOB	unreviewed	N-acyl-L-homoserine lactone synthetase	SAMN05444004_11957	Jannaschia faecimaris	195
A0A316G5M8	A0A316G5M8_9RHOB	unreviewed	N-acyl-L-homoserine lactone synthetase	C7455_11536	Roseicyclus mahoneyensis	195
A0A372IDL3	A0A372IDL3_9RHOB	unreviewed	N-acyl-L-homoserine lactone synthetase	DZD18_09055	Rhodobacteraceae bacterium W635	195
A0A3N4U870	A0A3N4U870_9RHOB	unreviewed	N-acyl-L-homoserine lactone synthetase	EDD53_2901	Pacificibacter maritimus	195
A0A2S0UI02	A0A2S0UI02_9RHOB	unreviewed	N-acyl-L-homoserine lactone synthetase	HYN69_02080	Gemmobacter sp. HYN0069	195
A0A2S0UKR0	A0A2S0UKR0_9RHOB	unreviewed	N-acyl-L-homoserine lactone synthetase	HYN69_07515	Gemmobacter sp. HYN0069	195
A0A1I0NT72	A0A1I0NT72_9RHOB	unreviewed	N-acyl-L-homoserine lactone synthetase	SAMN05444851_1034	Aliiroseovarius sediminilitoris	195
A0A2T4J702	A0A2T4J702_RHOBL	unreviewed	N-acyl-L-homoserine lactone synthetase	C5F44_12715	Rhodobacter blasticus DSM 2131	195
A0A1I3RF41	A0A1I3RF41_9RHOB	unreviewed	N-acyl-L-homoserine lactone synthetase	SAMN04487991_2187	Celeribacter neptunius	195
A0A291FPA1	A0A291FPA1_9RHOB	unreviewed	N-acyl-L-homoserine lactone synthetase	PhaeoP36_01791	Phaeobacter piscinae	195
A0A3L9XYJ4	A0A3L9XYJ4_9RHOB	unreviewed	N-acyl-L-homoserine lactone synthetase	D9R08_15760	Rhodobacteraceae bacterium MA-7-27	195
A0A246QR18	A0A246QR18_9RHOB	unreviewed	N-acyl-L-homoserine lactone synthetase	ATO2_16270	Roseovarius sp. 22II1-1F6A	195
A0A355WKY2	A0A355WKY2_9RHOB	unreviewed	N-acyl-L-homoserine lactone synthetase	DD416_06745	Rhodobacteraceae bacterium	195
A0A356V302	A0A356V302_9RHOB	unreviewed	N-acyl-L-homoserine lactone synthetase	DD729_02640	Rhodobacteraceae bacterium	195
A0A0P7JQ28	A0A0P7JQ28_9RHOB	unreviewed	N-acyl-L-homoserine lactone synthetase	AKJ29_12390	Aliiroseovarius crassostreae	195
A0A257EUP7	A0A257EUP7_9RHOB	unreviewed	N-acyl-L-homoserine lactone synthetase	CFE34_14370	Rhodobacteraceae bacterium PARR1	195
A0A126UXZ1	A0A126UXZ1_9RHOB	unreviewed	N-acyl-L-homoserine lactone synthetase	RC74_04125	Halocynthiibacter arcticus	195
A0A1H8EUM6	A0A1H8EUM6_9RHOB	unreviewed	N-acyl-L-homoserine lactone synthetase	SAMN05216227_1009114	Pseudorhodobacter antarcticus	195
A0A2I7KHD2	A0A2I7KHD2_9RHOB	unreviewed	N-acyl-L-homoserine lactone synthetase	PhaeoP88_04687	Phaeobacter inhibens	195
A0A2I7K691	A0A2I7K691_9RHOB	unreviewed	N-acyl-L-homoserine lactone synthetase	PhaeoP88_00687	Phaeobacter inhibens	195
A0A1B6YVD4	A0A1B6YVD4_9RHOB	unreviewed	N-acyl-L-homoserine lactone synthetase	A8B78_17095	Jannaschia sp. EhC01	195
A0A1I4GVS3	A0A1I4GVS3_9RHOB	unreviewed	N-acyl-L-homoserine lactone synthetase	SAMN04488036_11031	Shimia haliotis	195
A0A2T5HX36	A0A2T5HX36_9RHOB	unreviewed	N-acyl-L-homoserine lactone synthetase	C8N42_101574	Celeribacter persicus	195
A8LM84	A8LM84_DINSH	unreviewed	N-acyl-L-homoserine lactone synthetase-like protein	luxI Dshi_0312	Dinoroseobacter shibae (strain DSM 16493 / NCIMB 14021 / DFL 12)	195
A0A0B5DW62	A0A0B5DW62_9RHOB	unreviewed	N-acyl-L-homoserine lactone synthetase-like protein	P73_0680	Celeribacter indicus	195
K2IYT7	K2IYT7_9RHOB	unreviewed	N-acyl-L-homoserine lactone synthetase-like protein	B30_19876	Celeribacter baekdonensis B30	195
A0A159YZ11	A0A159YZ11_9RHOB	unreviewed	N-acyl-L-homoserine lactone synthetase-like protein	AKL17_0454	Defluviimonas alba	195
Q28US5	Q28US5_JANSC	unreviewed	N-acyl-L-homoserine lactone synthetase-like protein	Jann_0620	Jannaschia sp. (strain CCS1)	195
A0A381ENZ0	A0A381ENZ0_CHRVL	unreviewed	Putative autoinducer synthesis protein	NCTC9370_01033	Chromobacterium violaceum	195
A0A2R8B1V3	A0A2R8B1V3_9RHOB	unreviewed	Acyl-homoserine-lactone synthase (EC 2.3.1.184)	anoI_1 DEA8626_00034	Defluviimonas aquaemixtae	196
Q51522	PHZI_PSECL	reviewed	Acyl-homoserine-lactone synthase (EC 2.3.1.184) (Autoinducer synthesis protein PhzI)	phzI	Pseudomonas chlororaphis (Pseudomonas aureofaciens)	196
Q51785	PHZI_PSEFL	reviewed	Acyl-homoserine-lactone synthase (EC 2.3.1.184) (Autoinducer synthesis protein PhzI)	phzI	Pseudomonas fluorescens	196
M1VJA7	M1VJA7_9PSED	unreviewed	Acyl-homoserine-lactone synthase (EC 2.3.1.184) (Autoinducer synthesis protein)	phzI	Pseudomonas chlororaphis subsp. aurantiaca	196
A0A023PY52	A0A023PY52_9PSED	unreviewed	Acyl-homoserine-lactone synthase (EC 2.3.1.184) (Autoinducer synthesis protein)		Pseudomonas chlororaphis subsp. aurantiaca	196
A0A1H7N8R8	A0A1H7N8R8_9PSED	unreviewed	Acyl-homoserine-lactone synthase (EC 2.3.1.184) (Autoinducer synthesis protein)	SAMN03159414_1946	Pseudomonas sp. NFACC41-3	196
A0A0A6QB29	A0A0A6QB29_9BURK	unreviewed	Acyl-homoserine-lactone synthase (EC 2.3.1.184) (Autoinducer synthesis protein)	NH14_16570	Paraburkholderia sacchari	196
A0A2V3CG99	A0A2V3CG99_9PSED	unreviewed	Acyl-homoserine-lactone synthase (EC 2.3.1.184) (Autoinducer synthesis protein)	DK261_19505	Pseudomonas sp. RW409	196
A0A0R3A0S3	A0A0R3A0S3_9PSED	unreviewed	Acyl-homoserine-lactone synthase (EC 2.3.1.184) (Autoinducer synthesis protein)	TU82_07235	Pseudomonas orientalis	196
A0A0Q8BY33	A0A0Q8BY33_9PSED	unreviewed	Acyl-homoserine-lactone synthase (EC 2.3.1.184) (Autoinducer synthesis protein)	ASD70_16015	Pseudomonas sp. Root569	196
A0A2U1AD59	A0A2U1AD59_9BURK	unreviewed	Acyl-homoserine-lactone synthase (EC 2.3.1.184) (Autoinducer synthesis protein)	C7410_101163	Paraburkholderia silvatlantica	196
A0A1W6X6C2	A0A1W6X6C2_9RHIZ	unreviewed	Acyl-homoserine-lactone synthase (EC 2.3.1.184) (Autoinducer synthesis protein)	A9K65_013700	Mesorhizobium sp. WSM1497	196
A0A1Y1TG07	A0A1Y1TG07_PSECL	unreviewed	Acyl-homoserine-lactone synthase (EC 2.3.1.184) (Autoinducer synthesis protein)	C4K27_5256	Pseudomonas chlororaphis (Pseudomonas aureofaciens)	196
H2DFH1	H2DFH1_9PSED	unreviewed	Acyl-homoserine-lactone synthase (EC 2.3.1.184) (Autoinducer synthesis protein)	phzI	Pseudomonas chlororaphis	196
E3UVC4	E3UVC4_9PSED	unreviewed	Acyl-homoserine-lactone synthase (EC 2.3.1.184) (Autoinducer synthesis protein)	phzI	Pseudomonas chlororaphis	196
A0A0W0P3H3	A0A0W0P3H3_9PSED	unreviewed	Acyl-homoserine-lactone synthase (EC 2.3.1.184) (Autoinducer synthesis protein)	AO265_36885	Pseudomonas sp. ABAC61	196
A0A1A9NNN5	A0A1A9NNN5_9PROT	unreviewed	Acyl-homoserine-lactone synthase (EC 2.3.1.184) (Autoinducer synthesis protein)	A7976_07255	Methylobacillus sp. MM3	196
A0A3G8CL49	A0A3G8CL49_9PSED	unreviewed	Acyl-homoserine-lactone synthase (EC 2.3.1.184) (Autoinducer synthesis protein)	C4J84_2545	Pseudomonas sp. R11-23-07	196
A0A2W7GBI5	A0A2W7GBI5_9BURK	unreviewed	Acyl-homoserine-lactone synthase (EC 2.3.1.184) (Autoinducer synthesis protein)	C7514_109198	Paraburkholderia sp. PDC91	196
A0A0Q8RDZ4	A0A0Q8RDZ4_9BURK	unreviewed	Acyl-homoserine-lactone synthase (EC 2.3.1.184) (Autoinducer synthesis protein)	ASE26_27035	Duganella sp. Root198D2	196
A0A2T3XUZ7	A0A2T3XUZ7_9BURK	unreviewed	Acyl-homoserine-lactone synthase (EC 2.3.1.184) (Autoinducer synthesis protein)	C9I57_14075	Paraburkholderia symbiotica	196
A0A2N7XA55	A0A2N7XA55_9BURK	unreviewed	Acyl-homoserine-lactone synthase (EC 2.3.1.184) (Autoinducer synthesis protein)	C0Z20_01925	Paraburkholderia symbiotica	196
A0A3G8C9I4	A0A3G8C9I4_9PSED	unreviewed	Acyl-homoserine-lactone synthase (EC 2.3.1.184) (Autoinducer synthesis protein)	C4J85_2809	Pseudomonas sp. R4-34-07	196
A0A3G7UP32	A0A3G7UP32_9PSED	unreviewed	Acyl-homoserine-lactone synthase (EC 2.3.1.184) (Autoinducer synthesis protein)	C4K02_2823	Pseudomonas synxantha	196
A0A2P8L6J5	A0A2P8L6J5_9PSED	unreviewed	Acyl-homoserine-lactone synthase (EC 2.3.1.184) (Autoinducer synthesis protein)	C7U57_28190	Pseudomonas sp. R9.37	196
A0A0R2YHM3	A0A0R2YHM3_9PSED	unreviewed	Acyl-homoserine-lactone synthase (EC 2.3.1.184) (Autoinducer synthesis protein)	TU73_02970	Pseudomonas libanensis	196
D9SG23	D9SG23_GALCS	unreviewed	Acyl-homoserine-lactone synthase (EC 2.3.1.184) (Autoinducer synthesis protein)	Galf_1450	Gallionella capsiferriformans (strain ES-2) (Gallionella ferruginea capsiferriformans (strain ES-2))	196
E2ITE4	E2ITE4_9PSED	unreviewed	Acyl-homoserine-lactone synthase (EC 2.3.1.184) (Autoinducer synthesis protein)	phzI C4K39_3103	Pseudomonas sp. CMR12a	196
A0A1A5XHT6	A0A1A5XHT6_9BURK	unreviewed	Acyl-homoserine-lactone synthase (EC 2.3.1.184) (Autoinducer synthesis protein)	A6456_25100 C7399_11329 EHZ25_16705	Paraburkholderia tropica	196
A0A2N8BDL3	A0A2N8BDL3_9PSED	unreviewed	Acyl-homoserine-lactone synthase (EC 2.3.1.184) (Autoinducer synthesis protein)	C1Y31_12565	Pseudomonas sp. FW305-25	196
A0A3G8AHG7	A0A3G8AHG7_9PSED	unreviewed	Acyl-homoserine-lactone synthase (EC 2.3.1.184) (Autoinducer synthesis protein)	C4J89_2779	Pseudomonas sp. R4-35-07	196
A0A3G7A0P9	A0A3G7A0P9_9PSED	unreviewed	Acyl-homoserine-lactone synthase (EC 2.3.1.184) (Autoinducer synthesis protein)	C4K40_3069	Pseudomonas sp. CMR5c	196
A0A1H7P1W1	A0A1H7P1W1_9BURK	unreviewed	Acyl-homoserine-lactone synthase (EC 2.3.1.184) (Autoinducer synthesis protein)	SAMN05192542_106180	Paraburkholderia caballeronis	196
A0A2K4J1C6	A0A2K4J1C6_9PSED	unreviewed	Acyl-homoserine-lactone synthase (EC 2.3.1.184) (Autoinducer synthesis protein)	C1889_16995	Pseudomonas sp. FW507-12TSA	196
A0A0E2NYU7	A0A0E2NYU7_9RHIZ	unreviewed	Acyl-homoserine-lactone synthase (EC 2.3.1.184) (Autoinducer synthesis protein)	X757_03120	Mesorhizobium sp. LSHC414A00	196
A0A3G7U7L7	A0A3G7U7L7_9PSED	unreviewed	Acyl-homoserine-lactone synthase (EC 2.3.1.184) (Autoinducer synthesis protein)	C4K03_3209	Pseudomonas synxantha	196
A0A0E3MIJ3	A0A0E3MIJ3_9PSED	unreviewed	Acyl-homoserine-lactone synthase (EC 2.3.1.184) (Autoinducer synthesis protein)	VO64_0332	Pseudomonas synxantha	196
B1VD88	B1VD88_9BURK	unreviewed	Acyl-homoserine-lactone synthase (EC 2.3.1.184) (Autoinducer synthesis protein)	braI	Paraburkholderia kururiensis subsp. kururiensis	196
B6V854	B6V854_9PSED	unreviewed	Acyl-homoserine-lactone synthase (EC 2.3.1.184) (Autoinducer synthesis protein)	phzI	Pseudomonas sp. G5(2008b)	196
A0A1X7PQH1	A0A1X7PQH1_9PSED	unreviewed	Acyl-homoserine-lactone synthase (EC 2.3.1.184) (Autoinducer synthesis protein)	SAMN03159362_3616	Pseudomonas sp. NFIX51	196
A0A3G7X0G0	A0A3G7X0G0_9PSED	unreviewed	Acyl-homoserine-lactone synthase (EC 2.3.1.184) (Autoinducer synthesis protein)	C4J97_2674	Pseudomonas orientalis	196
A0A2L0RWN4	A0A2L0RWN4_9PSED	unreviewed	Acyl-homoserine-lactone synthase (EC 2.3.1.184) (Autoinducer synthesis protein)	BOP93_12330	Pseudomonas orientalis	196
A0A3G7XFZ1	A0A3G7XFZ1_9PSED	unreviewed	Acyl-homoserine-lactone synthase (EC 2.3.1.184) (Autoinducer synthesis protein)	C4J96_2576	Pseudomonas orientalis	196
A0A2N8B0R2	A0A2N8B0R2_9PSED	unreviewed	Acyl-homoserine-lactone synthase (EC 2.3.1.184) (Autoinducer synthesis protein)	C1Y36_01675	Pseudomonas sp. FW306-2-2C-D06C	196
A0A0D0RMC9	A0A0D0RMC9_PSEFL	unreviewed	Acyl-homoserine-lactone synthase (EC 2.3.1.184) (Autoinducer synthesis protein)	bjaI PFLU3_38900	Pseudomonas fluorescens	196
A0A2J6MXX3	A0A2J6MXX3_9BURK	unreviewed	Acyl-homoserine-lactone synthase (EC 2.3.1.184) (Autoinducer synthesis protein)	CY652_01895	Burkholderia sp. WAC0059	196
X6FNN8	X6FNN8_9RHIZ	unreviewed	Acyl-homoserine-lactone synthase (EC 2.3.1.184) (Autoinducer synthesis protein)	X735_30450	Mesorhizobium sp. L2C085B000	196
A0A1G6RA83	A0A1G6RA83_9BURK	unreviewed	Acyl-homoserine-lactone synthase (EC 2.3.1.184) (Autoinducer synthesis protein)	SAMN05421548_11358	Burkholderia sp. TNe-862	196
A0A3G7W6A6	A0A3G7W6A6_9PSED	unreviewed	Acyl-homoserine-lactone synthase (EC 2.3.1.184) (Autoinducer synthesis protein)	C4J99_2854 C4K00_2759	Pseudomonas synxantha	196
A0A0R2Z5N7	A0A0R2Z5N7_9PSED	unreviewed	Acyl-homoserine-lactone synthase (EC 2.3.1.184) (Autoinducer synthesis protein)	C4K01_2941 TU77_06685	Pseudomonas synxantha	196
D3HIF2	D3HIF2_9BURK	unreviewed	Acyl-homoserine-lactone synthase (EC 2.3.1.184) (Autoinducer synthesis protein)	unaI C7401_12748	Paraburkholderia unamae	196
A0A3G7PEJ2	A0A3G7PEJ2_9PSED	unreviewed	Acyl-homoserine-lactone synthase (EC 2.3.1.184) (Autoinducer synthesis protein)	C4K14_5637	Pseudomonas chlororaphis subsp. aureofaciens	196
J2XZA8	J2XZA8_9PSED	unreviewed	Acyl-homoserine-lactone synthase (EC 2.3.1.184) (Autoinducer synthesis protein)	phzI Pchl3084_4949	Pseudomonas chlororaphis subsp. aureofaciens 30-84	196
A0A2S4MBV0	A0A2S4MBV0_9BURK	unreviewed	Acyl-homoserine-lactone synthase (EC 2.3.1.184) (Autoinducer synthesis protein)	B0G62_10557	Paraburkholderia eburnea	196
A0A3N6MYP9	A0A3N6MYP9_9BURK	unreviewed	Acyl-homoserine-lactone synthase (EC 2.3.1.184) (Autoinducer synthesis protein)	D1Y85_04490	Paraburkholderia sp. DHOA04	196
A0A1G0DKX9	A0A1G0DKX9_9PROT	unreviewed	Acyl-homoserine-lactone synthase (EC 2.3.1.184) (Autoinducer synthesis protein)	A2Z65_02850	Gallionellales bacterium RIFCSPLOWO2_02_58_13	196
A0A3G7JPV5	A0A3G7JPV5_9PSED	unreviewed	Acyl-homoserine-lactone synthase (EC 2.3.1.184) (Autoinducer synthesis protein)	C4K22_5376	Pseudomonas chlororaphis subsp. aurantiaca	196
A0A1X7CXQ2	A0A1X7CXQ2_PARCY	unreviewed	Acyl-homoserine-lactone synthase (EC 2.3.1.184) (Autoinducer synthesis protein)	SAMN06295900_102114	Paraburkholderia caryophylli	196
A0A143GGS4	A0A143GGS4_9PSED	unreviewed	Acyl-homoserine-lactone synthase (EC 2.3.1.184) (Autoinducer synthesis protein)	AK972_2551	Pseudomonas yamanorum	196
A0A3G8D274	A0A3G8D274_9PSED	unreviewed	Acyl-homoserine-lactone synthase (EC 2.3.1.184) (Autoinducer synthesis protein)	C4J83_2976	Pseudomonas sp. LBUM920	196
A0A1H2IXI0	A0A1H2IXI0_9PSED	unreviewed	Acyl-homoserine-lactone synthase (EC 2.3.1.184) (Autoinducer synthesis protein)	SAMN05216237_6312	Pseudomonas yamanorum	196
A0A3G7HGA0	A0A3G7HGA0_9PSED	unreviewed	Acyl-homoserine-lactone synthase (EC 2.3.1.184) (Autoinducer synthesis protein)	C4K26_5107	Pseudomonas chlororaphis	196
A0A3G7I362	A0A3G7I362_9PSED	unreviewed	Acyl-homoserine-lactone synthase (EC 2.3.1.184) (Autoinducer synthesis protein)	C4K25_5068	Pseudomonas chlororaphis	196
A0A1H1QT38	A0A1H1QT38_9PSED	unreviewed	Acyl-homoserine-lactone synthase (EC 2.3.1.184) (Autoinducer synthesis protein)	SAMN04489802_1035	Pseudomonas chlororaphis	196
U6ZNV8	U6ZNV8_9PSED	unreviewed	Acyl-homoserine-lactone synthase (EC 2.3.1.184) (Autoinducer synthesis protein)	P308_15780	Pseudomonas sp. CMAA1215	196
A0A3G7BRB0	A0A3G7BRB0_9PSED	unreviewed	Acyl-homoserine-lactone synthase (EC 2.3.1.184) (Autoinducer synthesis protein)	C4K37_5572	Pseudomonas chlororaphis subsp. piscium	196
A0A3G8AXP7	A0A3G8AXP7_9PSED	unreviewed	Acyl-homoserine-lactone synthase (EC 2.3.1.184) (Autoinducer synthesis protein)	C4J88_2753	Pseudomonas sp. R4-39-08	196
Q9R9G9	Q9R9G9_PSECL	unreviewed	Acyl-homoserine-lactone synthase (EC 2.3.1.184) (Autoinducer synthesis protein)	phzI	Pseudomonas chlororaphis (Pseudomonas aureofaciens)	196
A0A1G0EJP8	A0A1G0EJP8_9PROT	unreviewed	Acyl-homoserine-lactone synthase (EC 2.3.1.184) (Autoinducer synthesis protein)	A3F73_07370	Gallionellales bacterium RIFCSPLOWO2_12_FULL_59_22	196
A0A125S8P1	A0A125S8P1_PSECL	unreviewed	Acyl-homoserine-lactone synthase (EC 2.3.1.184) (Autoinducer synthesis protein)	phzI	Pseudomonas chlororaphis (Pseudomonas aureofaciens)	196
Q29VN8	Q29VN8_PSECL	unreviewed	Acyl-homoserine-lactone synthase (EC 2.3.1.184) (Autoinducer synthesis protein)	phzI	Pseudomonas chlororaphis (Pseudomonas aureofaciens)	196
A0A059WLG8	A0A059WLG8_9PSED	unreviewed	Acyl-homoserine-lactone synthase (EC 2.3.1.184) (Autoinducer synthesis protein) (Fragment)	phzI	Pseudomonas chlororaphis subsp. aurantiaca	196
D5AM24	D5AM24_RHOCB	unreviewed	Autoinducer synthesis protein	RCAP_rcc00329	Rhodobacter capsulatus (strain ATCC BAA-309 / NBRC 16581 / SB1003)	196
A0A285RL25	A0A285RL25_9RHOB	unreviewed	N-acyl-L-homoserine lactone synthetase	SAMN05877831_101637	Rhodobacter maris	196
A0A347UCK7	A0A347UCK7_9RHOB	unreviewed	N-acyl-L-homoserine lactone synthetase	BAR1_00710	Rhodobacteraceae bacterium BAR1	196
A0A1I0S042	A0A1I0S042_9RHOB	unreviewed	N-acyl-L-homoserine lactone synthetase	SAMN04488515_3590	Cognatiyoonia koreensis	196
A0A238UPE9	A0A238UPE9_9RHOB	unreviewed	N-acyl-L-homoserine lactone synthetase	SAMN06265378_101233	Paracoccus sediminis	196
A0A1X7KG49	A0A1X7KG49_9RHOB	unreviewed	N-acyl-L-homoserine lactone synthetase	SAMN02746000_02397	Paracoccus sp. J56	196
A0A2G1YZH7	A0A2G1YZH7_9RHOB	unreviewed	N-acyl-L-homoserine lactone synthetase	COB97_08960	Paracoccus sp.	196
A0A258ENW2	A0A258ENW2_9RHOB	unreviewed	N-acyl-L-homoserine lactone synthetase	B7Z04_01185	Rhodobacterales bacterium 32-66-9	196
A0A2K9JJ76	A0A2K9JJ76_9RHOB	unreviewed	N-acyl-L-homoserine lactone synthetase	B9057_01125	Rhodobacteraceae bacterium	196
A0A1V0I1C9	A0A1V0I1C9_9RHOB	unreviewed	N-acyl-L-homoserine lactone synthetase	B5V46_16105	Rhodovulum sp. MB263	196
A0A1G6W4X3	A0A1G6W4X3_9RHOB	unreviewed	N-acyl-L-homoserine lactone synthetase	SAMN05421538_10237	Paracoccus isoporae	196
A0A2Z4PBF8	A0A2Z4PBF8_9RHOB	unreviewed	N-acyl-L-homoserine lactone synthetase	DPM13_06000	Paracoccus mutanolyticus	196
A0A074JWE9	A0A074JWE9_9RHOB	unreviewed	N-acyl-L-homoserine lactone synthetase	DT23_13910	Thioclava indica	196
A0A2N3CPB2	A0A2N3CPB2_9PROT	unreviewed	N-acyl-L-homoserine lactone synthetase	CVT80_02065	Alphaproteobacteria bacterium HGW-Alphaproteobacteria-2	196
A0A0Q0QWP0	A0A0Q0QWP0_RHOCA	unreviewed	N-acyl-L-homoserine lactone synthetase	SAMN04244550_01107	Rhodobacter capsulatus (Rhodopseudomonas capsulata)	196
A0A257GJS6	A0A257GJS6_9RHOB	unreviewed	N-acyl-L-homoserine lactone synthetase	CFE33_15420	Pseudorhodobacter sp. PARRP1	196
A0A316G280	A0A316G280_9RHOB	unreviewed	N-acyl-L-homoserine lactone synthetase	C8D95_10935	Silicimonas algicola	196
A0A366BYS3	A0A366BYS3_9RHOB	unreviewed	N-acyl-L-homoserine lactone synthetase	DSD19_11545	Rhodovulum sp. BSW8	196
A0A2T4JIX4	A0A2T4JIX4_9RHOB	unreviewed	N-acyl-L-homoserine lactone synthetase	C5F46_07430	Rhodobacter veldkampii DSM 11550	196
A0A1W9XQJ3	A0A1W9XQJ3_9RHOB	unreviewed	N-acyl-L-homoserine lactone synthetase	AKL02_07885	Thioclava electrotropha	196
A0A1E4ETA2	A0A1E4ETA2_9RHOB	unreviewed	N-acyl-L-homoserine lactone synthetase	ABS73_07020	Paracoccus sp. SCN 68-21	196
A0A1T2BHH1	A0A1T2BHH1_9RHOB	unreviewed	N-acyl-L-homoserine lactone synthetase	BMI86_06205	Thioclava sp. DLFJ5-1	196
A0A2S8S635	A0A2S8S635_9RHOB	unreviewed	N-acyl-L-homoserine lactone synthetase	LX70_02520	Defluviimonas denitrificans	196
A0A344PJ34	A0A344PJ34_9RHOB	unreviewed	N-acyl-L-homoserine lactone synthetase	DRW48_06500	Paracoccus sp. SC2-6	196
A0A1T2AXQ5	A0A1T2AXQ5_9RHOB	unreviewed	N-acyl-L-homoserine lactone synthetase	BMI85_16495	Thioclava sp. DLFJ4-1	196
A0A1L9BVA0	A0A1L9BVA0_9RHOB	unreviewed	N-acyl-L-homoserine lactone synthetase	IE00_03115	Paracoccus sp. SM22M-07	196
A0A1H8M213	A0A1H8M213_9RHOB	unreviewed	N-acyl-L-homoserine lactone synthetase	SAMN04489859_103535	Paracoccus alcaliphilus	196
A0A251WZN5	A0A251WZN5_9RHOB	unreviewed	N-acyl-L-homoserine lactone synthetase	BVC71_05935	Marivivens niveibacter	196
A0A258GJ30	A0A258GJ30_9RHOB	unreviewed	N-acyl-L-homoserine lactone synthetase	B7Z02_04445	Rhodobacterales bacterium 32-67-9	196
A0A1N6K879	A0A1N6K879_9RHOB	unreviewed	N-acyl-L-homoserine lactone synthetase	SAMN05444722_3119	Rhodovulum sp. ES.010	196
A0A1T2A1Y3	A0A1T2A1Y3_9RHOB	unreviewed	N-acyl-L-homoserine lactone synthetase	BMI87_12220	Thioclava sp. F28-4	196
A0A1N6XJ76	A0A1N6XJ76_9RHOB	unreviewed	N-acyl-L-homoserine lactone synthetase	DIE28_00265 SAMN05421641_12133	Paracoccus thiocyanatus	196
A0A2K9ELW4	A0A2K9ELW4_9RHOB	unreviewed	N-acyl-L-homoserine lactone synthetase	CUV01_03605	Paracoccus sp. BM15	196
A0A369QRJ9	A0A369QRJ9_9RHOB	unreviewed	N-acyl-L-homoserine lactone synthetase	DLJ49_17135	Rhodovulum sp. 12E13	196
A0A1I5HCD3	A0A1I5HCD3_PARPN	unreviewed	N-acyl-L-homoserine lactone synthetase	SAMN04244567_01856	Paracoccus pantotrophus (Thiosphaera pantotropha)	196
A0A099EZR2	A0A099EZR2_9RHOB	unreviewed	N-acyl-L-homoserine lactone synthetase	IC63_13220	Paracoccus sphaerophysae	196
A0A1K2BTB6	A0A1K2BTB6_PARPN	unreviewed	N-acyl-L-homoserine lactone synthetase	SAMN04244548_02494	Paracoccus pantotrophus (Thiosphaera pantotropha)	196
A0A2K9MF29	A0A2K9MF29_9RHOB	unreviewed	N-acyl-L-homoserine lactone synthetase	CYR75_08045	Paracoccus sp. CBA4604	196
A0A0D6TDN8	A0A0D6TDN8_9RHOB	unreviewed	N-acyl-L-homoserine lactone synthetase	SY26_08640	Paracoccus sp. 228	196
A0A239PYN9	A0A239PYN9_9RHOB	unreviewed	N-acyl-L-homoserine lactone synthetase	SAMN05444959_11087	Paracoccus seriniphilus	196
A0A2T5TQV3	A0A2T5TQV3_9RHOB	unreviewed	N-acyl-L-homoserine lactone synthetase	C8N38_12426	Rhodovulum kholense	196
A0A1H9X6K6	A0A1H9X6K6_9RHOB	unreviewed	N-acyl-L-homoserine lactone synthetase	SAMN04490244_11932	Roseivivax roseus	196
A0A1H9FHV2	A0A1H9FHV2_9RHOB	unreviewed	N-acyl-L-homoserine lactone synthetase	SAMN05428995_10452	Loktanella sp. DSM 29012	196
A0A1G5J860	A0A1G5J860_9RHOB	unreviewed	N-acyl-L-homoserine lactone synthetase	SAMN05660710_03014	Paracoccus tibetensis	196
A0A3N7GI78	A0A3N7GI78_9RHOB	unreviewed	N-acyl-L-homoserine lactone synthetase	D1H97_01695	Paracoccus sp. BP8	196
A0A2S5JGI2	A0A2S5JGI2_9RHOB	unreviewed	N-acyl-L-homoserine lactone synthetase	LV82_01752	Albidovulum inexpectatum	196
A0A2E3UE48	A0A2E3UE48_9RHOB	unreviewed	N-acyl-L-homoserine lactone synthetase	CL814_04650	Confluentimicrobium sp.	196
A0A0D0Q8L4	A0A0D0Q8L4_9RHOB	unreviewed	N-acyl-L-homoserine lactone synthetase	Wenmar_01087	Wenxinia marina DSM 24838	196
A0A1B7Z300	A0A1B7Z300_9RHOB	unreviewed	N-acyl-L-homoserine lactone synthetase	A9199_07200	Donghicola sp. JL3646	196
A0A2N3BD80	A0A2N3BD80_9PROT	unreviewed	N-acyl-L-homoserine lactone synthetase	CVT82_11245	Alphaproteobacteria bacterium HGW-Alphaproteobacteria-4	196
A0A2A9GGM1	A0A2A9GGM1_9RHOB	unreviewed	N-acyl-L-homoserine lactone synthetase	AXZ77_0566	Thioclava sp. ES.031	196
A0A1H8DZX7	A0A1H8DZX7_9RHOB	unreviewed	N-acyl-L-homoserine lactone synthetase	SAMN04488011_102514	Maribius pelagius	196
A0A095CME9	A0A095CME9_9RHOB	unreviewed	N-acyl-L-homoserine lactone synthetase	JT55_13820	Rhodovulum sp. NI22	196
A0A366IVB9	A0A366IVB9_9RHOB	unreviewed	N-acyl-L-homoserine lactone synthetase	DFO80_14722	Rhodobacter sp. 140A	196
A0A1V0GR39	A0A1V0GR39_9RHOB	unreviewed	N-acyl-L-homoserine lactone synthetase	A6J80_07895 PY32053_02703 PYTT13_03055	Paracoccus yeei	196
A0A099FKL0	A0A099FKL0_PARVE	unreviewed	N-acyl-L-homoserine lactone synthetase	ATH84_102165 DVR11_04765	Paracoccus versutus (Thiobacillus versutus)	196
A0A099F777	A0A099F777_9RHOB	unreviewed	N-acyl-L-homoserine lactone synthetase	IT41_04625 SAMN04487972_11173	Paracoccus halophilus	196
A0A099FZM8	A0A099FZM8_9RHOB	unreviewed	N-acyl-L-homoserine lactone synthetase	IX56_15345 SAMN05444276_102775	Paracoccus sanguinis	196
A0A3M0MT35	A0A3M0MT35_9RHOB	unreviewed	N-acyl-L-homoserine lactone synthetase	C9E82_06335	Paracoccus siganidrum	196
A0A0V0Q2L7	A0A0V0Q2L7_9RHOB	unreviewed	N-acyl-L-homoserine lactone synthetase	AQY21_09195	Paracoccus sp. MKU1	196
S9QX94	S9QX94_9RHOB	unreviewed	N-acyl-L-homoserine lactone synthetase	ruthe_02465	Rubellimicrobium thermophilum DSM 16684	196
A0A1M6GPZ9	A0A1M6GPZ9_9RHOB	unreviewed	N-acyl-L-homoserine lactone synthetase	SAMN04488012_10540	Maribius salinus	196
A0A059IRX0	A0A059IRX0_9RHOB	unreviewed	N-acyl-L-homoserine lactone synthetase	U879_04670	Defluviimonas sp. 20V17	196
A0A2A4CP01	A0A2A4CP01_9RHOB	unreviewed	N-acyl-L-homoserine lactone synthetase	CLN94_10895	Thioclava arenosa	196
A0A2D8WW09	A0A2D8WW09_9RHOB	unreviewed	N-acyl-L-homoserine lactone synthetase	CMI50_02495	Paracoccus sp.	196
A0A3A3DH08	A0A3A3DH08_9RHOB	unreviewed	N-acyl-L-homoserine lactone synthetase	DWB67_15215	Paracoccus sp. JM45	196
A0A1T2C2U3	A0A1T2C2U3_9RHOB	unreviewed	N-acyl-L-homoserine lactone synthetase	BMI90_02685	Thioclava sp. L04-15	196
A0A2W7MWW7	A0A2W7MWW7_9RHOB	unreviewed	N-acyl-L-homoserine lactone synthetase	LX81_03687	Hwanghaeicola aestuarii	196
A0A0N9NEK9	A0A0N9NEK9_9RHOB	unreviewed	N-acyl-L-homoserine lactone synthetase	TQ29_02075	Confluentimicrobium sp. EMB200-NS6	196
A0A1N7L5D4	A0A1N7L5D4_9RHOB	unreviewed	N-acyl-L-homoserine lactone synthetase	SAMN05421795_102575	Rhodobacter vinaykumarii	196
A0A0Q2XKP7	A0A0Q2XKP7_9RHOB	unreviewed	N-acyl-L-homoserine lactone synthetase	AN189_17275	Loktanella sp. 3ANDIMAR09	196
A0A3D9XHX2	A0A3D9XHX2_9RHOB	unreviewed	N-acyl-L-homoserine lactone synthetase	BDD41_2827	Paracoccus bengalensis	196
A0A1M6C904	A0A1M6C904_9RHOB	unreviewed	N-acyl-L-homoserine lactone synthetase	SAMN05444417_1075	Wenxinia saemankumensis	196
A0A074JA96	A0A074JA96_9RHOB	unreviewed	N-acyl-L-homoserine lactone synthetase	TP2_07415	Thioclava pacifica DSM 10166	196
A0A2W4YHP9	A0A2W4YHP9_PARDE	unreviewed	N-acyl-L-homoserine lactone synthetase	DI498_01505	Paracoccus denitrificans	196
A0A1H9Y4Q6	A0A1H9Y4Q6_9RHOB	unreviewed	N-acyl-L-homoserine lactone synthetase	SAMN04489858_10123	Paracoccus homiensis	196
A0A1I2XTV1	A0A1I2XTV1_9RHOB	unreviewed	N-acyl-L-homoserine lactone synthetase	SAMN04488021_102100	Paracoccus aminovorans	196
A0A254UL78	A0A254UL78_9RHOB	unreviewed	N-acyl-L-homoserine lactone synthetase	B6V73_15020	Thioclava sp. JM3	196
S5XY31	S5XY31_PARAH	unreviewed	N-acyl-L-homoserine lactone synthetase	JCM7686_3181	Paracoccus aminophilus JCM 7686	196
A0A0P8Y817	A0A0P8Y817_9RHOB	unreviewed	N-acyl-L-homoserine lactone synthetase	JI58_09335	Marinosulfonomonas sp. PRT-SC04	196
A0A1W6D0R4	A0A1W6D0R4_9RHOB	unreviewed	N-acyl-L-homoserine lactone synthetase	B0A89_03980	Paracoccus contaminans	196
A0A1G7KZZ4	A0A1G7KZZ4_9RHOB	unreviewed	N-acyl-L-homoserine lactone synthetase	SAMN04488567_0337	Limimaricola pyoseonensis	196
A0A2T5BRY0	A0A2T5BRY0_9RHOB	unreviewed	N-acyl-L-homoserine lactone synthetase	C8N32_10814	Rhodovulum imhoffii	196
A0A2H5F393	A0A2H5F393_9RHOB	unreviewed	N-acyl-L-homoserine lactone synthetase	CX676_19135	Paracoccus zhejiangensis	196
A0A0E2PIC9	A0A0E2PIC9_RHOCA	unreviewed	N-acyl-L-homoserine lactone synthetase	U715_02495	Rhodobacter capsulatus Y262	196
A0A2G1ZWM4	A0A2G1ZWM4_9RHOB	unreviewed	N-acyl-L-homoserine lactone synthetase	COB65_11675	Thalassobium sp.	196
F9Y5A9	F9Y5A9_KETVW	unreviewed	N-acyl-L-homoserine lactone synthetase-like protein	KVU_2075	Ketogulonicigenium vulgare (strain WSH-001)	196
A0A1W6P1Y9	A0A1W6P1Y9_9RHOB	unreviewed	N-acyl-L-homoserine lactone synthetase-like protein	luxI BVG79_02185	Ketogulonicigenium robustum	196
A0A058ZPL7	A0A058ZPL7_9RHOB	unreviewed	N-acyl-L-homoserine lactone synthetase-like protein	ATO10_04057	Actibacterium atlanticum	196
A0A085TXW6	A0A085TXW6_9RHOB	unreviewed	N-acyl-L-homoserine lactone synthetase-like protein	DW2_06363	Thioclava atlantica	196
K2H705	K2H705_9RHOB	unreviewed	N-acyl-L-homoserine lactone synthetase-like protein	OCGS_2461	Oceaniovalibus guishaninsula JLT2003	196
E3EYP5	E3EYP5_KETVY	unreviewed	N-acyl-L-homoserine lactone synthetase-like protein	EIO_2568	Ketogulonicigenium vulgare (strain Y25)	196
C8S4Y8	C8S4Y8_9RHOB	unreviewed	N-acyl-L-homoserine lactone synthetase-like protein	Rsw2DRAFT_3116	Rhodobacter sp. SW2	196
A0A0D6B6D8	A0A0D6B6D8_RHOSU	unreviewed	N-acyl-L-homoserine lactone synthetase-like protein	luxI BV392_18215 NHU_03493	Rhodovulum sulfidophilum (Rhodobacter sulfidophilus)	196
A1B055	A1B055_PARDP	unreviewed	N-acyl-L-homoserine lactone synthetase-like protein	Pden_0787	Paracoccus denitrificans (strain Pd 1222)	196
A0A149PJ85	A0A149PJ85_9BURK	unreviewed	Acyl-homoserine-lactone synthase (EC 2.3.1.184) (Autoinducer synthesis protein)	CI15_22630	Paraburkholderia monticola	197
A0A2Z5MJT7	A0A2Z5MJT7_9BURK	unreviewed	Acyl-homoserine-lactone synthase (EC 2.3.1.184) (Autoinducer synthesis protein)	CUJ87_25660	Paraburkholderia caledonica	197
A0A3E0CA63	A0A3E0CA63_9BURK	unreviewed	Acyl-homoserine-lactone synthase (EC 2.3.1.184) (Autoinducer synthesis protein)	B0G80_8282	Paraburkholderia sp. BL6669N2	197
A0A2W5QBB8	A0A2W5QBB8_VARPD	unreviewed	Acyl-homoserine-lactone synthase (EC 2.3.1.184) (Autoinducer synthesis protein)	DI563_16935	Variovorax paradoxus	197
Q13KP6	Q13KP6_PARXL	unreviewed	Acyl-homoserine-lactone synthase (EC 2.3.1.184) (Autoinducer synthesis protein)	Bxe_B0608	Paraburkholderia xenovorans (strain LB400)	197
A0A329CMH7	A0A329CMH7_9BURK	unreviewed	Acyl-homoserine-lactone synthase (EC 2.3.1.184) (Autoinducer synthesis protein)	BX591_10566	Paraburkholderia bryophila	197
A0A1N6LIE8	A0A1N6LIE8_9BURK	unreviewed	Acyl-homoserine-lactone synthase (EC 2.3.1.184) (Autoinducer synthesis protein)	SAMN05444172_4913	Burkholderia sp. GAS332	197
A0A1M6VG30	A0A1M6VG30_9BURK	unreviewed	Acyl-homoserine-lactone synthase (EC 2.3.1.184) (Autoinducer synthesis protein)	SAMN05192548_10392	Paraburkholderia terricola	197
F3F1S6	F3F1S6_PSEA0	unreviewed	Acyl-homoserine-lactone synthase (EC 2.3.1.184) (Autoinducer synthesis protein)	PSYMO_22913	Pseudomonas amygdali pv. mori str. 301020	197
A0A2T0QV39	A0A2T0QV39_9BURK	unreviewed	Acyl-homoserine-lactone synthase (EC 2.3.1.184) (Autoinducer synthesis protein)	B0G73_10124	Paraburkholderia sp. BL25I1N1	197
A0A1A9N6X6	A0A1A9N6X6_9BURK	unreviewed	Acyl-homoserine-lactone synthase (EC 2.3.1.184) (Autoinducer synthesis protein)	A6V37_29355	Paraburkholderia ginsengiterrae	197
A0A085FW93	A0A085FW93_9BURK	unreviewed	Acyl-homoserine-lactone synthase (EC 2.3.1.184) (Autoinducer synthesis protein)	FG94_00558	Massilia sp. LC238	197
A0A1H4GUU2	A0A1H4GUU2_9BURK	unreviewed	Acyl-homoserine-lactone synthase (EC 2.3.1.184) (Autoinducer synthesis protein)	SAMN05192564_106387	Paraburkholderia sartisoli	197
A0A211Z748	A0A211Z748_9BURK	unreviewed	Acyl-homoserine-lactone synthase (EC 2.3.1.184) (Autoinducer synthesis protein)	BWU74_10335	Burkholderia sp. Bk	197
A0A0M4P6Y8	A0A0M4P6Y8_9BURK	unreviewed	Acyl-homoserine-lactone synthase (EC 2.3.1.184) (Autoinducer synthesis protein)	AC233_27765	Burkholderia sp. HB1	197
A0A1X7D6J7	A0A1X7D6J7_9PSED	unreviewed	Acyl-homoserine-lactone synthase (EC 2.3.1.184) (Autoinducer synthesis protein)	SAMN02745962_01468	Pseudomonas sp. LAIL14HWK12:I11	197
A0A2T0L835	A0A2T0L835_9BURK	unreviewed	Acyl-homoserine-lactone synthase (EC 2.3.1.184) (Autoinducer synthesis protein)	B0G75_101626	Paraburkholderia sp. BL18I3N2	197
A0A1I3PYK4	A0A1I3PYK4_9BURK	unreviewed	Acyl-homoserine-lactone synthase (EC 2.3.1.184) (Autoinducer synthesis protein)	SAMN05192543_106119	Paraburkholderia megapolitana	197
A0A2C9BXW8	A0A2C9BXW8_9BURK	unreviewed	Acyl-homoserine-lactone synthase (EC 2.3.1.184) (Autoinducer synthesis protein)	SAMN05446635_8243	Burkholderia sp. OK233	197
A0A1N7SNA7	A0A1N7SNA7_9BURK	unreviewed	Acyl-homoserine-lactone synthase (EC 2.3.1.184) (Autoinducer synthesis protein)	lasI BN2475_1180006	Paraburkholderia ribeironis	197
I2IVX4	I2IVX4_9BURK	unreviewed	Acyl-homoserine-lactone synthase (EC 2.3.1.184) (Autoinducer synthesis protein)	BCh11DRAFT_02685	Burkholderia sp. Ch1-1	197
A0A2V3RA81	A0A2V3RA81_9BURK	unreviewed	Acyl-homoserine-lactone synthase (EC 2.3.1.184) (Autoinducer synthesis protein)	C7512_102920	Paraburkholderia sp. OV446	197
Q15YZ6	Q15YZ6_PSEA6	unreviewed	Acyl-homoserine-lactone synthase (EC 2.3.1.184) (Autoinducer synthesis protein)	Patl_0361	Pseudoalteromonas atlantica (strain T6c / ATCC BAA-1087)	197
A0A1H5NI88	A0A1H5NI88_9BURK	unreviewed	Acyl-homoserine-lactone synthase (EC 2.3.1.184) (Autoinducer synthesis protein)	SAMN02787142_6498	Burkholderia sp. WP9	197
A0A1H1JGB3	A0A1H1JGB3_9BURK	unreviewed	Acyl-homoserine-lactone synthase (EC 2.3.1.184) (Autoinducer synthesis protein)	SAMN05445850_4733	Paraburkholderia tuberum	197
A0A0C5LN20	A0A0C5LN20_9SPHN	unreviewed	Acyl-homoserine-lactone synthase (EC 2.3.1.184) (Autoinducer synthesis protein)	TS85_18775	Sphingomonas hengshuiensis	197
V5XZ76	V5XZ76_9PSED	unreviewed	Acyl-homoserine-lactone synthase (EC 2.3.1.184) (Autoinducer synthesis protein)	ppuI PSCI_0294	Pseudomonas sp. StFLB209	197
A0A2D1T1W8	A0A2D1T1W8_PSEPU	unreviewed	Acyl-homoserine-lactone synthase (EC 2.3.1.184) (Autoinducer synthesis protein)	CR511_04520 CR512_04425	Pseudomonas putida (Arthrobacter siderocapsulatus)	197
A2WFK8	A2WFK8_9BURK	unreviewed	Acyl-homoserine-lactone synthase (EC 2.3.1.184) (Autoinducer synthesis protein)	lasI AK34_3747 BDAG_03561	Burkholderia dolosa AU0158	197
A0A285YWH7	A0A285YWH7_9PSED	unreviewed	Acyl-homoserine-lactone synthase (EC 2.3.1.184) (Autoinducer synthesis protein)	SAMN05660296_01473	Pseudomonas sp. LAIL14HWK12:I8	197
A0A177PF28	A0A177PF28_9RHIZ	unreviewed	Acyl-homoserine-lactone synthase (EC 2.3.1.184) (Autoinducer synthesis protein)	A1351_12420	Methylosinus sp. R-45379	197
B2TEY1	B2TEY1_PARPJ	unreviewed	Acyl-homoserine-lactone synthase (EC 2.3.1.184) (Autoinducer synthesis protein)	Bphyt_4275	Paraburkholderia phytofirmans (strain DSM 17436 / LMG 22146 / PsJN) (Burkholderia phytofirmans)	197
A0A099DXF1	A0A099DXF1_9PSED	unreviewed	Acyl-homoserine-lactone synthase (EC 2.3.1.184) (Autoinducer synthesis protein)	MD26_23660	Pseudomonas sp. H2	197
K6Y120	K6Y120_9ALTE	unreviewed	Acyl-homoserine-lactone synthase (EC 2.3.1.184) (Autoinducer synthesis protein)	vanI GMES_4268	Paraglaciecola mesophila KMM 241	197
A0A1X0MYF6	A0A1X0MYF6_9BURK	unreviewed	Acyl-homoserine-lactone synthase (EC 2.3.1.184) (Autoinducer synthesis protein)	B2G74_09965	Burkholderia sp. A27	197
A0A2N7WAH1	A0A2N7WAH1_9BURK	unreviewed	Acyl-homoserine-lactone synthase (EC 2.3.1.184) (Autoinducer synthesis protein)	C0Z16_27660	Paraburkholderia rhynchosiae	197
A0A370NBJ4	A0A370NBJ4_9BURK	unreviewed	Acyl-homoserine-lactone synthase (EC 2.3.1.184) (Autoinducer synthesis protein)	DLM46_08510	Paraburkholderia sp. S27	197
A0A2A4EU05	A0A2A4EU05_9PSED	unreviewed	Acyl-homoserine-lactone synthase (EC 2.3.1.184) (Autoinducer synthesis protein)	BWP39_29970	Pseudomonas acidophila	197
D5WJD2	D5WJD2_BURSC	unreviewed	Acyl-homoserine-lactone synthase (EC 2.3.1.184) (Autoinducer synthesis protein)	BC1002_4605	Burkholderia sp. (strain CCGE1002)	197
B5WLH4	B5WLH4_9BURK	unreviewed	Acyl-homoserine-lactone synthase (EC 2.3.1.184) (Autoinducer synthesis protein)	BH160DRAFT_3927	Burkholderia sp. H160	197
A0A3M0V7A1	A0A3M0V7A1_9BURK	unreviewed	Acyl-homoserine-lactone synthase (EC 2.3.1.184) (Autoinducer synthesis protein)	DFJ53_04817	Caballeronia udeis	197
A0A1I7E5V3	A0A1I7E5V3_9BURK	unreviewed	Acyl-homoserine-lactone synthase (EC 2.3.1.184) (Autoinducer synthesis protein)	SAMN05192563_101436	Paraburkholderia aspalathi	197
A0A0S9F5E6	A0A0S9F5E6_9BURK	unreviewed	Acyl-homoserine-lactone synthase (EC 2.3.1.184) (Autoinducer synthesis protein)	ASF11_18865	Acidovorax sp. Leaf76	197
A0A1X7LED3	A0A1X7LED3_9BURK	unreviewed	Acyl-homoserine-lactone synthase (EC 2.3.1.184) (Autoinducer synthesis protein)	SAMN06265784_105507	Paraburkholderia susongensis	197
A0A0D5VHB7	A0A0D5VHB7_9BURK	unreviewed	Acyl-homoserine-lactone synthase (EC 2.3.1.184) (Autoinducer synthesis protein)	A8H39_37485	Paraburkholderia fungorum	197
B1G163	B1G163_PARG4	unreviewed	Acyl-homoserine-lactone synthase (EC 2.3.1.184) (Autoinducer synthesis protein)	BgramDRAFT_3089	Paraburkholderia graminis (strain ATCC 700544 / DSM 17151 / LMG 18924 / NCIMB 13744 / C4D1M)	197
A0A1I9YQ12	A0A1I9YQ12_9BURK	unreviewed	Acyl-homoserine-lactone synthase (EC 2.3.1.184) (Autoinducer synthesis protein)	BJG93_23165	Paraburkholderia sprentiae WSM5005	197
A0A1Q8IZM5	A0A1Q8IZM5_9BURK	unreviewed	Acyl-homoserine-lactone synthase (EC 2.3.1.184) (Autoinducer synthesis protein)	BTH42_06775	Burkholderia sp. SRS-W-2-2016	197
A0A084CBY3	A0A084CBY3_9PSED	unreviewed	Acyl-homoserine-lactone synthase (EC 2.3.1.184) (Autoinducer synthesis protein)	PC358_16805	Pseudomonas capeferrum	197
E8YUI7	E8YUI7_9BURK	unreviewed	Acyl-homoserine-lactone synthase (EC 2.3.1.184) (Autoinducer synthesis protein)	BC1001_4348	Burkholderia sp. CCGE1001	197
A0A221AFC9	A0A221AFC9_9BURK	unreviewed	Acyl-homoserine-lactone synthase (EC 2.3.1.184) (Autoinducer synthesis protein)	lasI bAD24_III07235	Burkholderia sp. AD24	197
A0A160FQV2	A0A160FQV2_9BURK	unreviewed	Acyl-homoserine-lactone synthase (EC 2.3.1.184) (Autoinducer synthesis protein)	AYM40_23345	Burkholderia sp. OLGA172	197
A0A1I4XPN0	A0A1I4XPN0_9BURK	unreviewed	Acyl-homoserine-lactone synthase (EC 2.3.1.184) (Autoinducer synthesis protein)	SAMN05444747_12037	Variovorax sp. OV329	197
A0A2R7YLK4	A0A2R7YLK4_9BURK	unreviewed	Acyl-homoserine-lactone synthase (EC 2.3.1.184) (Autoinducer synthesis protein)	DB771_09810	Burkholderia sp. AU29985	197
Q8GEM0	Q8GEM0_PSEPU	unreviewed	Acyl-homoserine-lactone synthase (EC 2.3.1.184) (Autoinducer synthesis protein)	ppuI uI	Pseudomonas putida (Arthrobacter siderocapsulatus)	197
A0A248VRL5	A0A248VRL5_9BURK	unreviewed	Acyl-homoserine-lactone synthase (EC 2.3.1.184) (Autoinducer synthesis protein)	CJU94_26410	Paraburkholderia aromaticivorans	197
A0A2T6JZJ3	A0A2T6JZJ3_9BURK	unreviewed	Acyl-homoserine-lactone synthase (EC 2.3.1.184) (Autoinducer synthesis protein)	C8K18_102208	Paraburkholderia sp. GV068	197
A0A2T1ASN9	A0A2T1ASN9_9BURK	unreviewed	Acyl-homoserine-lactone synthase (EC 2.3.1.184) (Autoinducer synthesis protein)	BX589_11833	Paraburkholderia insulsa	197
A0A0U3KZ78	A0A0U3KZ78_9BURK	unreviewed	Acyl-homoserine-lactone synthase (EC 2.3.1.184) (Autoinducer synthesis protein)	pmrI Hrubri_2246	Herbaspirillum rubrisubalbicans M1	197
A0A2S8S0A8	A0A2S8S0A8_9BURK	unreviewed	Acyl-homoserine-lactone synthase (EC 2.3.1.184) (Autoinducer synthesis protein)	B0G83_101419	Paraburkholderia sp. BL21I4N1	197
A0A2Z5M5J5	A0A2Z5M5J5_9BURK	unreviewed	Acyl-homoserine-lactone synthase (EC 2.3.1.184) (Autoinducer synthesis protein)	CUJ91_28450	Paraburkholderia graminis	197
A0A3D9MRR0	A0A3D9MRR0_9BURK	unreviewed	Acyl-homoserine-lactone synthase (EC 2.3.1.184) (Autoinducer synthesis protein)	B0G71_5807	Paraburkholderia sp. BL27I4N3	197
E1TJX8	E1TJX8_BURSG	unreviewed	Acyl-homoserine-lactone synthase (EC 2.3.1.184) (Autoinducer synthesis protein)	BC1003_5055	Burkholderia sp. (strain CCGE1003)	197
A0A0Q4RQ08	A0A0Q4RQ08_9BURK	unreviewed	Acyl-homoserine-lactone synthase (EC 2.3.1.184) (Autoinducer synthesis protein)	ASF16_05160	Acidovorax sp. Leaf78	197
A0A0N0IE09	A0A0N0IE09_9BURK	unreviewed	Acyl-homoserine-lactone synthase (EC 2.3.1.184) (Autoinducer synthesis protein)	ADM96_28930	Burkholderia sp. ST111	197
A0A1H1IPE1	A0A1H1IPE1_9BURK	unreviewed	Acyl-homoserine-lactone synthase (EC 2.3.1.184) (Autoinducer synthesis protein)	SAMN05443245_5416	Paraburkholderia fungorum	197
A0A366FCZ4	A0A366FCZ4_9RHIZ	unreviewed	Autoinducer synthase	DFR50_11563	Roseiarcus fermentans	197
A0A259CGM3	A0A259CGM3_9RHOB	unreviewed	Autoinducer synthase (Fragment)	B7Y02_18125	Rhodobacterales bacterium 17-64-5	197
A0A0P1ES05	A0A0P1ES05_9RHOB	unreviewed	Isovaleryl-homoserine lactone synthase (EC 2.3.1.-)	bjaI SHM7688_02625	Shimia marina	197
A0A2A2GG06	A0A2A2GG06_9RHOB	unreviewed	N-acyl-L-homoserine lactone synthetase	CK240_13675	Paracoccus sp. WN007	197
A0A1M7I2I6	A0A1M7I2I6_9RHOB	unreviewed	N-acyl-L-homoserine lactone synthetase	SAMN05444389_107164	Paracoccus solventivorans	197
A0A1H6MCB2	A0A1H6MCB2_9RHOB	unreviewed	N-acyl-L-homoserine lactone synthetase	SAMN04488075_2130	Paracoccus alkenifer	197
A0A1G9CTM0	A0A1G9CTM0_9RHOB	unreviewed	N-acyl-L-homoserine lactone synthetase	SAMN04487971_101332	Paracoccus chinensis	197
A0A286HGA0	A0A286HGA0_9BURK	unreviewed	Acyl-homoserine-lactone synthase (EC 2.3.1.184) (Autoinducer synthesis protein)	SAMN05518800_7002	Variovorax sp. YR752	198
U1JA75	U1JA75_9GAMM	unreviewed	Acyl-homoserine-lactone synthase (EC 2.3.1.184) (Autoinducer synthesis protein)	PCIT_13144	Pseudoalteromonas citrea DSM 8771	198
A0A0Q7GNB6	A0A0Q7GNB6_9BURK	unreviewed	Acyl-homoserine-lactone synthase (EC 2.3.1.184) (Autoinducer synthesis protein)	ASD05_19210	Variovorax sp. Root434	198
A0A1Q9GEX5	A0A1Q9GEX5_9GAMM	unreviewed	Acyl-homoserine-lactone synthase (EC 2.3.1.184) (Autoinducer synthesis protein)	BIT28_07100	Photobacterium proteolyticum	198
A0A1S6WDS7	A0A1S6WDS7_RHIRD	unreviewed	Acyl-homoserine-lactone synthase (EC 2.3.1.184) (Autoinducer synthesis protein)	Rhz1 BV900_14940	Rhizobium radiobacter (Agrobacterium tumefaciens) (Agrobacterium radiobacter)	198
A0A1C3K8E7	A0A1C3K8E7_9BURK	unreviewed	Acyl-homoserine-lactone synthase (EC 2.3.1.184) (Autoinducer synthesis protein)	ODI_00667 ODI_R1512	Orrella dioscoreae	198
A0A3A3DFE6	A0A3A3DFE6_9GAMM	unreviewed	Acyl-homoserine-lactone synthase (EC 2.3.1.184) (Autoinducer synthesis protein)	BGP78_16800	Pseudoalteromonas sp. MSK9-3	198
A0A1L6I3U5	A0A1L6I3U5_9BURK	unreviewed	Acyl-homoserine-lactone synthase (EC 2.3.1.184) (Autoinducer synthesis protein)	BTO02_23120	Paraburkholderia sp. SOS3	198
C5B6R1	C5B6R1_METEA	unreviewed	Acyl-homoserine-lactone synthase (EC 2.3.1.184) (Autoinducer synthesis protein)	tslI MexAM1_p1METAp0049	Methylobacterium extorquens (strain ATCC 14718 / DSM 1338 / JCM 2805 / NCIMB 9133 / AM1) (Methylorubrum extorquens)	198
A0A1H7XM23	A0A1H7XM23_9BURK	unreviewed	Acyl-homoserine-lactone synthase (EC 2.3.1.184) (Autoinducer synthesis protein)	SAMN05518845_12191	Variovorax sp. YR750	198
A0A0Q7BWP5	A0A0Q7BWP5_9BURK	unreviewed	Acyl-homoserine-lactone synthase (EC 2.3.1.184) (Autoinducer synthesis protein)	ASC92_11910	Variovorax sp. Root411	198
A0A0H2LSY6	A0A0H2LSY6_VARPD	unreviewed	Acyl-homoserine-lactone synthase (EC 2.3.1.184) (Autoinducer synthesis protein)	lasI VPARA_55000	Variovorax paradoxus	198
B0FY07	B0FY07_9PSED	unreviewed	Acyl-homoserine-lactone synthase (EC 2.3.1.184) (Autoinducer synthesis protein) (Fragment)	csaI	Pseudomonas chlororaphis	198
A0A244ENB0	A0A244ENB0_PSESX	unreviewed	Acyl-homoserine-lactone synthase (EC 2.3.1.184) (Autoinducer synthesis protein)	BW686_18640	Pseudomonas syringae	199
A0A1I3XQD3	A0A1I3XQD3_9GAMM	unreviewed	Acyl-homoserine-lactone synthase (EC 2.3.1.184) (Autoinducer synthesis protein)	SAMN05192579_10179	Rhodanobacter glycinis	199
A0A1Q3LU53	A0A1Q3LU53_9RHIZ	unreviewed	Acyl-homoserine-lactone synthase (EC 2.3.1.184) (Autoinducer synthesis protein)	BGO03_11015	Mesorhizobium sp. 61-13	199
A0A2T3XV15	A0A2T3XV15_9BURK	unreviewed	Acyl-homoserine-lactone synthase (EC 2.3.1.184) (Autoinducer synthesis protein)	C9I57_13905	Paraburkholderia symbiotica	199
A0A387H4M6	A0A387H4M6_9RHIZ	unreviewed	Acyl-homoserine-lactone synthase (EC 2.3.1.184) (Autoinducer synthesis protein)	CCGE532_24070	Rhizobium sp. CCGE532	199
A0A2N7XB60	A0A2N7XB60_9BURK	unreviewed	Acyl-homoserine-lactone synthase (EC 2.3.1.184) (Autoinducer synthesis protein)	C0Z20_01395	Paraburkholderia symbiotica	199
A0A329Y2K3	A0A329Y2K3_RHITR	unreviewed	Acyl-homoserine-lactone synthase (EC 2.3.1.184) (Autoinducer synthesis protein)	DQ393_25805	Rhizobium tropici	199
X5PFY6	X5PFY6_9RHIZ	unreviewed	Acyl-homoserine-lactone synthase (EC 2.3.1.184) (Autoinducer synthesis protein)	X771_11270	Mesorhizobium sp. LSJC277A00	199
A0A081R9F4	A0A081R9F4_SPHCR	unreviewed	Acyl-homoserine-lactone synthase (EC 2.3.1.184) (Autoinducer synthesis protein)	luxI BV95_03901	Sphingobium chlorophenolicum	199
A0A239CFG3	A0A239CFG3_9PROT	unreviewed	Acyl-homoserine-lactone synthase (EC 2.3.1.184) (Autoinducer synthesis protein)	SAMN05880556_102381	Azospirillum sp. RU38E	199
A0A0W0JRQ3	A0A0W0JRQ3_PSESY	unreviewed	Acyl-homoserine-lactone synthase (EC 2.3.1.184) (Autoinducer synthesis protein)	AO070_06150	Pseudomonas syringae pv. syringae PD2766	199
A0A1X0VKF2	A0A1X0VKF2_9PSED	unreviewed	Acyl-homoserine-lactone synthase (EC 2.3.1.184) (Autoinducer synthesis protein)	BW687_18640	Pseudomonas graminis	199
A0A0W0IF53	A0A0W0IF53_PSEVI	unreviewed	Acyl-homoserine-lactone synthase (EC 2.3.1.184) (Autoinducer synthesis protein)	AO067_11315	Pseudomonas viridiflava ICMP 13104	199
A0A1H1NQ72	A0A1H1NQ72_9PSED	unreviewed	Acyl-homoserine-lactone synthase (EC 2.3.1.184) (Autoinducer synthesis protein)	SAMN05216598_0232	Pseudomonas asplenii	199
A0A1H6NL98	A0A1H6NL98_9PSED	unreviewed	Acyl-homoserine-lactone synthase (EC 2.3.1.184) (Autoinducer synthesis protein)	SAMN05216581_2391	Pseudomonas fuscovaginae	199
A0A0M9GJH9	A0A0M9GJH9_9PSED	unreviewed	Acyl-homoserine-lactone synthase (EC 2.3.1.184) (Autoinducer synthesis protein)	PF66_00572	Pseudomonas fuscovaginae	199
A0A1J6HMN8	A0A1J6HMN8_9RHIZ	unreviewed	Acyl-homoserine-lactone synthase (EC 2.3.1.184) (Autoinducer synthesis protein)	BLA27_06590	Ochrobactrum cytisi	199
D4Z5F1	D4Z5F1_SPHJU	unreviewed	Acyl-homoserine-lactone synthase (EC 2.3.1.184) (Autoinducer synthesis protein)	luxI SJA_C1-29990	Sphingobium japonicum (strain DSM 16413 / CCM 7287 / MTCC 6362 / UT26 / NBRC 101211 / UT26S)	199
A0A1M5W922	A0A1M5W922_9BRAD	unreviewed	Acyl homoserine lactone synthase	SAMN05443248_6409	Bradyrhizobium erythrophlei	200
A0A1M5L280	A0A1M5L280_9BRAD	unreviewed	Acyl homoserine lactone synthase	SAMN05444169_3214	Bradyrhizobium erythrophlei	200
A0A1M7CI06	A0A1M7CI06_9BRAD	unreviewed	Acyl homoserine lactone synthase	SAMN05444159_6493	Bradyrhizobium lablabi	200
P52989	SWRI_SERLI	reviewed	Acyl-homoserine-lactone synthase (EC 2.3.1.184) (Autoinducer synthesis protein SwrI)	swrI	Serratia liquefaciens	200
A0A328Z4I4	A0A328Z4I4_9PROT	unreviewed	Acyl-homoserine-lactone synthase (EC 2.3.1.184) (Autoinducer synthesis protein)	C8R16_12627	Nitrosospira multiformis	200
A0A1Q4BPQ8	A0A1Q4BPQ8_9PROT	unreviewed	Acyl-homoserine-lactone synthase (EC 2.3.1.184) (Autoinducer synthesis protein)	BGO99_06205	Nitrosospira sp. 56-18	200
Q79MP2	Q79MP2_SERLI	unreviewed	Acyl-homoserine-lactone synthase (EC 2.3.1.184) (Autoinducer synthesis protein)	swrI	Serratia liquefaciens	200
X5M9N0	X5M9N0_9RHIZ	unreviewed	Acyl-homoserine-lactone synthase (EC 2.3.1.184) (Autoinducer synthesis protein)	BN1012_Phect2085	Candidatus Phaeomarinobacter ectocarpi	200
A0A0W1F2D5	A0A0W1F2D5_9SPHN	unreviewed	Acyl-homoserine-lactone synthase (EC 2.3.1.184) (Autoinducer synthesis protein)	ATE68_01430	Sphingopyxis sp. H038	200
A0A286C0C0	A0A286C0C0_9PROT	unreviewed	Acyl-homoserine-lactone synthase (EC 2.3.1.184) (Autoinducer synthesis protein)	SAMN06298226_0071	Nitrosovibrio sp. Nv4	200
A0A0E9L5L3	A0A0E9L5L3_9BURK	unreviewed	Acyl-homoserine-lactone synthase (EC 2.3.1.184) (Autoinducer synthesis protein)	ALISP_0667	Alicycliphilus sp. B1	200
A0A376AZ91	A0A376AZ91_9RHIZ	unreviewed	Acyl-homoserine-lactone synthase (EC 2.3.1.184) (Autoinducer synthesis protein)	RHIZ71P_4360	Rhizobium naphthalenivorans	200
A0A0C3RPW9	A0A0C3RPW9_9PROT	unreviewed	Acyl-homoserine-lactone synthase (EC 2.3.1.184) (Autoinducer synthesis protein)	SQ11_06135	Nitrosospira sp. NpAV	200
A0A3N8KGR9	A0A3N8KGR9_9BURK	unreviewed	Acyl-homoserine-lactone synthase (EC 2.3.1.184) (Autoinducer synthesis protein)	DID96_31615	Burkholderia sp. Bp8963	200
I4W936	I4W936_9GAMM	unreviewed	Acyl-homoserine-lactone synthase (EC 2.3.1.184) (Autoinducer synthesis protein)	UU5_08650	Rhodanobacter sp. 115	200
A0A238JA52	A0A238JA52_9RHOB	unreviewed	Acyl-homoserine-lactone synthase (EC 2.3.1.184) (Autoinducer synthesis protein)	TRP8649_01368	Tropicibacter phthalicicus	200
A0A1Q4ETI3	A0A1Q4ETI3_9GAMM	unreviewed	Acyl-homoserine-lactone synthase (EC 2.3.1.184) (Autoinducer synthesis protein)	BGP18_02945	Stenotrophomonas sp. 69-14	200
A0A0A0DS39	A0A0A0DS39_9BURK	unreviewed	Acyl-homoserine-lactone synthase (EC 2.3.1.184) (Autoinducer synthesis protein)	JY96_13870	Aquabacterium sp. NJ1	200
G1Y1W1	G1Y1W1_9PROT	unreviewed	Acyl-homoserine-lactone synthase (EC 2.3.1.184) (Autoinducer synthesis protein)	luxI AZA_90644	Nitrospirillum amazonense Y2	200
A0A355YDP2	A0A355YDP2_9GAMM	unreviewed	Acyl-homoserine-lactone synthase (EC 2.3.1.184) (Autoinducer synthesis protein)	DD456_03360	Stenotrophomonas sp.	200
A0A2A4FP31	A0A2A4FP31_9SPHN	unreviewed	Acyl-homoserine-lactone synthase (EC 2.3.1.184) (Autoinducer synthesis protein)	COO09_21695	Rhizorhabdus dicambivorans	200
A0A1H7EXT3	A0A1H7EXT3_9BURK	unreviewed	Acyl-homoserine-lactone synthase (EC 2.3.1.184) (Autoinducer synthesis protein)	SAMN05518853_13153	Variovorax sp. OK202	200
A0A2K1QEJ5	A0A2K1QEJ5_9GAMM	unreviewed	Acyl-homoserine-lactone synthase (EC 2.3.1.184) (Autoinducer synthesis protein)	COO59_01130	Mixta theicola	200
A0A175RBS6	A0A175RBS6_9RHIZ	unreviewed	Acyl-homoserine-lactone synthase (EC 2.3.1.184) (Autoinducer synthesis protein)	NS226_04605	Aureimonas ureilytica	200
Q8KW78	Q8KW78_9RHOB	unreviewed	Acyl-homoserine-lactone synthase (EC 2.3.1.184) (Autoinducer synthesis protein)		Ruegeria sp. PR1b	200
A0A1F6TDN4	A0A1F6TDN4_9PROT	unreviewed	Acyl-homoserine-lactone synthase (EC 2.3.1.184) (Autoinducer synthesis protein)	A2150_07715	Candidatus Muproteobacteria bacterium RBG_16_64_11	200
A0A2M9PET0	A0A2M9PET0_9RHOB	unreviewed	Acyl-homoserine-lactone synthase (EC 2.3.1.184) (Autoinducer synthesis protein)	CNY89_04840	Amaricoccus sp. HAR-UPW-R2A-40	200
A0A1H8LIJ6	A0A1H8LIJ6_9BURK	unreviewed	Acyl-homoserine-lactone synthase (EC 2.3.1.184) (Autoinducer synthesis protein)	SAMN05428959_104363	Duganella sp. CF517	200
A0A2N8L1H1	A0A2N8L1H1_9BURK	unreviewed	Acyl-homoserine-lactone synthase (EC 2.3.1.184) (Autoinducer synthesis protein)	C1O66_04360	Paucibacter aquatile	200
A0A1H7GEN4	A0A1H7GEN4_9PROT	unreviewed	Acyl-homoserine-lactone synthase (EC 2.3.1.184) (Autoinducer synthesis protein)	SAMN05216387_101256	Nitrosovibrio tenuis	200
A0A1L6J883	A0A1L6J883_9SPHN	unreviewed	Acyl-homoserine-lactone synthase (EC 2.3.1.184) (Autoinducer synthesis protein)	BRX40_06420	Sphingomonas koreensis	200
A0A1I2E1L7	A0A1I2E1L7_9BURK	unreviewed	Acyl-homoserine-lactone synthase (EC 2.3.1.184) (Autoinducer synthesis protein)	SAMN04489711_106153	Acidovorax wautersii	200
A0A379I906	A0A379I906_PSEFL	unreviewed	Acyl-homoserine-lactone synthase (EC 2.3.1.184) (Autoinducer synthesis protein)	lasI NCTC10392_01241	Pseudomonas fluorescens	200
A0A127JV35	A0A127JV35_9BURK	unreviewed	Acyl-homoserine-lactone synthase (EC 2.3.1.184) (Autoinducer synthesis protein)	UC35_13750	Ramlibacter tataouinensis	200
F6AQ77	F6AQ77_DELSC	unreviewed	Acyl-homoserine-lactone synthase (EC 2.3.1.184) (Autoinducer synthesis protein)	DelCs14_1734	Delftia sp. (strain Cs1-4)	200
Q11FX5	Q11FX5_CHESB	unreviewed	Acyl-homoserine-lactone synthase (EC 2.3.1.184) (Autoinducer synthesis protein)	Meso_2312	Chelativorans sp. (strain BNC1)	200
A0A063B4G0	A0A063B4G0_9BURK	unreviewed	Acyl-homoserine-lactone synthase (EC 2.3.1.184) (Autoinducer synthesis protein)	LIG30_3854	Burkholderia sp. lig30	200
A0A2T5WX39	A0A2T5WX39_9PROT	unreviewed	Acyl-homoserine-lactone synthase (EC 2.3.1.184) (Autoinducer synthesis protein)	C8R24_104244	Nitrosospira sp. Nsp37	200
A0A1E4KL28	A0A1E4KL28_9GAMM	unreviewed	Acyl-homoserine-lactone synthase (EC 2.3.1.184) (Autoinducer synthesis protein)	ABS96_25995	Xanthomonadaceae bacterium SCN 69-123	200
A0A318T5T6	A0A318T5T6_9RHIZ	unreviewed	Acyl-homoserine-lactone synthase (EC 2.3.1.184) (Autoinducer synthesis protein)	C7477_11117	Phyllobacterium leguminum	200
A0A258GBK2	A0A258GBK2_9RHOB	unreviewed	Acyl-homoserine-lactone synthase (EC 2.3.1.184) (Autoinducer synthesis protein)	B7Z02_14165	Rhodobacterales bacterium 32-67-9	200
A0A2S9IQ39	A0A2S9IQ39_9RHIZ	unreviewed	Acyl-homoserine-lactone synthase (EC 2.3.1.184) (Autoinducer synthesis protein)	C5748_14565	Phyllobacterium sp. 1N-3	200
A0A0Q8RCF7	A0A0Q8RCF7_9SPHN	unreviewed	Acyl-homoserine-lactone synthase (EC 2.3.1.184) (Autoinducer synthesis protein)	ASE22_05575	Sphingomonas sp. Root720	200
A0A0R0E3A8	A0A0R0E3A8_9GAMM	unreviewed	Acyl-homoserine-lactone synthase (EC 2.3.1.184) (Autoinducer synthesis protein)	ABB33_10020	Stenotrophomonas acidaminiphila	200
A0A317PJ89	A0A317PJ89_9RHIZ	unreviewed	Acyl-homoserine-lactone synthase (EC 2.3.1.184) (Autoinducer synthesis protein)	DFR52_10324	Hoeflea marina	200
A0A0S1AWS5	A0A0S1AWS5_9GAMM	unreviewed	Acyl-homoserine-lactone synthase (EC 2.3.1.184) (Autoinducer synthesis protein)	lasI AOT14_07820	Stenotrophomonas acidaminiphila	200
A0A248JV33	A0A248JV33_9PROT	unreviewed	Acyl-homoserine-lactone synthase (EC 2.3.1.184) (Autoinducer synthesis protein)	Y958_16640	Nitrospirillum amazonense CBAmc	200
B7T9X1	B7T9X1_9PROT	unreviewed	Acyl-homoserine-lactone synthase (EC 2.3.1.184) (Autoinducer synthesis protein)		uncultured proteobacterium	200
A0A356ZRK2	A0A356ZRK2_9SPHN	unreviewed	Acyl-homoserine-lactone synthase (EC 2.3.1.184) (Autoinducer synthesis protein) (Fragment)	DD795_09190	Erythrobacter sp.	200
A0A1Y5HK17	A0A1Y5HK17_9RHOB	unreviewed	Autoinducer synthase	A9Q94_10195	Rhodobacterales bacterium 56_14_T64	200
A0A0P6S375	A0A0P6S375_9RHOB	unreviewed	Autoinducer synthase	AN476_08500	Phaeobacter sp. 11ANDIMAR09	200
A0A1J5LPA1	A0A1J5LPA1_9RHOB	unreviewed	Autoinducer synthase	BM559_01415	Roseobacter sp. MedPE-SWchi	200
A0A1J5MGN1	A0A1J5MGN1_9RHOB	unreviewed	Autoinducer synthase	BM558_02790	Roseobacter sp. MedPE-SW	200
A3X9G7	A3X9G7_9RHOB	unreviewed	Autoinducer synthesis protein RhlL	MED193_08053	Roseobacter sp. MED193	200
A0A0N7M2X8	A0A0N7M2X8_9RHOB	unreviewed	Isovaleryl-homoserine lactone synthase (EC 2.3.1.-)	bjaI PH5382_01273	Phaeobacter sp. CECT 5382	200
A0A0H5DFS9	A0A0H5DFS9_9RHOB	unreviewed	Isovaleryl-homoserine lactone synthase (EC 2.3.1.-)	bjaI NIT7321_01680	Phaeobacter italicus	200
V7EN47	V7EN47_9RHOB	unreviewed	N-acyl-L-homoserine lactone synthetase	Q27BPR15_05200	Rhodobacter sp. CACIA14H1	200
A0A2T1ACR1	A0A2T1ACR1_9RHOB	unreviewed	N-acyl-L-homoserine lactone synthetase	CLV89_11039	Epibacterium scottomollicae	200
A0A1M5Q0X0	A0A1M5Q0X0_9RHOB	unreviewed	Acyl homoserine lactone synthase	SAMN05444003_1984	Cognatiyoonia sediminum	201
P33883	LASI_PSEAE	reviewed	Acyl-homoserine-lactone synthase (EC 2.3.1.184) (Autoinducer synthesis protein LasI)	lasI PA1432	Pseudomonas aeruginosa (strain ATCC 15692 / DSM 22644 / CIP 104116 / JCM 14847 / LMG 12228 / 1C / PRS 101 / PAO1)	201
P54291	RHLI_PSEAE	reviewed	Acyl-homoserine-lactone synthase (EC 2.3.1.184) (Autoinducer synthesis protein RhlI)	rhlI vsmI PA3476	Pseudomonas aeruginosa (strain ATCC 15692 / DSM 22644 / CIP 104116 / JCM 14847 / LMG 12228 / 1C / PRS 101 / PAO1)	201
Q0B2M6	Q0B2M6_BURCM	unreviewed	Acyl-homoserine-lactone synthase (EC 2.3.1.184) (Autoinducer synthesis protein)	Bamb_6053	Burkholderia ambifaria (strain ATCC BAA-244 / AMMD) (Burkholderia cepacia (strain AMMD))	201
A0A1X9YIR0	A0A1X9YIR0_9SPHN	unreviewed	Acyl-homoserine-lactone synthase (EC 2.3.1.184) (Autoinducer synthesis protein)	KC8_15770	Sphingomonas sp. KC8	201
A0A1S1CC49	A0A1S1CC49_9PSED	unreviewed	Acyl-homoserine-lactone synthase (EC 2.3.1.184) (Autoinducer synthesis protein)	HMPREF2687_14515	Pseudomonas sp. HMSC059F05	201
M1KKV4	M1KKV4_9BURK	unreviewed	Acyl-homoserine-lactone synthase (EC 2.3.1.184) (Autoinducer synthesis protein)		Variovorax sp. WDL1	201
A0A335MKN5	A0A335MKN5_ACIBA	unreviewed	Acyl-homoserine-lactone synthase (EC 2.3.1.184) (Autoinducer synthesis protein)	lasI_1 SAMEA104305299_00301 SAMEA104305315_03520 SAMEA104305337_01520	Acinetobacter baumannii	201
A0A157W1P7	A0A157W1P7_ENTCL	unreviewed	Acyl-homoserine-lactone synthase (EC 2.3.1.184) (Autoinducer synthesis protein)	lasI_1 SAMEA2273162_04008	Enterobacter cloacae	201
A0A157WHK0	A0A157WHK0_ENTCL	unreviewed	Acyl-homoserine-lactone synthase (EC 2.3.1.184) (Autoinducer synthesis protein)	lasI_2 SAMEA2273162_05935	Enterobacter cloacae	201
W1MG20	W1MG20_PSEAI	unreviewed	Acyl-homoserine-lactone synthase (EC 2.3.1.184) (Autoinducer synthesis protein)	M770_21100	Pseudomonas aeruginosa VRFPA03	201
W1MFP9	W1MFP9_PSEAI	unreviewed	Acyl-homoserine-lactone synthase (EC 2.3.1.184) (Autoinducer synthesis protein)	M770_22160	Pseudomonas aeruginosa VRFPA03	201
Q1HTZ4	Q1HTZ4_9PSED	unreviewed	Acyl-homoserine-lactone synthase (EC 2.3.1.184) (Autoinducer synthesis protein)	rhlI	Pseudomonas sp. M18	201
A7UJ10	A7UJ10_9PSED	unreviewed	Acyl-homoserine-lactone synthase (EC 2.3.1.184) (Autoinducer synthesis protein)	lasI	Pseudomonas sp. M18	201
A0A0T6XR10	A0A0T6XR10_9RHIZ	unreviewed	Acyl-homoserine-lactone synthase (EC 2.3.1.184) (Autoinducer synthesis protein)	N183_34370	Sinorhizobium sp. Sb3	201
A0A2S9L252	A0A2S9L252_9BURK	unreviewed	Acyl-homoserine-lactone synthase (EC 2.3.1.184) (Autoinducer synthesis protein)	C6P77_01695	Burkholderia ambifaria	201
A0A2S9P0L4	A0A2S9P0L4_9BURK	unreviewed	Acyl-homoserine-lactone synthase (EC 2.3.1.184) (Autoinducer synthesis protein)	C6Q14_01990	Burkholderia ambifaria	201
A0A0M4D039	A0A0M4D039_SPHS1	unreviewed	Acyl-homoserine-lactone synthase (EC 2.3.1.184) (Autoinducer synthesis protein)	LH20_04990	Sphingopyxis sp. (strain 113P3)	201
A0A1H6RWA4	A0A1H6RWA4_9SPHN	unreviewed	Acyl-homoserine-lactone synthase (EC 2.3.1.184) (Autoinducer synthesis protein)	SAMN05518849_10155	Sphingobium sp. AP50	201
N9WH86	N9WH86_9SPHN	unreviewed	Acyl-homoserine-lactone synthase (EC 2.3.1.184) (Autoinducer synthesis protein)	EBMC1_01950	Sphingopyxis sp. MC1	201
A0A0A8RBK6	A0A0A8RBK6_PSEAI	unreviewed	Acyl-homoserine-lactone synthase (EC 2.3.1.184) (Autoinducer synthesis protein)	rhlI PAMH19_1594	Pseudomonas aeruginosa	201
A0A222DBS0	A0A222DBS0_PSEAI	unreviewed	Acyl-homoserine-lactone synthase (EC 2.3.1.184) (Autoinducer synthesis protein)	CGU42_19940	Pseudomonas aeruginosa	201
A0A0A8RK20	A0A0A8RK20_PSEAI	unreviewed	Acyl-homoserine-lactone synthase (EC 2.3.1.184) (Autoinducer synthesis protein)	lasI PAMH19_4685	Pseudomonas aeruginosa	201
A0A104NK20	A0A104NK20_BURPY	unreviewed	Acyl-homoserine-lactone synthase (EC 2.3.1.184) (Autoinducer synthesis protein)	WJ63_01110	Burkholderia pyrrocinia (Pseudomonas pyrrocinia)	201
A0A3N8CS18	A0A3N8CS18_9BURK	unreviewed	Acyl-homoserine-lactone synthase (EC 2.3.1.184) (Autoinducer synthesis protein)	DIE18_16710	Burkholderia sp. Bp9125	201
T0HNV8	T0HNV8_9SPHN	unreviewed	Acyl-homoserine-lactone synthase (EC 2.3.1.184) (Autoinducer synthesis protein)	L286_16540	Sphingobium sp. HDIP04	201
A0A292ZIZ0	A0A292ZIZ0_SPHSA	unreviewed	Acyl-homoserine-lactone synthase (EC 2.3.1.184) (Autoinducer synthesis protein)	SFOMI_3382	Sphingobium fuliginis (strain ATCC 27551)	201
V6AHG6	V6AHG6_PSEAI	unreviewed	Acyl-homoserine-lactone synthase (EC 2.3.1.184) (Autoinducer synthesis protein)	lasI PAMH27_3857	Pseudomonas aeruginosa MH27	201
V6AB28	V6AB28_PSEAI	unreviewed	Acyl-homoserine-lactone synthase (EC 2.3.1.184) (Autoinducer synthesis protein)	rhlI PAMH27_1515	Pseudomonas aeruginosa MH27	201
A0A1M3P5L7	A0A1M3P5L7_9SPHN	unreviewed	Acyl-homoserine-lactone synthase (EC 2.3.1.184) (Autoinducer synthesis protein)	BGP16_14285	Sphingobium sp. 66-54	201
A0A1F0IE23	A0A1F0IE23_9PSED	unreviewed	Acyl-homoserine-lactone synthase (EC 2.3.1.184) (Autoinducer synthesis protein)	HMPREF3014_26680	Pseudomonas sp. HMSC065H01	201
B0U8W6	B0U8W6_METS4	unreviewed	Acyl-homoserine-lactone synthase (EC 2.3.1.184) (Autoinducer synthesis protein)	M446_5461	Methylobacterium sp. (strain 4-46)	201
A0A3N8BUJ1	A0A3N8BUJ1_9BURK	unreviewed	Acyl-homoserine-lactone synthase (EC 2.3.1.184) (Autoinducer synthesis protein)	DIE19_22915	Burkholderia sp. Bp9126	201
A9JPX3	A9JPX3_PSEAI	unreviewed	Acyl-homoserine-lactone synthase (EC 2.3.1.184) (Autoinducer synthesis protein)	lasI C0044_10730 C8257_20615 CAZ10_08130 CGU42_26085 DT376_05890 DY979_18185 DZ940_20900 DZ962_19325 EFK68_10375 EGJ65_04065 EGJ96_10565 EGV95_21475 EGY23_28025 IPC1135_09625 NCTC13719_03808 PAERUG_E15_London_28_01_14_06067 RW109_RW109_04818	Pseudomonas aeruginosa	201
D2EDN9	D2EDN9_PSEAI	unreviewed	Acyl-homoserine-lactone synthase (EC 2.3.1.184) (Autoinducer synthesis protein)	rhlI bjaI CAZ10_20090 DT376_11500 DY979_14820 DZ940_15110 DZ962_22790 EFK68_23625 EGJ65_12810 EGJ96_14020 EGV95_08620 EGY23_14935 PAERUG_E15_London_28_01_14_04180 RW109_RW109_02323	Pseudomonas aeruginosa	201
A0A2R3IPS8	A0A2R3IPS8_PSEAI	unreviewed	Acyl-homoserine-lactone synthase (EC 2.3.1.184) (Autoinducer synthesis protein)	lasI CSB93_5191 DY940_07020	Pseudomonas aeruginosa	201
L0GAJ0	L0GAJ0_PSEAI	unreviewed	Acyl-homoserine-lactone synthase (EC 2.3.1.184) (Autoinducer synthesis protein)	rhlI C0044_26000	Pseudomonas aeruginosa	201
D2EDP1	D2EDP1_PSEAI	unreviewed	Acyl-homoserine-lactone synthase (EC 2.3.1.184) (Autoinducer synthesis protein)	rhlI rhlL C8257_08290 NCTC13719_01492	Pseudomonas aeruginosa	201
A0A1G5LYD0	A0A1G5LYD0_ACIBA	unreviewed	Acyl-homoserine-lactone synthase (EC 2.3.1.184) (Autoinducer synthesis protein)	lasI_2 SAMEA104305299_05344 SAMEA104305315_04990 SAMEA104305337_04938	Acinetobacter baumannii	201
A0A0D1CS89	A0A0D1CS89_9RHOB	unreviewed	Acyl-homoserine-lactone synthase (EC 2.3.1.184) (Autoinducer synthesis protein)	lasI_1 jaqu_05430	Jannaschia aquimarina	201
B8IR53	B8IR53_METNO	unreviewed	Acyl-homoserine-lactone synthase (EC 2.3.1.184) (Autoinducer synthesis protein)	Mnod_1765	Methylobacterium nodulans (strain LMG 21967 / CNCM I-2342 / ORS 2060)	201
B1SYA4	B1SYA4_9BURK	unreviewed	Acyl-homoserine-lactone synthase (EC 2.3.1.184) (Autoinducer synthesis protein)	BamMEX5DRAFT_0520	Burkholderia ambifaria MEX-5	201
A0A086BUS3	A0A086BUS3_PSEAI	unreviewed	Acyl-homoserine-lactone synthase (EC 2.3.1.184) (Autoinducer synthesis protein)	G039_0315955	Pseudomonas aeruginosa VRFPA01	201
D9IV60	D9IV60_9PSED	unreviewed	Acyl-homoserine-lactone synthase (EC 2.3.1.184) (Autoinducer synthesis protein)	rhlI	Pseudomonas sp. BSFD5	201
A0A1L3ZZ26	A0A1L3ZZ26_9SPHN	unreviewed	Acyl-homoserine-lactone synthase (EC 2.3.1.184) (Autoinducer synthesis protein)	BSL82_17475	Sphingomonas sp. JJ-A5	201
K4KF64	K4KF64_ENSAD	unreviewed	Acyl-homoserine-lactone synthase (EC 2.3.1.184) (Autoinducer synthesis protein)		Ensifer adhaerens (Sinorhizobium morelense)	201
A0A1M2ZG24	A0A1M2ZG24_9SPHN	unreviewed	Acyl-homoserine-lactone synthase (EC 2.3.1.184) (Autoinducer synthesis protein)	BGN95_11575	Sphingomonas sp. 66-10	201
A0A2L0A6W0	A0A2L0A6W0_9SPHN	unreviewed	Acyl-homoserine-lactone synthase (EC 2.3.1.184) (Autoinducer synthesis protein)	C1T17_04750	Sphingobium sp. SCG-1	201
A0A126RBG7	A0A126RBG7_9SPHN	unreviewed	Acyl-homoserine-lactone synthase (EC 2.3.1.184) (Autoinducer synthesis protein)	K663_12625	Sphingobium sp. MI1205	201
A0A0Q4IDT2	A0A0Q4IDT2_9SPHN	unreviewed	Acyl-homoserine-lactone synthase (EC 2.3.1.184) (Autoinducer synthesis protein)	ASE85_11160	Sphingobium sp. Leaf26	201
A0A126RBD8	A0A126RBD8_9SPHN	unreviewed	Acyl-homoserine-lactone synthase (EC 2.3.1.184) (Autoinducer synthesis protein)	K663_16115	Sphingobium sp. MI1205	201
A0A2A3CLE4	A0A2A3CLE4_9RHIZ	unreviewed	Acyl-homoserine-lactone synthase (EC 2.3.1.184) (Autoinducer synthesis protein)	CK215_28650	Mesorhizobium sp. WSM3864	201
A0A1Q8IPI1	A0A1Q8IPI1_9BURK	unreviewed	Acyl-homoserine-lactone synthase (EC 2.3.1.184) (Autoinducer synthesis protein)	BTH42_26735	Burkholderia sp. SRS-W-2-2016	201
B1F921	B1F921_9BURK	unreviewed	Acyl-homoserine-lactone synthase (EC 2.3.1.184) (Autoinducer synthesis protein)	BamIOP4010DRAFT_0530	Burkholderia ambifaria IOP40-10	201
A0A2V2TY23	A0A2V2TY23_9PSED	unreviewed	Acyl-homoserine-lactone synthase (EC 2.3.1.184) (Autoinducer synthesis protein)	DK265_03800	Pseudomonas sp. RW410	201
A0A2V2TSR2	A0A2V2TSR2_9PSED	unreviewed	Acyl-homoserine-lactone synthase (EC 2.3.1.184) (Autoinducer synthesis protein)	DK265_07505	Pseudomonas sp. RW410	201
B1Z3F1	B1Z3F1_BURA4	unreviewed	Acyl-homoserine-lactone synthase (EC 2.3.1.184) (Autoinducer synthesis protein)	BamMC406_5823	Burkholderia ambifaria (strain MC40-6)	201
A0A2Z6AHJ3	A0A2Z6AHJ3_9SPHN	unreviewed	Acyl-homoserine-lactone synthase (EC 2.3.1.184) (Autoinducer synthesis protein)	YGS_C1P2723	Sphingobium sp. YG1	201
A0A1T1HRD6	A0A1T1HRD6_9PSED	unreviewed	Acyl-homoserine-lactone synthase (EC 2.3.1.184) (Autoinducer synthesis protein)	MF4836_23745	Pseudomonas sp. MF4836	201
A0A1C7BUJ1	A0A1C7BUJ1_PSEAI	unreviewed	Acyl-homoserine-lactone synthase (EC 2.3.1.184) (Autoinducer synthesis protein)	Q058_02948	Pseudomonas aeruginosa BL04	201
A0A1C7BXP8	A0A1C7BXP8_PSEAI	unreviewed	Acyl-homoserine-lactone synthase (EC 2.3.1.184) (Autoinducer synthesis protein)	Q058_00827	Pseudomonas aeruginosa BL04	201
A6V866	A6V866_PSEA7	unreviewed	Acyl-homoserine-lactone synthase (EC 2.3.1.184) (Autoinducer synthesis protein)	lasI PSPA7_3897	Pseudomonas aeruginosa (strain PA7)	201
W1L1L9	W1L1L9_9SPHN	unreviewed	Acyl-homoserine-lactone synthase (EC 2.3.1.184) (Autoinducer synthesis protein)	M527_11685	Sphingobium chinhatense IP26	201
A0A3D3PJ89	A0A3D3PJ89_9BURK	unreviewed	Acyl-homoserine-lactone synthase (EC 2.3.1.184) (Autoinducer synthesis protein)	DEQ40_18235 DIT28_04325	Oxalobacteraceae bacterium	201
D2EDP6	D2EDP6_PSEAI	unreviewed	Acyl-homoserine-lactone synthase (EC 2.3.1.184) (Autoinducer synthesis protein)	rhlI	Pseudomonas aeruginosa	201
B6E4Z4	B6E4Z4_PSEAI	unreviewed	Acyl-homoserine-lactone synthase (EC 2.3.1.184) (Autoinducer synthesis protein)	rhlI	Pseudomonas aeruginosa	201
A0A125L3G7	A0A125L3G7_9BURK	unreviewed	Acyl-homoserine-lactone synthase (EC 2.3.1.184) (Autoinducer synthesis protein)	WT44_28100	Burkholderia stagnalis	201
A0A3P0GLA9	A0A3P0GLA9_9BURK	unreviewed	Acyl-homoserine-lactone synthase (EC 2.3.1.184) (Autoinducer synthesis protein)	DF145_00500	Burkholderia stagnalis	201
A0A0H2Z8S3	A0A0H2Z8S3_PSEAB	unreviewed	Acyl-homoserine-lactone synthase (EC 2.3.1.184) (Autoinducer synthesis protein)	lasI PA14_45940	Pseudomonas aeruginosa (strain UCBPP-PA14)	201
A0A1T5DVL5	A0A1T5DVL5_9SPHN	unreviewed	Acyl-homoserine-lactone synthase (EC 2.3.1.184) (Autoinducer synthesis protein)	SAMN06295937_101677	Sphingopyxis flava	201
A0A0H2ZEE6	A0A0H2ZEE6_PSEAB	unreviewed	Acyl-homoserine-lactone synthase (EC 2.3.1.184) (Autoinducer synthesis protein)	rhlI PA14_19130	Pseudomonas aeruginosa (strain UCBPP-PA14)	201
A0A081T1G9	A0A081T1G9_9SPHN	unreviewed	Acyl-homoserine-lactone synthase (EC 2.3.1.184) (Autoinducer synthesis protein)	AL00_12890	Sphingobium lucknowense F2	201
A0A1V3FBI3	A0A1V3FBI3_9RHIZ	unreviewed	Acyl-homoserine-lactone synthase (EC 2.3.1.184) (Autoinducer synthesis protein) (Fragment)	BSK43_35400	Rhizobium sp. P44RR-XXIV	201
A0A358L505	A0A358L505_ERWCI	unreviewed	Autoinducer synthase	DEF05_05805	Erwinia citreus	201
A0A318BJA9	A0A318BJA9_9NOSO	unreviewed	Autoinducer synthase	DMC47_08945	Nostoc sp. 3335mG	201
A5ELZ4	A5ELZ4_BRASB	unreviewed	Autoinducer synthesis protein	BBta_5196	Bradyrhizobium sp. (strain BTAi1 / ATCC BAA-1182)	201
D2TD81	D2TD81_ERWP6	unreviewed	Autoinducer synthesis protein expI	expI EPYR_02385	Erwinia pyrifoliae (strain DSM 12163 / CIP 106111 / Ep16/96)	201
A0A2H4I9Q4	A0A2H4I9Q4_9BACT	unreviewed	Autoinducer synthesis protein LuxI		uncultured bacterium	201
A3SJ43	A3SJ43_ROSNI	unreviewed	N-acylhomoserine lactone synthase	ISM_03755	Roseovarius nubinhibens (strain ATCC BAA-591 / DSM 15170 / ISM)	201
A0A0B2BR17	A0A0B2BR17_9ACTN	unreviewed	Acyl-homoserine-lactone synthase	LK11_10605	Mumia flava	202
A0A2R8B4H6	A0A2R8B4H6_9RHOB	unreviewed	Acyl-homoserine-lactone synthase (EC 2.3.1.184)	anoI_2 DEA8626_00948	Defluviimonas aquaemixtae	202
A0A2S9LDS6	A0A2S9LDS6_9BURK	unreviewed	Acyl-homoserine-lactone synthase (EC 2.3.1.184) (Autoinducer synthesis protein)	C6P79_09955	Burkholderia multivorans	202
A0A1W0YP87	A0A1W0YP87_9BURK	unreviewed	Acyl-homoserine-lactone synthase (EC 2.3.1.184) (Autoinducer synthesis protein)	UA18_04284	Burkholderia multivorans	202
A0A2W9EJ97	A0A2W9EJ97_9BURK	unreviewed	Acyl-homoserine-lactone synthase (EC 2.3.1.184) (Autoinducer synthesis protein)	DN545_06950	Burkholderia multivorans	202
A0A2Z6T7Y3	A0A2Z6T7Y3_BURVI	unreviewed	Acyl-homoserine-lactone synthase (EC 2.3.1.184) (Autoinducer synthesis protein)	pmlI BvRS1_00140	Burkholderia vietnamiensis	202
A0A132DMM3	A0A132DMM3_BURVI	unreviewed	Acyl-homoserine-lactone synthase (EC 2.3.1.184) (Autoinducer synthesis protein)	WK32_16835	Burkholderia vietnamiensis	202
A0A3G6F587	A0A3G6F587_9BURK	unreviewed	Acyl-homoserine-lactone synthase (EC 2.3.1.184) (Autoinducer synthesis protein)	EGY31_03970	Burkholderia multivorans	202
A0A103HPJ5	A0A103HPJ5_BURVI	unreviewed	Acyl-homoserine-lactone synthase (EC 2.3.1.184) (Autoinducer synthesis protein)	WJ03_00580	Burkholderia vietnamiensis	202
A0A228GIB2	A0A228GIB2_9BURK	unreviewed	Acyl-homoserine-lactone synthase (EC 2.3.1.184) (Autoinducer synthesis protein)	CFB43_22545	Burkholderia sp. AU15512	202
A0A196N5K9	A0A196N5K9_9SPHN	unreviewed	Acyl-homoserine-lactone synthase (EC 2.3.1.184) (Autoinducer synthesis protein)	A7X12_21940	Sphingomonas sp. TDK1	202
F0GFP4	F0GFP4_9BURK	unreviewed	Acyl-homoserine-lactone synthase (EC 2.3.1.184) (Autoinducer synthesis protein)	B1M_35356	Burkholderia sp. TJI49	202
A0A364H4R7	A0A364H4R7_9BURK	unreviewed	Acyl-homoserine-lactone synthase (EC 2.3.1.184) (Autoinducer synthesis protein)	DFS13_101161	Burkholderia sp. 28_3	202
A0A095EHE6	A0A095EHE6_BURCE	unreviewed	Acyl-homoserine-lactone synthase (EC 2.3.1.184) (Autoinducer synthesis protein)	DM43_514	Burkholderia cepacia (Pseudomonas cepacia)	202
A0A0E1W2Y1	A0A0E1W2Y1_BURPE	unreviewed	Acyl-homoserine-lactone synthase (EC 2.3.1.184) (Autoinducer synthesis protein)	bpmI BURPS1710A_A1383	Burkholderia pseudomallei 1710a	202
A0A0J5WV05	A0A0J5WV05_BURCE	unreviewed	Acyl-homoserine-lactone synthase (EC 2.3.1.184) (Autoinducer synthesis protein)	VL15_17805	Burkholderia cepacia (Pseudomonas cepacia)	202
W9TST4	W9TST4_9PSED	unreviewed	Acyl-homoserine-lactone synthase (EC 2.3.1.184) (Autoinducer synthesis protein)	lasI BAY1663_01776	Pseudomonas sp. BAY1663	202
A0A103KCU1	A0A103KCU1_9BURK	unreviewed	Acyl-homoserine-lactone synthase (EC 2.3.1.184) (Autoinducer synthesis protein)	WJ13_15025	Burkholderia seminalis	202
A0A1B4PZN6	A0A1B4PZN6_BURCE	unreviewed	Acyl-homoserine-lactone synthase (EC 2.3.1.184) (Autoinducer synthesis protein)	WT26_25670	Burkholderia cepacia (Pseudomonas cepacia)	202
A0A2S8ILI5	A0A2S8ILI5_BURCE	unreviewed	Acyl-homoserine-lactone synthase (EC 2.3.1.184) (Autoinducer synthesis protein)	C5615_22970	Burkholderia cepacia (Pseudomonas cepacia)	202
A0A118G0Q1	A0A118G0Q1_9BURK	unreviewed	Acyl-homoserine-lactone synthase (EC 2.3.1.184) (Autoinducer synthesis protein)	WS75_29590	Burkholderia sp. FL-7-2-10-S1-D7	202
A0A071M8F9	A0A071M8F9_9BURK	unreviewed	Acyl-homoserine-lactone synthase (EC 2.3.1.184) (Autoinducer synthesis protein)	DT99_24260	Burkholderia cenocepacia	202
A0A088UB15	A0A088UB15_9BURK	unreviewed	Acyl-homoserine-lactone synthase (EC 2.3.1.184) (Autoinducer synthesis protein)	DM39_5942	Burkholderia cenocepacia	202
B1K9T4	B1K9T4_BURCC	unreviewed	Acyl-homoserine-lactone synthase (EC 2.3.1.184) (Autoinducer synthesis protein)	Bcenmc03_5574	Burkholderia cenocepacia (strain MC0-3)	202
B9AZG8	B9AZG8_9BURK	unreviewed	Acyl-homoserine-lactone synthase (EC 2.3.1.184) (Autoinducer synthesis protein)	BURMUCGD1_4092	Burkholderia multivorans CGD1	202
A0A228QTM7	A0A228QTM7_9BURK	unreviewed	Acyl-homoserine-lactone synthase (EC 2.3.1.184) (Autoinducer synthesis protein)	CFB82_23345	Burkholderia sp. HI2714	202
A0A1H9ZHC8	A0A1H9ZHC8_9BURK	unreviewed	Acyl-homoserine-lactone synthase (EC 2.3.1.184) (Autoinducer synthesis protein)	SAMN03159335_00225	Burkholderia sp. NFACC38-1	202
A0A2A4FJJ0	A0A2A4FJJ0_9BURK	unreviewed	Acyl-homoserine-lactone synthase (EC 2.3.1.184) (Autoinducer synthesis protein)	BZL54_09320	[Pseudomonas] mesoacidophila	202
A0A1X7FZE0	A0A1X7FZE0_9SPHN	unreviewed	Acyl-homoserine-lactone synthase (EC 2.3.1.184) (Autoinducer synthesis protein)	SAMN06295910_0099	Sphingomonas indica	202
A0A240EIJ6	A0A240EIJ6_9VIBR	unreviewed	Acyl-homoserine-lactone synthase (EC 2.3.1.184) (Autoinducer synthesis protein)	lasI VTH8203_02135	Vibrio thalassae	202
A0A228PEX9	A0A228PEX9_9BURK	unreviewed	Acyl-homoserine-lactone synthase (EC 2.3.1.184) (Autoinducer synthesis protein)	CFB39_27210	Burkholderia sp. AU6039	202
Q9AM55	Q9AM55_BURCE	unreviewed	Acyl-homoserine-lactone synthase (EC 2.3.1.184) (Autoinducer synthesis protein)	cepI	Burkholderia cepacia (Pseudomonas cepacia)	202
Q9AM52	Q9AM52_BURCE	unreviewed	Acyl-homoserine-lactone synthase (EC 2.3.1.184) (Autoinducer synthesis protein)	cepI	Burkholderia cepacia (Pseudomonas cepacia)	202
A0A2N7DEF9	A0A2N7DEF9_9VIBR	unreviewed	Acyl-homoserine-lactone synthase (EC 2.3.1.184) (Autoinducer synthesis protein)	BCU70_00055	Vibrio sp. 10N.286.49.C2	202
A0A102J2N3	A0A102J2N3_9BURK	unreviewed	Acyl-homoserine-lactone synthase (EC 2.3.1.184) (Autoinducer synthesis protein)	WI38_30635	Burkholderia ubonensis	202
A0A1R1YXV1	A0A1R1YXV1_9SPHN	unreviewed	Acyl-homoserine-lactone synthase (EC 2.3.1.184) (Autoinducer synthesis protein)	BSZ14_11920	Sphingomonas sp. Sph1(2015)	202
A0A119LU91	A0A119LU91_9BURK	unreviewed	Acyl-homoserine-lactone synthase (EC 2.3.1.184) (Autoinducer synthesis protein)	WJ75_06285	Burkholderia ubonensis	202
A0A124WU85	A0A124WU85_9BURK	unreviewed	Acyl-homoserine-lactone synthase (EC 2.3.1.184) (Autoinducer synthesis protein)	WJ87_28560	Burkholderia ubonensis	202
A0A2S5T5H0	A0A2S5T5H0_9BURK	unreviewed	Acyl-homoserine-lactone synthase (EC 2.3.1.184) (Autoinducer synthesis protein)	C1702_09090	Schlegelella thermodepolymerans	202
A0A1B4LMW7	A0A1B4LMW7_9BURK	unreviewed	Acyl-homoserine-lactone synthase (EC 2.3.1.184) (Autoinducer synthesis protein)	WJ35_26135	Burkholderia ubonensis	202
A0A1R1J8Z9	A0A1R1J8Z9_9BURK	unreviewed	Acyl-homoserine-lactone synthase (EC 2.3.1.184) (Autoinducer synthesis protein)	BW685_18490	Burkholderia ubonensis	202
A0A103RZ29	A0A103RZ29_9BURK	unreviewed	Acyl-homoserine-lactone synthase (EC 2.3.1.184) (Autoinducer synthesis protein)	WJ33_12600	Burkholderia ubonensis	202
A0A104ITX7	A0A104ITX7_9BURK	unreviewed	Acyl-homoserine-lactone synthase (EC 2.3.1.184) (Autoinducer synthesis protein)	WJ58_21385	Burkholderia ubonensis	202
A0A107FTG8	A0A107FTG8_9BURK	unreviewed	Acyl-homoserine-lactone synthase (EC 2.3.1.184) (Autoinducer synthesis protein)	WL73_10180	Burkholderia ubonensis	202
A0A107KHA0	A0A107KHA0_9BURK	unreviewed	Acyl-homoserine-lactone synthase (EC 2.3.1.184) (Autoinducer synthesis protein)	WL29_35425	Burkholderia ubonensis	202
A0A0H2WA59	A0A0H2WA59_BURMA	unreviewed	Acyl-homoserine-lactone synthase (EC 2.3.1.184) (Autoinducer synthesis protein)	BMAA1577	Burkholderia mallei (strain ATCC 23344)	202
A0A108CSQ1	A0A108CSQ1_9BURK	unreviewed	Acyl-homoserine-lactone synthase (EC 2.3.1.184) (Autoinducer synthesis protein)	WM16_06430	Burkholderia ubonensis	202
A0A132CHL7	A0A132CHL7_9BURK	unreviewed	Acyl-homoserine-lactone synthase (EC 2.3.1.184) (Autoinducer synthesis protein)	WS62_18960	Burkholderia sp. ABCPW 14	202
A0A102EZ81	A0A102EZ81_9BURK	unreviewed	Acyl-homoserine-lactone synthase (EC 2.3.1.184) (Autoinducer synthesis protein)	WS45_07515	Burkholderia sp. RF2-non_BP3	202
A0A2S9NBK0	A0A2S9NBK0_9BURK	unreviewed	Acyl-homoserine-lactone synthase (EC 2.3.1.184) (Autoinducer synthesis protein)	C6Q14_23625	Burkholderia ambifaria	202
A0A2S9KT34	A0A2S9KT34_9BURK	unreviewed	Acyl-homoserine-lactone synthase (EC 2.3.1.184) (Autoinducer synthesis protein)	C6P77_18045	Burkholderia ambifaria	202
A0A0H3HYG6	A0A0H3HYG6_BURP2	unreviewed	Acyl-homoserine-lactone synthase (EC 2.3.1.184) (Autoinducer synthesis protein)	BP1026B_II1673	Burkholderia pseudomallei (strain 1026b)	202
A0A2G2BB84	A0A2G2BB84_9RHOB	unreviewed	Acyl-homoserine-lactone synthase (EC 2.3.1.184) (Autoinducer synthesis protein)	COB40_04315	Marinosulfonomonas sp.	202
A0A1I3VPD9	A0A1I3VPD9_9SPHN	unreviewed	Acyl-homoserine-lactone synthase (EC 2.3.1.184) (Autoinducer synthesis protein)	SAMN03159338_2789	Sphingomonas sp. NFR04	202
A0A1H5SYI1	A0A1H5SYI1_9VIBR	unreviewed	Acyl-homoserine-lactone synthase (EC 2.3.1.184) (Autoinducer synthesis protein)	SAMN04488244_10232	Vibrio hangzhouensis	202
A0A241TB56	A0A241TB56_9VIBR	unreviewed	Acyl-homoserine-lactone synthase (EC 2.3.1.184) (Autoinducer synthesis protein)	BSZ05_20390	Vibrio mediterranei	202
A0A2R3J2K8	A0A2R3J2K8_PSEAI	unreviewed	Acyl-homoserine-lactone synthase (EC 2.3.1.184) (Autoinducer synthesis protein)	CSB93_2819	Pseudomonas aeruginosa	202
A0A2U1FP53	A0A2U1FP53_9PSED	unreviewed	Acyl-homoserine-lactone synthase (EC 2.3.1.184) (Autoinducer synthesis protein)	F474_02969	Pseudomonas sp. URIL14HWK12:I12	202
A0A228IBT5	A0A228IBT5_9BURK	unreviewed	Acyl-homoserine-lactone synthase (EC 2.3.1.184) (Autoinducer synthesis protein)	CFB84_25150	Burkholderia sp. AU17325	202
A0A1K1S3S0	A0A1K1S3S0_9BURK	unreviewed	Acyl-homoserine-lactone synthase (EC 2.3.1.184) (Autoinducer synthesis protein)	SAMN03159384_05075	Burkholderia sp. NFACC33-1	202
A0A3G4VKX7	A0A3G4VKX7_9VIBR	unreviewed	Acyl-homoserine-lactone synthase (EC 2.3.1.184) (Autoinducer synthesis protein)	ECB94_23670	Vibrio mediterranei	202
A0A1E4EN25	A0A1E4EN25_9RHOB	unreviewed	Acyl-homoserine-lactone synthase (EC 2.3.1.184) (Autoinducer synthesis protein)	ABS73_13380	Paracoccus sp. SCN 68-21	202
B4EMD2	B4EMD2_BURCJ	unreviewed	Acyl-homoserine-lactone synthase (EC 2.3.1.184) (Autoinducer synthesis protein)	cepI BCAM1870	Burkholderia cenocepacia (strain ATCC BAA-245 / DSM 16553 / LMG 16656 / NCTC 13227 / J2315 / CF5610) (Burkholderia cepacia (strain J2315))	202
G2IJU2	G2IJU2_SPHSK	unreviewed	Acyl-homoserine-lactone synthase (EC 2.3.1.184) (Autoinducer synthesis protein)	SLG_26250	Sphingobium sp. (strain NBRC 103272 / SYK-6)	202
A0A0G3X0N2	A0A0G3X0N2_BURPY	unreviewed	Acyl-homoserine-lactone synthase (EC 2.3.1.184) (Autoinducer synthesis protein)	ABD05_26145	Burkholderia pyrrocinia (Pseudomonas pyrrocinia)	202
A0A318I3R0	A0A318I3R0_BURPY	unreviewed	Acyl-homoserine-lactone synthase (EC 2.3.1.184) (Autoinducer synthesis protein)	NA66_10419	Burkholderia pyrrocinia (Pseudomonas pyrrocinia)	202
A0A087NXC2	A0A087NXC2_BURPY	unreviewed	Acyl-homoserine-lactone synthase (EC 2.3.1.184) (Autoinducer synthesis protein)	JM78_09585	Burkholderia pyrrocinia (Pseudomonas pyrrocinia)	202
A0A2Z5N0H1	A0A2Z5N0H1_BURPY	unreviewed	Acyl-homoserine-lactone synthase (EC 2.3.1.184) (Autoinducer synthesis protein)	CUJ89_21725	Burkholderia pyrrocinia (Pseudomonas pyrrocinia)	202
A0A3N8CHQ1	A0A3N8CHQ1_9BURK	unreviewed	Acyl-homoserine-lactone synthase (EC 2.3.1.184) (Autoinducer synthesis protein)	DIE18_06120	Burkholderia sp. Bp9125	202
A0A104NA08	A0A104NA08_BURPY	unreviewed	Acyl-homoserine-lactone synthase (EC 2.3.1.184) (Autoinducer synthesis protein)	WJ63_04975	Burkholderia pyrrocinia (Pseudomonas pyrrocinia)	202
A0A291CDI4	A0A291CDI4_BURTH	unreviewed	Acyl-homoserine-lactone synthase (EC 2.3.1.184) (Autoinducer synthesis protein)	CO709_02370	Burkholderia thailandensis	202
A0A1H1H8S7	A0A1H1H8S7_9BURK	unreviewed	Acyl-homoserine-lactone synthase (EC 2.3.1.184) (Autoinducer synthesis protein)	SAMN05443245_3643	Paraburkholderia fungorum	202
A0A0H3KVJ0	A0A0H3KVJ0_BURM1	unreviewed	Acyl-homoserine-lactone synthase (EC 2.3.1.184) (Autoinducer synthesis protein)	bmuI BMULJ_04533	Burkholderia multivorans (strain ATCC 17616 / 249)	202
A0A0J9EDP9	A0A0J9EDP9_9RHOB	unreviewed	Acyl-homoserine-lactone synthase (EC 2.3.1.184) (Autoinducer synthesis protein)	AIOL_000906	Candidatus Rhodobacter lobularis	202
B1TFH9	B1TFH9_9BURK	unreviewed	Acyl-homoserine-lactone synthase (EC 2.3.1.184) (Autoinducer synthesis protein)	BamMEX5DRAFT_6545	Burkholderia ambifaria MEX-5	202
A0A0A1W622	A0A0A1W622_9SPHN	unreviewed	Acyl-homoserine-lactone synthase (EC 2.3.1.184) (Autoinducer synthesis protein)	SP5_030_00210	Sphingomonas parapaucimobilis NBRC 15100	202
A0A1B4FSB2	A0A1B4FSB2_9BURK	unreviewed	Acyl-homoserine-lactone synthase (EC 2.3.1.184) (Autoinducer synthesis protein)	WS71_03995	Burkholderia sp. BDU8	202
A0A0U4DJ57	A0A0U4DJ57_BURCE	unreviewed	Acyl-homoserine-lactone synthase (EC 2.3.1.184) (Autoinducer synthesis protein)	P350_29195	Burkholderia cepacia JBK9	202
A0A1B4I4N0	A0A1B4I4N0_9BURK	unreviewed	Acyl-homoserine-lactone synthase (EC 2.3.1.184) (Autoinducer synthesis protein)	WJ16_28080	Burkholderia metallica	202
A0A2A4CFP0	A0A2A4CFP0_9BURK	unreviewed	Acyl-homoserine-lactone synthase (EC 2.3.1.184) (Autoinducer synthesis protein)	CN645_07080	Burkholderia sp. IDO3	202
A0A3P0NYI0	A0A3P0NYI0_9BURK	unreviewed	Acyl-homoserine-lactone synthase (EC 2.3.1.184) (Autoinducer synthesis protein)	DIE14_17795	Burkholderia sp. Bp9017	202
A0A0G3BFT5	A0A0G3BFT5_9BURK	unreviewed	Acyl-homoserine-lactone synthase (EC 2.3.1.184) (Autoinducer synthesis protein)	AAW51_0117	[Polyangium] brachysporum	202
A0A0F6G4C1	A0A0F6G4C1_BURPE	unreviewed	Acyl-homoserine-lactone synthase (EC 2.3.1.184) (Autoinducer synthesis protein)	BG16_5587	Burkholderia pseudomallei MSHR2543	202
A0A1Y0ECD2	A0A1Y0ECD2_9RHOB	unreviewed	Acyl-homoserine-lactone synthase (EC 2.3.1.184) (Autoinducer synthesis protein)	lasI LOKVESSMR4R_01736	Yoonia vestfoldensis	202
A0A228JNW0	A0A228JNW0_9BURK	unreviewed	Acyl-homoserine-lactone synthase (EC 2.3.1.184) (Autoinducer synthesis protein)	CFB47_23110	Burkholderia sp. AU27893	202
A0A285NSG0	A0A285NSG0_9PSED	unreviewed	Acyl-homoserine-lactone synthase (EC 2.3.1.184) (Autoinducer synthesis protein)	SAMN05660463_01623	Pseudomonas sp. URIL14HWK12:I9	202
A0A3N9AH86	A0A3N9AH86_9BURK	unreviewed	Acyl-homoserine-lactone synthase (EC 2.3.1.184) (Autoinducer synthesis protein)	DF042_11940 DF047_12150	Burkholderia cenocepacia	202
A0A3N8XKF5	A0A3N8XKF5_9BURK	unreviewed	Acyl-homoserine-lactone synthase (EC 2.3.1.184) (Autoinducer synthesis protein)	DF152_28935 DF153_33450	Burkholderia cenocepacia	202
A0A2N9CVV0	A0A2N9CVV0_9BURK	unreviewed	Acyl-homoserine-lactone synthase (EC 2.3.1.184) (Autoinducer synthesis protein)	solI DFS07_101505 F01_460340	Burkholderia cenocepacia	202
A0A142PB84	A0A142PB84_9BURK	unreviewed	Acyl-homoserine-lactone synthase (EC 2.3.1.184) (Autoinducer synthesis protein)	lasI A8E72_25645 A8F55_22560 NCTC13227_07036 UE95_11225	Burkholderia cenocepacia	202
A0A2S9NI17	A0A2S9NI17_9BURK	unreviewed	Acyl-homoserine-lactone synthase (EC 2.3.1.184) (Autoinducer synthesis protein)	C6Q17_30105 DF037_32780 DF051_31485	Burkholderia contaminans	202
A0A109EIN7	A0A109EIN7_9BURK	unreviewed	Acyl-homoserine-lactone synthase (EC 2.3.1.184) (Autoinducer synthesis protein)	AS149_05405 D5R55_34935 DF039_04495	Burkholderia cenocepacia	202
A0A104LD97	A0A104LD97_9BURK	unreviewed	Acyl-homoserine-lactone synthase (EC 2.3.1.184) (Autoinducer synthesis protein)	DF034_06165 WT32_12540	Burkholderia anthina	202
A0A104WDU0	A0A104WDU0_9BURK	unreviewed	Acyl-homoserine-lactone synthase (EC 2.3.1.184) (Autoinducer synthesis protein)	WK55_05720 WL19_04070 WL80_28340	Burkholderia ubonensis	202
A0A125B254	A0A125B254_BURCE	unreviewed	Acyl-homoserine-lactone synthase (EC 2.3.1.184) (Autoinducer synthesis protein)	lasI_1 DF038_25655 NCTC10661_04803 WL94_34295	Burkholderia cepacia (Pseudomonas cepacia)	202
Q9AM57	Q9AM57_BURCE	unreviewed	Acyl-homoserine-lactone synthase (EC 2.3.1.184) (Autoinducer synthesis protein)	cepI CEQ23_32425 DF057_25905 WS90_08805	Burkholderia cepacia (Pseudomonas cepacia)	202
Q9ZIU1	Q9ZIU1_BURCE	unreviewed	Acyl-homoserine-lactone synthase (EC 2.3.1.184) (Autoinducer synthesis protein)	cepI DM42_6081	Burkholderia cepacia (Pseudomonas cepacia)	202
A2TLI2	A2TLI2_BURVI	unreviewed	Acyl-homoserine-lactone synthase (EC 2.3.1.184) (Autoinducer synthesis protein)	cepI SAMN02787148_102323	Burkholderia vietnamiensis	202
A0A119VK06	A0A119VK06_9BURK	unreviewed	Acyl-homoserine-lactone synthase (EC 2.3.1.184) (Autoinducer synthesis protein)	WT27_27245 WT83_14480	Burkholderia territorii	202
A2WFJ3	A2WFJ3_9BURK	unreviewed	Acyl-homoserine-lactone synthase (EC 2.3.1.184) (Autoinducer synthesis protein)	AK34_3771 BDAG_03546	Burkholderia dolosa AU0158	202
Q93NN9	Q93NN9_9BURK	unreviewed	Acyl-homoserine-lactone synthase (EC 2.3.1.184) (Autoinducer synthesis protein)	C6Q01_01580 C6Q15_22350 C6Q28_03520 EGY19_29860	Burkholderia multivorans	202
A7U5U1	A7U5U1_BURPE	unreviewed	Acyl-homoserine-lactone synthase (EC 2.3.1.184) (Autoinducer synthesis protein)	cepI BOC42_35885 CXQ84_31025 EGT86_31765 ERS013345_03133	Burkholderia pseudomallei (Pseudomonas pseudomallei)	202
A0A143NNT4	A0A143NNT4_9RHIZ	unreviewed	Acyl-homoserine-lactone synthase (EC 2.3.1.184) (Autoinducer synthesis protein)	A4R28_32030	Mesorhizobium ciceri	202
A0A3N8IGB9	A0A3N8IGB9_9BURK	unreviewed	Acyl-homoserine-lactone synthase (EC 2.3.1.184) (Autoinducer synthesis protein)	DIE03_01255	Burkholderia sp. Bp8992	202
Q63JZ6	Q63JZ6_BURPS	unreviewed	Acyl-homoserine-lactone synthase (EC 2.3.1.184) (Autoinducer synthesis protein)	BPSS1570	Burkholderia pseudomallei (strain K96243)	202
A0A104MC77	A0A104MC77_9BURK	unreviewed	Acyl-homoserine-lactone synthase (EC 2.3.1.184) (Autoinducer synthesis protein)	WT08_05720	Burkholderia sp. MSMB1552	202
A0A1B4SFS3	A0A1B4SFS3_9BURK	unreviewed	Acyl-homoserine-lactone synthase (EC 2.3.1.184) (Autoinducer synthesis protein)	WT60_22115	Burkholderia sp. MSMB617WGS	202
Q398E7	Q398E7_BURL3	unreviewed	Acyl-homoserine-lactone synthase (EC 2.3.1.184) (Autoinducer synthesis protein)	Bcep18194_B1050	Burkholderia lata (strain ATCC 17760 / DSM 23089 / LMG 22485 / NCIMB 9086 / R18194 / 383)	202
A0A2U9SXC5	A0A2U9SXC5_9BURK	unreviewed	Acyl-homoserine-lactone synthase (EC 2.3.1.184) (Autoinducer synthesis protein)	DM992_30915	Burkholderia sp. JP2-270	202
A0A3G3HBY4	A0A3G3HBY4_BURL3	unreviewed	Acyl-homoserine-lactone synthase (EC 2.3.1.184) (Autoinducer synthesis protein)	CVS37_23510	Burkholderia lata (strain ATCC 17760 / DSM 23089 / LMG 22485 / NCIMB 9086 / R18194 / 383)	202
A0A2G1SCL4	A0A2G1SCL4_9BURK	unreviewed	Acyl-homoserine-lactone synthase (EC 2.3.1.184) (Autoinducer synthesis protein)	CFB52_023775	Burkholderia sp. AU18528	202
C4AZH1	C4AZH1_BURML	unreviewed	Acyl-homoserine-lactone synthase (EC 2.3.1.184) (Autoinducer synthesis protein)	bpmI BMAGB8_A1795	Burkholderia mallei GB8 horse 4	202
A0A3N8G830	A0A3N8G830_9BURK	unreviewed	Acyl-homoserine-lactone synthase (EC 2.3.1.184) (Autoinducer synthesis protein)	DIE06_29980	Burkholderia sp. Bp8998	202
A0A2S0XCZ4	A0A2S0XCZ4_9RHIZ	unreviewed	Acyl-homoserine-lactone synthase (EC 2.3.1.184) (Autoinducer synthesis protein)	bjaI_1 CO731_00370	Aminobacter sp. MSH1	202
A0A0K9JP16	A0A0K9JP16_9BURK	unreviewed	Acyl-homoserine-lactone synthase (EC 2.3.1.184) (Autoinducer synthesis protein)	BUMB_05161c	Candidatus Paraburkholderia calva	202
A0A1J9PY67	A0A1J9PY67_9BURK	unreviewed	Acyl-homoserine-lactone synthase (EC 2.3.1.184) (Autoinducer synthesis protein)	BFF94_18675	Burkholderia catarinensis	202
A0A0C1MSS0	A0A0C1MSS0_9GAMM	unreviewed	Acyl-homoserine-lactone synthase (EC 2.3.1.184) (Autoinducer synthesis protein)	JF50_03860	Pseudoalteromonas luteoviolacea	202
A0A132F6T7	A0A132F6T7_9BURK	unreviewed	Acyl-homoserine-lactone synthase (EC 2.3.1.184) (Autoinducer synthesis protein)	WT57_09485	Burkholderia pseudomultivorans	202
A2S1J7	A2S1J7_BURM9	unreviewed	Acyl-homoserine-lactone synthase (EC 2.3.1.184) (Autoinducer synthesis protein)	bpmI BMA10229_2020	Burkholderia mallei (strain NCTC 10229)	202
A0A086C1L7	A0A086C1L7_PSEAI	unreviewed	Acyl-homoserine-lactone synthase (EC 2.3.1.184) (Autoinducer synthesis protein)	G039_0307235	Pseudomonas aeruginosa VRFPA01	202
A0A0D5L6N3	A0A0D5L6N3_9BURK	unreviewed	Acyl-homoserine-lactone synthase (EC 2.3.1.184) (Autoinducer synthesis protein)	BW21_6057	Burkholderia sp. 2002721687	202
A4JPK8	A4JPK8_BURVG	unreviewed	Acyl-homoserine-lactone synthase (EC 2.3.1.184) (Autoinducer synthesis protein)	Bcep1808_5262	Burkholderia vietnamiensis (strain G4 / LMG 22486) (Burkholderia cepacia (strain R1808))	202
A0A0D0H3N1	A0A0D0H3N1_9BURK	unreviewed	Acyl-homoserine-lactone synthase (EC 2.3.1.184) (Autoinducer synthesis protein)	KY49_1640	Burkholderia sp. MSHR3999	202
A0A381IGA6	A0A381IGA6_9BURK	unreviewed	Acyl-homoserine-lactone synthase (EC 2.3.1.184) (Autoinducer synthesis protein)	lasI_2 NCTC13388_04788	Burkholderia oklahomensis	202
A3P752	A3P752_BURP0	unreviewed	Acyl-homoserine-lactone synthase (EC 2.3.1.184) (Autoinducer synthesis protein)	bpmI BURPS1106A_A2129	Burkholderia pseudomallei (strain 1106a)	202
A0A1X1PN45	A0A1X1PN45_9BURK	unreviewed	Acyl-homoserine-lactone synthase (EC 2.3.1.184) (Autoinducer synthesis protein)	B7G54_00360	Burkholderia puraquae	202
A0A103BEJ2	A0A103BEJ2_9BURK	unreviewed	Acyl-homoserine-lactone synthase (EC 2.3.1.184) (Autoinducer synthesis protein)	WS61_08860	Burkholderia sp. ABCPW 11	202
A0A132D346	A0A132D346_BURVI	unreviewed	Acyl-homoserine-lactone synthase (EC 2.3.1.184) (Autoinducer synthesis protein)	WK24_23115	Burkholderia vietnamiensis	202
A0A3N7ZLR0	A0A3N7ZLR0_9BURK	unreviewed	Acyl-homoserine-lactone synthase (EC 2.3.1.184) (Autoinducer synthesis protein)	DIE23_22495	Burkholderia sp. Bp9143	202
A0A2S5E796	A0A2S5E796_9BURK	unreviewed	Acyl-homoserine-lactone synthase (EC 2.3.1.184) (Autoinducer synthesis protein)	C3743_12165	Burkholderia contaminans	202
A0A1E3FVD9	A0A1E3FVD9_9BURK	unreviewed	Acyl-homoserine-lactone synthase (EC 2.3.1.184) (Autoinducer synthesis protein)	BGI28_35760	Burkholderia contaminans	202
A0A1B4EU18	A0A1B4EU18_9BURK	unreviewed	Acyl-homoserine-lactone synthase (EC 2.3.1.184) (Autoinducer synthesis protein)	WS66_04130	Burkholderia sp. LA-2-3-30-S1-D2	202
A0A3N8D0U2	A0A3N8D0U2_9BURK	unreviewed	Acyl-homoserine-lactone synthase (EC 2.3.1.184) (Autoinducer synthesis protein)	DIE11_29705	Burkholderia sp. Bp9012	202
A0A228HJS4	A0A228HJS4_9BURK	unreviewed	Acyl-homoserine-lactone synthase (EC 2.3.1.184) (Autoinducer synthesis protein)	CFB89_24490	Burkholderia sp. AU16741	202
A0A3N8C500	A0A3N8C500_9BURK	unreviewed	Acyl-homoserine-lactone synthase (EC 2.3.1.184) (Autoinducer synthesis protein)	DIE22_02840	Burkholderia sp. Bp9142	202
Q9AM54	Q9AM54_9BURK	unreviewed	Acyl-homoserine-lactone synthase (EC 2.3.1.184) (Autoinducer synthesis protein)	cepI BBJ41_23095	Burkholderia stabilis	202
A0A1B4K3A2	A0A1B4K3A2_BURTH	unreviewed	Acyl-homoserine-lactone synthase (EC 2.3.1.184) (Autoinducer synthesis protein)	A8H35_28635 A8H37_12660	Burkholderia thailandensis	202
A0A0F6AD10	A0A0F6AD10_9GAMM	unreviewed	Acyl-homoserine-lactone synthase (EC 2.3.1.184) (Autoinducer synthesis protein)	N479_11515	Pseudoalteromonas luteoviolacea S4054	202
A0A160FRD3	A0A160FRD3_9BURK	unreviewed	Acyl-homoserine-lactone synthase (EC 2.3.1.184) (Autoinducer synthesis protein)	AYM40_24680	Burkholderia sp. OLGA172	202
A0A0P0DS24	A0A0P0DS24_SPHMC	unreviewed	Acyl-homoserine-lactone synthase (EC 2.3.1.184) (Autoinducer synthesis protein)	LH19_14430	Sphingopyxis macrogoltabida (Sphingomonas macrogoltabidus)	202
B1FH86	B1FH86_9BURK	unreviewed	Acyl-homoserine-lactone synthase (EC 2.3.1.184) (Autoinducer synthesis protein)	BamIOP4010DRAFT_3396	Burkholderia ambifaria IOP40-10	202
A0A104C280	A0A104C280_9BURK	unreviewed	Acyl-homoserine-lactone synthase (EC 2.3.1.184) (Autoinducer synthesis protein)	WS96_25095	Burkholderia sp. MSMB1835	202
A0A0E1UNQ8	A0A0E1UNQ8_BURPE	unreviewed	Acyl-homoserine-lactone synthase (EC 2.3.1.184) (Autoinducer synthesis protein)	bpmI BUH_6486	Burkholderia pseudomallei Pakistan 9	202
A0A2R7YKR7	A0A2R7YKR7_9BURK	unreviewed	Acyl-homoserine-lactone synthase (EC 2.3.1.184) (Autoinducer synthesis protein)	DB771_09940	Burkholderia sp. AU29985	202
A0A1J4QR76	A0A1J4QR76_9VIBR	unreviewed	Acyl-homoserine-lactone synthase (EC 2.3.1.184) (Autoinducer synthesis protein)	AWH66_2003820	Vibrio barjaei	202
Q98PA4	Q98PA4_RHILO	unreviewed	Acyl-homoserine-lactone synthase (EC 2.3.1.184) (Autoinducer synthesis protein)	mlr9546	Mesorhizobium japonicum (strain LMG 29417 / CECT 9101 / MAFF 303099) (Mesorhizobium loti (strain MAFF 303099))	202
A0A0K9JWS5	A0A0K9JWS5_9BURK	unreviewed	Acyl-homoserine-lactone synthase (EC 2.3.1.184) (Autoinducer synthesis protein)	BHUM_06490	Candidatus Burkholderia humilis	202
A0A167HIA1	A0A167HIA1_9GAMM	unreviewed	Acyl-homoserine-lactone synthase (EC 2.3.1.184) (Autoinducer synthesis protein)	N473_05345	Pseudoalteromonas luteoviolacea CPMOR-1	202
A0A3P0NNE0	A0A3P0NNE0_9BURK	unreviewed	Acyl-homoserine-lactone synthase (EC 2.3.1.184) (Autoinducer synthesis protein)	DIE15_02700	Burkholderia sp. Bp9031	202
A0A2A9LSN7	A0A2A9LSN7_9BURK	unreviewed	Acyl-homoserine-lactone synthase (EC 2.3.1.184) (Autoinducer synthesis protein)	BX604_3255	Burkholderia sp. JKS000303	202
A0A1B4FMX8	A0A1B4FMX8_9BURK	unreviewed	Acyl-homoserine-lactone synthase (EC 2.3.1.184) (Autoinducer synthesis protein)	WS70_25095	Burkholderia sp. BDU6	202
A0A105YNM9	A0A105YNM9_9BURK	unreviewed	Acyl-homoserine-lactone synthase (EC 2.3.1.184) (Autoinducer synthesis protein)	WK95_27215	Burkholderia ubonensis	202
A0A104V6K2	A0A104V6K2_9BURK	unreviewed	Acyl-homoserine-lactone synthase (EC 2.3.1.184) (Autoinducer synthesis protein)	WM15_31265	Burkholderia ubonensis	202
A0A0B1YRF3	A0A0B1YRF3_9BURK	unreviewed	Acyl-homoserine-lactone synthase (EC 2.3.1.184) (Autoinducer synthesis protein)	PI86_08875	Burkholderia sp. A9	202
A0A2N7SK30	A0A2N7SK30_9RHIZ	unreviewed	Acyl-homoserine-lactone synthase (EC 2.3.1.184) (Autoinducer synthesis protein)	C1D09_14775	Mesorhizobium sp. BD68	202
A0A1Y1BNG4	A0A1Y1BNG4_9BURK	unreviewed	Acyl-homoserine-lactone synthase (EC 2.3.1.184) (Autoinducer synthesis protein)	BSFP_042780	Burkholderia stabilis	202
B1YXH7	B1YXH7_BURA4	unreviewed	Acyl-homoserine-lactone synthase (EC 2.3.1.184) (Autoinducer synthesis protein)	BamMC406_4583	Burkholderia ambifaria (strain MC40-6)	202
A0A0F6L056	A0A0F6L056_BURPE	unreviewed	Acyl-homoserine-lactone synthase (EC 2.3.1.184) (Autoinducer synthesis protein)	X980_4214	Burkholderia pseudomallei MSHR4000	202
A0A1X7CY60	A0A1X7CY60_PARCY	unreviewed	Acyl-homoserine-lactone synthase (EC 2.3.1.184) (Autoinducer synthesis protein)	SAMN06295900_102139	Paraburkholderia caryophylli	202
A0A084DJY0	A0A084DJY0_9BURK	unreviewed	Acyl-homoserine-lactone synthase (EC 2.3.1.184) (Autoinducer synthesis protein)	GQ57_09800	Burkholderia sp. MSh2	202
A0A365QJW4	A0A365QJW4_9BURK	unreviewed	Acyl-homoserine-lactone synthase (EC 2.3.1.184) (Autoinducer synthesis protein)	DPV79_34875	Burkholderia reimsis	202
A0A147I9Y3	A0A147I9Y3_9SPHN	unreviewed	Acyl-homoserine-lactone synthase (EC 2.3.1.184) (Autoinducer synthesis protein)	NS319_00065	Sphingomonas sanguinis	202
A0A1B4C0C9	A0A1B4C0C9_9BURK	unreviewed	Acyl-homoserine-lactone synthase (EC 2.3.1.184) (Autoinducer synthesis protein)	WI26_22620	Burkholderia diffusa	202
A0A0H2XU94	A0A0H2XU94_BURCA	unreviewed	Acyl-homoserine-lactone synthase (EC 2.3.1.184) (Autoinducer synthesis protein)	Bcen_3641	Burkholderia cenocepacia (strain AU 1054)	202
A0A228Q984	A0A228Q984_9BURK	unreviewed	Acyl-homoserine-lactone synthase (EC 2.3.1.184) (Autoinducer synthesis protein)	CFB46_27985	Burkholderia sp. HI2761	202
A0A3N8CAQ8	A0A3N8CAQ8_9BURK	unreviewed	Acyl-homoserine-lactone synthase (EC 2.3.1.184) (Autoinducer synthesis protein)	DIE19_11720	Burkholderia sp. Bp9126	202
A0A3P0S157	A0A3P0S157_9BURK	unreviewed	Acyl-homoserine-lactone synthase (EC 2.3.1.184) (Autoinducer synthesis protein)	DIE08_28665	Burkholderia sp. Bp9004	202
A6V1U9	A6V1U9_PSEA7	unreviewed	Acyl-homoserine-lactone synthase (EC 2.3.1.184) (Autoinducer synthesis protein)	rhlL PSPA7_1650	Pseudomonas aeruginosa (strain PA7)	202
A0A106P0Z4	A0A106P0Z4_9BURK	unreviewed	Acyl-homoserine-lactone synthase (EC 2.3.1.184) (Autoinducer synthesis protein)	WT44_19385	Burkholderia stagnalis	202
A0A2N8SQ40	A0A2N8SQ40_PSEST	unreviewed	Acyl-homoserine-lactone synthase (EC 2.3.1.184) (Autoinducer synthesis protein)	CXK94_21490	Pseudomonas stutzeri (Pseudomonas perfectomarina)	202
A0A1B4P232	A0A1B4P232_9BURK	unreviewed	Acyl-homoserine-lactone synthase (EC 2.3.1.184) (Autoinducer synthesis protein)	WK25_25925	Burkholderia latens	202
C4I6Q8	C4I6Q8_BURPE	unreviewed	Acyl-homoserine-lactone synthase (EC 2.3.1.184) (Autoinducer synthesis protein)	bpmI GBP346_B1547	Burkholderia pseudomallei MSHR346	202
A0A3N7Q2I0	A0A3N7Q2I0_9BURK	unreviewed	Acyl-homoserine-lactone synthase (EC 2.3.1.184) (Autoinducer synthesis protein)	DF145_12255	Burkholderia stagnalis	202
J7JCP9	J7JCP9_BURCE	unreviewed	Acyl-homoserine-lactone synthase (EC 2.3.1.184) (Autoinducer synthesis protein)	GEM_3749	Burkholderia cepacia GG4	202
Q9AM53	Q9AM53_BURVI	unreviewed	Acyl-homoserine-lactone synthase (EC 2.3.1.184) (Autoinducer synthesis protein)	cepI	Burkholderia vietnamiensis	202
Q9AM42	Q9AM42_9BURK	unreviewed	Acyl-homoserine-lactone synthase (EC 2.3.1.184) (Autoinducer synthesis protein)	cepI	Burkholderia multivorans	202
Q9AM43	Q9AM43_9BURK	unreviewed	Acyl-homoserine-lactone synthase (EC 2.3.1.184) (Autoinducer synthesis protein)	cepI	Burkholderia multivorans	202
Q9AM44	Q9AM44_9BURK	unreviewed	Acyl-homoserine-lactone synthase (EC 2.3.1.184) (Autoinducer synthesis protein)	cepI	Burkholderia multivorans	202
Q9AM56	Q9AM56_9BURK	unreviewed	Acyl-homoserine-lactone synthase (EC 2.3.1.184) (Autoinducer synthesis protein)	cepI	Burkholderia multivorans	202
A0A101KWK5	A0A101KWK5_RHILI	unreviewed	Acyl-homoserine-lactone synthase (EC 2.3.1.184) (Autoinducer synthesis protein)	AU467_12595	Rhizobium loti (Mesorhizobium loti)	202
A0A0U1ZJE3	A0A0U1ZJE3_9RHOB	unreviewed	Acyl-homoserine-lactone synthase (EC 2.3.1.184) (Autoinducer synthesis protein)	tswI	uncultured Rhodobacterales bacterium	202
Q9AER2	Q9AER2_9BURK	unreviewed	Acyl-homoserine-lactone synthase (EC 2.3.1.184) (Autoinducer synthesis protein)	bafI	Burkholderia ambifaria	202
A0A1C8FDX4	A0A1C8FDX4_BURPY	unreviewed	Acyl-homoserine-lactone synthase (EC 2.3.1.184) (Autoinducer synthesis protein)	cepI	Burkholderia pyrrocinia (Pseudomonas pyrrocinia)	202
Q9AM45	Q9AM45_9BURK	unreviewed	Acyl-homoserine-lactone synthase (EC 2.3.1.184) (Autoinducer synthesis protein)	cepI	Burkholderia multivorans	202
A0A0L7T514	A0A0L7T514_9GAMM	unreviewed	Autoinducer synthase	NG42_08555 NG43_19445	Erwinia iniecta	202
A0A384G5I9	A0A384G5I9_9RHOB	unreviewed	Autoinducer synthase	OO25_15305	Phaeobacter sp. S60	202
A0A135IMQ0	A0A135IMQ0_9RHOB	unreviewed	Autoinducer synthase	AT574_06210	Phaeobacter inhibens	202
A0A0J7JP07	A0A0J7JP07_9BURK	unreviewed	Autoinducer synthesis protein traI	BPMI_04408c	Candidatus Burkholderia pumila	202
A0A0L1KMK8	A0A0L1KMK8_9BURK	unreviewed	Autoinducer synthesis protein traI	BRCH_02772c	Candidatus Burkholderia brachyanthoides	202
A0A0A3XFK6	A0A0A3XFK6_BRAJP	unreviewed	Conjugal transfer protein TraI	MA20_45935	Bradyrhizobium japonicum	202
K0ISX4	K0ISX4_9BACT	unreviewed	N-acyl-L-homoserine lactone synthase	ausI	uncultured bacterium	202
A0A073J0M6	A0A073J0M6_9RHOB	unreviewed	N-acyl-L-homoserine lactone synthetase	SUH3_20700	Sulfitobacter pseudonitzschiae	202
A0A1G6QZD1	A0A1G6QZD1_9LACT	unreviewed	N-acyl-L-homoserine lactone synthetase	SAMN04488013_11317	Marinilactibacillus psychrotolerans	202
A0A2I7IUD0	A0A2I7IUD0_9RHOB	unreviewed	N-acyl-L-homoserine lactone synthetase	PhaeoP88_00814	Phaeobacter inhibens	202
A0A1I1HJM5	A0A1I1HJM5_9LACT	unreviewed	N-acyl-L-homoserine lactone synthetase	SAMN04488102_10492	Alkalibacterium subtropicum	202
A0A0C2KRF0	A0A0C2KRF0_9RHOB	unreviewed	N-acyl-L-homoserine lactone synthetase	PhaeoP13_00686	Phaeobacter piscinae	202
A0A291FL75	A0A291FL75_9RHOB	unreviewed	N-acyl-L-homoserine lactone synthetase	PhaeoP36_00685	Phaeobacter piscinae	202
A0A1H6UM52	A0A1H6UM52_9LACT	unreviewed	N-acyl-L-homoserine lactone synthetase	SAMN04488113_12925	Alkalibacterium gilvum	202
A0A1H7UKD4	A0A1H7UKD4_9LACT	unreviewed	N-acyl-L-homoserine lactone synthetase	SAMN04488100_11828	Alkalibacterium putridalgicola	202
A0A259IYI3	A0A259IYI3_9CAUL	unreviewed	N-acyl-L-homoserine lactone synthetase (Fragment)	B7X77_02250	Caulobacter sp. 39-67-4	202
A0A1T4JUH0	A0A1T4JUH0_ENTAG	unreviewed	Acyl-homoserine-lactone synthase (EC 2.3.1.184) (Autoinducer synthesis protein)	SAMN03097723_0601	Enterobacter agglomerans (Erwinia herbicola) (Pantoea agglomerans)	203
A0A0H3HYK8	A0A0H3HYK8_BURP2	unreviewed	Acyl-homoserine-lactone synthase (EC 2.3.1.184) (Autoinducer synthesis protein)	pmlI BP1026B_II0971	Burkholderia pseudomallei (strain 1026b)	203
A0A286BN44	A0A286BN44_9ENTR	unreviewed	Acyl-homoserine-lactone synthase (EC 2.3.1.184) (Autoinducer synthesis protein)	SAMN06273570_0334	Enterobacteriaceae bacterium JKS000234	203
C5AIS8	C5AIS8_BURGB	unreviewed	Acyl-homoserine-lactone synthase (EC 2.3.1.184) (Autoinducer synthesis protein)	bglu_2g14490	Burkholderia glumae (strain BGR1)	203
A0A0E1U5H1	A0A0E1U5H1_BURPE	unreviewed	Acyl-homoserine-lactone synthase (EC 2.3.1.184) (Autoinducer synthesis protein)	bpsI BUC_5449	Burkholderia pseudomallei 576	203
A0A1I4ZG69	A0A1I4ZG69_9GAMM	unreviewed	Acyl-homoserine-lactone synthase (EC 2.3.1.184) (Autoinducer synthesis protein)	SAMN05428971_1610	Pantoea sp. OV426	203
A0A1V3QCY4	A0A1V3QCY4_9GAMM	unreviewed	Acyl-homoserine-lactone synthase (EC 2.3.1.184) (Autoinducer synthesis protein)	B0E46_13805	Rhodanobacter sp. B04	203
A0A2V5BT48	A0A2V5BT48_9GAMM	unreviewed	Acyl-homoserine-lactone synthase (EC 2.3.1.184) (Autoinducer synthesis protein)	DEU53_101417	Pantoea sp. AG1095	203
A0A2V2BNJ7	A0A2V2BNJ7_9GAMM	unreviewed	Acyl-homoserine-lactone synthase (EC 2.3.1.184) (Autoinducer synthesis protein)	C7431_104530	Pantoea allii	203
A0A2V1YMH2	A0A2V1YMH2_9GAMM	unreviewed	Acyl-homoserine-lactone synthase (EC 2.3.1.184) (Autoinducer synthesis protein)	C7430_108183	Pantoea allii	203
A0A2V3SNM8	A0A2V3SNM8_9GAMM	unreviewed	Acyl-homoserine-lactone synthase (EC 2.3.1.184) (Autoinducer synthesis protein)	BY447_3557	Pantoea sp. JKS000250	203
A0A0E1VU95	A0A0E1VU95_BURPE	unreviewed	Acyl-homoserine-lactone synthase (EC 2.3.1.184) (Autoinducer synthesis protein)	bpsI BURPS1710A_A0366	Burkholderia pseudomallei 1710a	203
A0A1S1C930	A0A1S1C930_9PSED	unreviewed	Acyl-homoserine-lactone synthase (EC 2.3.1.184) (Autoinducer synthesis protein)	HMPREF2687_13725	Pseudomonas sp. HMSC059F05	203
A0A2S6VQP7	A0A2S6VQP7_9GAMM	unreviewed	Acyl-homoserine-lactone synthase (EC 2.3.1.184) (Autoinducer synthesis protein)	CRX72_14175	Pantoea sp. BRM17	203
A0A2G1YM66	A0A2G1YM66_9SPHN	unreviewed	Acyl-homoserine-lactone synthase (EC 2.3.1.184) (Autoinducer synthesis protein)	COC10_00160	Sphingobium sp.	203
A0A0F5F7Z3	A0A0F5F7Z3_9GAMM	unreviewed	Acyl-homoserine-lactone synthase (EC 2.3.1.184) (Autoinducer synthesis protein)	TN98_08470	Pantoea anthophila	203
A0A2S7ZZ52	A0A2S7ZZ52_PANAN	unreviewed	Acyl-homoserine-lactone synthase (EC 2.3.1.184) (Autoinducer synthesis protein)	C5L22_07660	Pantoea ananas (Erwinia uredovora)	203
A0A2U1DKJ0	A0A2U1DKJ0_PANAN	unreviewed	Acyl-homoserine-lactone synthase (EC 2.3.1.184) (Autoinducer synthesis protein)	C7427_101656	Pantoea ananas (Erwinia uredovora)	203
A0A1B4FLC9	A0A1B4FLC9_9BURK	unreviewed	Acyl-homoserine-lactone synthase (EC 2.3.1.184) (Autoinducer synthesis protein)	WS70_21840	Burkholderia sp. BDU6	203
A0A2D9YPD0	A0A2D9YPD0_9RHOB	unreviewed	Acyl-homoserine-lactone synthase (EC 2.3.1.184) (Autoinducer synthesis protein)	CMH12_09700	Maritimibacter sp.	203
Q3MQ50	Q3MQ50_9BURK	unreviewed	Acyl-homoserine-lactone synthase (EC 2.3.1.184) (Autoinducer synthesis protein)	plaI	Burkholderia plantarii	203
A0A2K0Y7Y6	A0A2K0Y7Y6_9SPHN	unreviewed	Acyl-homoserine-lactone synthase (EC 2.3.1.184) (Autoinducer synthesis protein)	A8G00_03710	Sphingobium sp. SA916	203
T0HT79	T0HT79_9SPHN	unreviewed	Acyl-homoserine-lactone synthase (EC 2.3.1.184) (Autoinducer synthesis protein)	L485_12410	Sphingobium baderi LL03	203
A0A0Q8LVU4	A0A0Q8LVU4_9GAMM	unreviewed	Acyl-homoserine-lactone synthase (EC 2.3.1.184) (Autoinducer synthesis protein)	ASD82_09805	Rhodanobacter sp. Root179	203
M4S7J8	M4S7J8_9SPHN	unreviewed	Acyl-homoserine-lactone synthase (EC 2.3.1.184) (Autoinducer synthesis protein)	G432_20230	Sphingomonas sp. MM-1	203
A0A1V3P7Q1	A0A1V3P7Q1_9GAMM	unreviewed	Acyl-homoserine-lactone synthase (EC 2.3.1.184) (Autoinducer synthesis protein)	B0E51_02790	Rhodanobacter sp. C05	203
Q3JFM0	Q3JFM0_BURP1	unreviewed	Acyl-homoserine-lactone synthase (EC 2.3.1.184) (Autoinducer synthesis protein)	pmlI BURPS1710b_A2483	Burkholderia pseudomallei (strain 1710b)	203
A0A0D8E5I9	A0A0D8E5I9_9BURK	unreviewed	Acyl-homoserine-lactone synthase (EC 2.3.1.184) (Autoinducer synthesis protein)	PL79_01430	Burkholderia sp. USM B20	203
E0LYR5	E0LYR5_9GAMM	unreviewed	Acyl-homoserine-lactone synthase (EC 2.3.1.184) (Autoinducer synthesis protein)	PanABDRAFT_2282	Pantoea sp. aB	203
A0A2W5NIA3	A0A2W5NIA3_9SPHN	unreviewed	Acyl-homoserine-lactone synthase (EC 2.3.1.184) (Autoinducer synthesis protein)	DI555_22850	Novosphingobium pentaromativorans	203
A0A0E1SDB1	A0A0E1SDB1_BURPE	unreviewed	Acyl-homoserine-lactone synthase (EC 2.3.1.184) (Autoinducer synthesis protein)	bpsI BURPS305_5196	Burkholderia pseudomallei 305	203
A0A1X1CXX5	A0A1X1CXX5_9GAMM	unreviewed	Acyl-homoserine-lactone synthase (EC 2.3.1.184) (Autoinducer synthesis protein)	HA51_11410	Pantoea rwandensis	203
A0A0B1RDE4	A0A0B1RDE4_9GAMM	unreviewed	Acyl-homoserine-lactone synthase (EC 2.3.1.184) (Autoinducer synthesis protein)	QU24_05195	Pantoea rodasii	203
A0A0H2WCK4	A0A0H2WCK4_BURMA	unreviewed	Acyl-homoserine-lactone synthase (EC 2.3.1.184) (Autoinducer synthesis protein)	BMAA1347	Burkholderia mallei (strain ATCC 23344)	203
A0A2M9WBQ6	A0A2M9WBQ6_9GAMM	unreviewed	Acyl-homoserine-lactone synthase (EC 2.3.1.184) (Autoinducer synthesis protein)	PRCB_16320	Pantoea rodasii	203
A0A349IJ21	A0A349IJ21_ENTAG	unreviewed	Acyl-homoserine-lactone synthase (EC 2.3.1.184) (Autoinducer synthesis protein)	NCTC9381_03400	Enterobacter agglomerans (Erwinia herbicola) (Pantoea agglomerans)	203
A0A013V9X5	A0A013V9X5_9SPHN	unreviewed	Acyl-homoserine-lactone synthase (EC 2.3.1.184) (Autoinducer synthesis protein)	BF95_02725	Sphingobium sp. Ant17	203
A0A1X1DDX5	A0A1X1DDX5_9GAMM	unreviewed	Acyl-homoserine-lactone synthase (EC 2.3.1.184) (Autoinducer synthesis protein)	HA48_01620	Pantoea wallisii	203
G2IU12	G2IU12_SPHSK	unreviewed	Acyl-homoserine-lactone synthase (EC 2.3.1.184) (Autoinducer synthesis protein)	SLG_p_00990	Sphingobium sp. (strain NBRC 103272 / SYK-6)	203
A0A2D0AN26	A0A2D0AN26_9SPHN	unreviewed	Acyl-homoserine-lactone synthase (EC 2.3.1.184) (Autoinducer synthesis protein)	CDQ91_15075	Sphingopyxis witflariensis	203
A0A1M7GAS1	A0A1M7GAS1_9GAMM	unreviewed	Acyl-homoserine-lactone synthase (EC 2.3.1.184) (Autoinducer synthesis protein)	SAMN05428972_2496	Rhodanobacter sp. OK091	203
A0A0U3TJP8	A0A0U3TJP8_9GAMM	unreviewed	Acyl-homoserine-lactone synthase (EC 2.3.1.184) (Autoinducer synthesis protein)	LK04_11675	Pantoea vagans	203
A0A2S0NFM2	A0A2S0NFM2_9PROT	unreviewed	Acyl-homoserine-lactone synthase (EC 2.3.1.184) (Autoinducer synthesis protein)	C6569_18320	Phreatobacter cathodiphilus	203
A0A2R4J6R0	A0A2R4J6R0_9GAMM	unreviewed	Acyl-homoserine-lactone synthase (EC 2.3.1.184) (Autoinducer synthesis protein)	C9381_08970	Pantoea vagans	203
A0A291CFC0	A0A291CFC0_BURTH	unreviewed	Acyl-homoserine-lactone synthase (EC 2.3.1.184) (Autoinducer synthesis protein)	CO709_05665	Burkholderia thailandensis	203
A0A3N8M3J6	A0A3N8M3J6_9BURK	unreviewed	Acyl-homoserine-lactone synthase (EC 2.3.1.184) (Autoinducer synthesis protein)	DID96_29120	Burkholderia sp. Bp8963	203
A0A1B4FTL8	A0A1B4FTL8_9BURK	unreviewed	Acyl-homoserine-lactone synthase (EC 2.3.1.184) (Autoinducer synthesis protein)	WS71_06570	Burkholderia sp. BDU8	203
A0A2P5IQ28	A0A2P5IQ28_9GAMM	unreviewed	Acyl-homoserine-lactone synthase (EC 2.3.1.184) (Autoinducer synthesis protein)	C3408_10335	Pantoea sp. PSNIH6	203
T0GLP8	T0GLP8_9SPHN	unreviewed	Acyl-homoserine-lactone synthase (EC 2.3.1.184) (Autoinducer synthesis protein)	L286_17055	Sphingobium sp. HDIP04	203
A0A239IS93	A0A239IS93_9SPHN	unreviewed	Acyl-homoserine-lactone synthase (EC 2.3.1.184) (Autoinducer synthesis protein)	SAMN06295912_12652	Sphingomonas laterariae	203
J2LEF0	J2LEF0_9GAMM	unreviewed	Acyl-homoserine-lactone synthase (EC 2.3.1.184) (Autoinducer synthesis protein)	PMI17_01418	Pantoea sp. GM01	203
A0A292ZJ83	A0A292ZJ83_SPHSA	unreviewed	Acyl-homoserine-lactone synthase (EC 2.3.1.184) (Autoinducer synthesis protein)	SFOMI_3482	Sphingobium fuliginis (strain ATCC 27551)	203
Q2T541	Q2T541_BURTA	unreviewed	Acyl-homoserine-lactone synthase (EC 2.3.1.184) (Autoinducer synthesis protein)	BTH_II1512	Burkholderia thailandensis (strain ATCC 700388 / DSM 13276 / CIP 106301 / E264)	203
A0A1M3P162	A0A1M3P162_9SPHN	unreviewed	Acyl-homoserine-lactone synthase (EC 2.3.1.184) (Autoinducer synthesis protein)	BGP16_02305	Sphingobium sp. 66-54	203
F2IUM1	F2IUM1_POLGS	unreviewed	Acyl-homoserine-lactone synthase (EC 2.3.1.184) (Autoinducer synthesis protein)	SL003B_0643	Polymorphum gilvum (strain LMG 25793 / CGMCC 1.9160 / SL003B-26A1)	203
A0A1F0I1R6	A0A1F0I1R6_9PSED	unreviewed	Acyl-homoserine-lactone synthase (EC 2.3.1.184) (Autoinducer synthesis protein)	HMPREF3014_06775	Pseudomonas sp. HMSC065H01	203
Q4VSJ8	Q4VSJ8_BURGL	unreviewed	Acyl-homoserine-lactone synthase (EC 2.3.1.184) (Autoinducer synthesis protein)	tofI CEQ24_008630	Burkholderia glumae (Pseudomonas glumae)	203
Q6UBQ0	Q6UBQ0_BURPE	unreviewed	Acyl-homoserine-lactone synthase (EC 2.3.1.184) (Autoinducer synthesis protein)	bpsI lasI_1 BOC42_24180 CXQ84_26600 DF122_08245 DP49_3332 EGT86_36560 ERS013345_00207	Burkholderia pseudomallei (Pseudomonas pseudomallei)	203
Q8L2M9	Q8L2M9_BURPE	unreviewed	Acyl-homoserine-lactone synthase (EC 2.3.1.184) (Autoinducer synthesis protein)	bpsI	Burkholderia pseudomallei (Pseudomonas pseudomallei)	203
H7C738	H7C738_BURPS	unreviewed	Acyl-homoserine-lactone synthase (EC 2.3.1.184) (Autoinducer synthesis protein)	pmlI BPSS0885	Burkholderia pseudomallei (strain K96243)	203
D4YY73	D4YY73_SPHJU	unreviewed	Acyl-homoserine-lactone synthase (EC 2.3.1.184) (Autoinducer synthesis protein)	luxI SJA_C1-04710	Sphingobium japonicum (strain DSM 16413 / CCM 7287 / MTCC 6362 / UT26 / NBRC 101211 / UT26S)	203
A0A1B4SHH2	A0A1B4SHH2_9BURK	unreviewed	Acyl-homoserine-lactone synthase (EC 2.3.1.184) (Autoinducer synthesis protein)	WT60_25475	Burkholderia sp. MSMB617WGS	203
C4APX4	C4APX4_BURML	unreviewed	Acyl-homoserine-lactone synthase (EC 2.3.1.184) (Autoinducer synthesis protein)	BMAGB8_A1523	Burkholderia mallei GB8 horse 4	203
A0A104MDB9	A0A104MDB9_9BURK	unreviewed	Acyl-homoserine-lactone synthase (EC 2.3.1.184) (Autoinducer synthesis protein)	WT08_04555	Burkholderia sp. MSMB1552	203
A0A1X1BS41	A0A1X1BS41_9GAMM	unreviewed	Acyl-homoserine-lactone synthase (EC 2.3.1.184) (Autoinducer synthesis protein)	HA41_17050	Pantoea conspicua	203
A0A2A4FPD8	A0A2A4FPD8_9SPHN	unreviewed	Acyl-homoserine-lactone synthase (EC 2.3.1.184) (Autoinducer synthesis protein)	COO09_22850	Rhizorhabdus dicambivorans	203
Q2Y6E2	Q2Y6E2_NITMU	unreviewed	Acyl-homoserine-lactone synthase (EC 2.3.1.184) (Autoinducer synthesis protein)	Nmul_A2390	Nitrosospira multiformis (strain ATCC 25196 / NCIMB 11849 / C 71)	203
A0A0M3AMV7	A0A0M3AMV7_9SPHN	unreviewed	Acyl-homoserine-lactone synthase (EC 2.3.1.184) (Autoinducer synthesis protein)	YP76_22575	Sphingobium chungbukense	203
A0A2A7V3W2	A0A2A7V3W2_ENTAG	unreviewed	Acyl-homoserine-lactone synthase (EC 2.3.1.184) (Autoinducer synthesis protein)	CRM79_07595	Enterobacter agglomerans (Erwinia herbicola) (Pantoea agglomerans)	203
A0A1X9UPQ7	A0A1X9UPQ7_SPHSD	unreviewed	Acyl-homoserine-lactone synthase (EC 2.3.1.184) (Autoinducer synthesis protein)	HY78_28410	Sphingomonas wittichii (strain DC-6 / KACC 16600)	203
A2RXK6	A2RXK6_BURM9	unreviewed	Acyl-homoserine-lactone synthase (EC 2.3.1.184) (Autoinducer synthesis protein)	bpsI BMA10229_0609	Burkholderia mallei (strain NCTC 10229)	203
A0A0E2NF42	A0A0E2NF42_9RHIZ	unreviewed	Acyl-homoserine-lactone synthase (EC 2.3.1.184) (Autoinducer synthesis protein)	X757_08095	Mesorhizobium sp. LSHC414A00	203
A0A0F6G877	A0A0F6G877_BURPE	unreviewed	Acyl-homoserine-lactone synthase (EC 2.3.1.184) (Autoinducer synthesis protein)	BG16_4894	Burkholderia pseudomallei MSHR2543	203
B1H5P8	B1H5P8_BURPE	unreviewed	Acyl-homoserine-lactone synthase (EC 2.3.1.184) (Autoinducer synthesis protein)	bpsI BURPSS13_T0346	Burkholderia pseudomallei S13	203
A0A1L4A163	A0A1L4A163_9SPHN	unreviewed	Acyl-homoserine-lactone synthase (EC 2.3.1.184) (Autoinducer synthesis protein)	BSL82_19520	Sphingomonas sp. JJ-A5	203
A0A1M2ZZX2	A0A1M2ZZX2_9SPHN	unreviewed	Acyl-homoserine-lactone synthase (EC 2.3.1.184) (Autoinducer synthesis protein)	BGN95_08285	Sphingomonas sp. 66-10	203
A0A3N8ASL2	A0A3N8ASL2_9BURK	unreviewed	Acyl-homoserine-lactone synthase (EC 2.3.1.184) (Autoinducer synthesis protein)	DIE20_11300	Burkholderia sp. Bp9131	203
A0A0D5L5Z0	A0A0D5L5Z0_9BURK	unreviewed	Acyl-homoserine-lactone synthase (EC 2.3.1.184) (Autoinducer synthesis protein)	BW21_5391	Burkholderia sp. 2002721687	203
A0A2W4B5F9	A0A2W4B5F9_9GAMM	unreviewed	Acyl-homoserine-lactone synthase (EC 2.3.1.184) (Autoinducer synthesis protein)	CKF43_01715	Pantoea sp. ARC607	203
A0A0F3M6L1	A0A0F3M6L1_9GAMM	unreviewed	Acyl-homoserine-lactone synthase (EC 2.3.1.184) (Autoinducer synthesis protein)	VH86_01350	Pantoea sp. BL1	203
A0A2V3QFL2	A0A2V3QFL2_9GAMM	unreviewed	Acyl-homoserine-lactone synthase (EC 2.3.1.184) (Autoinducer synthesis protein)	C7433_101934	Pantoea sp. PNA 03-3	203
A0A3M7UKB7	A0A3M7UKB7_9GAMM	unreviewed	Acyl-homoserine-lactone synthase (EC 2.3.1.184) (Autoinducer synthesis protein)	EBO33_05890	[Curtobacterium] plantarum	203
A0A381IGX9	A0A381IGX9_9BURK	unreviewed	Acyl-homoserine-lactone synthase (EC 2.3.1.184) (Autoinducer synthesis protein)	lasI_1 NCTC13388_04191	Burkholderia oklahomensis	203
Q1NBZ1	Q1NBZ1_SPHSS	unreviewed	Acyl-homoserine-lactone synthase (EC 2.3.1.184) (Autoinducer synthesis protein)	SKA58_18515	Sphingomonas sp. (strain SKA58)	203
A3P4J6	A3P4J6_BURP0	unreviewed	Acyl-homoserine-lactone synthase (EC 2.3.1.184) (Autoinducer synthesis protein)	bpsI BURPS1106A_A1221	Burkholderia pseudomallei (strain 1106a)	203
A0A126RWD8	A0A126RWD8_9SPHN	unreviewed	Acyl-homoserine-lactone synthase (EC 2.3.1.184) (Autoinducer synthesis protein)	K426_27455	Sphingobium sp. TKS	203
A0A2K9PJT1	A0A2K9PJT1_9ENTR	unreviewed	Acyl-homoserine-lactone synthase (EC 2.3.1.184) (Autoinducer synthesis protein)	WM46_24445	Citrobacter freundii complex sp. CFNIH2	203
Q8KRT8	Q8KRT8_BURML	unreviewed	Acyl-homoserine-lactone synthase (EC 2.3.1.184) (Autoinducer synthesis protein)	luxI EGT66_21765	Burkholderia mallei (Pseudomonas mallei)	203
Q6Q6F8	Q6Q6F8_BURTH	unreviewed	Acyl-homoserine-lactone synthase (EC 2.3.1.184) (Autoinducer synthesis protein)	A8H35_31985 A8H37_11835	Burkholderia thailandensis	203
A0A0A3Z746	A0A0A3Z746_9ENTR	unreviewed	Acyl-homoserine-lactone synthase (EC 2.3.1.184) (Autoinducer synthesis protein)	NH00_01150	Enterobacter cancerogenus	203
A0A0E1UQE9	A0A0E1UQE9_BURPE	unreviewed	Acyl-homoserine-lactone synthase (EC 2.3.1.184) (Autoinducer synthesis protein)	bpsI BUH_5537	Burkholderia pseudomallei Pakistan 9	203
A0A1X1E745	A0A1X1E745_9GAMM	unreviewed	Acyl-homoserine-lactone synthase (EC 2.3.1.184) (Autoinducer synthesis protein)	HA42_03845	Pantoea deleyi	203
A0A2Z5YU96	A0A2Z5YU96_9SPHN	unreviewed	Acyl-homoserine-lactone synthase (EC 2.3.1.184) (Autoinducer synthesis protein)	AEB_P0866	Altererythrobacter sp. B11	203
A0A132CDC3	A0A132CDC3_9BURK	unreviewed	Acyl-homoserine-lactone synthase (EC 2.3.1.184) (Autoinducer synthesis protein)	WS62_26240	Burkholderia sp. ABCPW 14	203
A0A1L5BQL2	A0A1L5BQL2_SPHIB	unreviewed	Acyl-homoserine-lactone synthase (EC 2.3.1.184) (Autoinducer synthesis protein)	SIDU_12120	Sphingobium indicum (strain DSM 16412 / CCM 7286 / MTCC 6364 / B90A)	203
F6F486	F6F486_SPHCR	unreviewed	Acyl-homoserine-lactone synthase (EC 2.3.1.184) (Autoinducer synthesis protein)	Sphch_4167	Sphingobium chlorophenolicum L-1	203
A0A3A9JDU8	A0A3A9JDU8_9GAMM	unreviewed	Acyl-homoserine-lactone synthase (EC 2.3.1.184) (Autoinducer synthesis protein)	D7S44_03080	Erwiniaceae bacterium IIIF1SW-P2	203
A0A086PDQ4	A0A086PDQ4_SPHHM	unreviewed	Acyl-homoserine-lactone synthase (EC 2.3.1.184) (Autoinducer synthesis protein)	BV98_000719	Sphingobium herbicidovorans (strain ATCC 700291 / DSM 11019 / NBRC 16415 / MH) (Sphingomonas herbicidovorans)	203
A0A086P7S5	A0A086P7S5_SPHHM	unreviewed	Acyl-homoserine-lactone synthase (EC 2.3.1.184) (Autoinducer synthesis protein)	BV98_002772	Sphingobium herbicidovorans (strain ATCC 700291 / DSM 11019 / NBRC 16415 / MH) (Sphingomonas herbicidovorans)	203
A0A0A1Y451	A0A0A1Y451_9SPHN	unreviewed	Acyl-homoserine-lactone synthase (EC 2.3.1.184) (Autoinducer synthesis protein)	AI27_21125	Sphingomonas sp. BHC-A	203
A0A3D0EM06	A0A3D0EM06_9GAMM	unreviewed	Acyl-homoserine-lactone synthase (EC 2.3.1.184) (Autoinducer synthesis protein)	DEO73_10680	Pantoea sp.	203
A0A1V9DPI1	A0A1V9DPI1_9GAMM	unreviewed	Acyl-homoserine-lactone synthase (EC 2.3.1.184) (Autoinducer synthesis protein)	B2J69_01765	Pantoea latae	203
H3RBQ4	H3RBQ4_PANSE	unreviewed	Acyl-homoserine-lactone synthase (EC 2.3.1.184) (Autoinducer synthesis protein)	CKS_4148	Pantoea stewartii subsp. stewartii DC283	203
A0A3N4NXU2	A0A3N4NXU2_9GAMM	unreviewed	Acyl-homoserine-lactone synthase (EC 2.3.1.184) (Autoinducer synthesis protein)	BBB56_18675	Pantoea sp. RIT388	203
A0A0F6L062	A0A0F6L062_BURPE	unreviewed	Acyl-homoserine-lactone synthase (EC 2.3.1.184) (Autoinducer synthesis protein)	X980_3552	Burkholderia pseudomallei MSHR4000	203
A0A1V3PHJ9	A0A1V3PHJ9_9GAMM	unreviewed	Acyl-homoserine-lactone synthase (EC 2.3.1.184) (Autoinducer synthesis protein)	B0E50_09705	Rhodanobacter sp. C01	203
A0A2S5KD02	A0A2S5KD02_9GAMM	unreviewed	Acyl-homoserine-lactone synthase (EC 2.3.1.184) (Autoinducer synthesis protein)	C1Y41_02700	Pantoea sp. ICBG 1758	203
A0A246NJS5	A0A246NJS5_9GAMM	unreviewed	Acyl-homoserine-lactone synthase (EC 2.3.1.184) (Autoinducer synthesis protein)	CBW22_08545	Pantoea sp. VS1	203
A0A0B6S096	A0A0B6S096_9BURK	unreviewed	Acyl-homoserine-lactone synthase (EC 2.3.1.184) (Autoinducer synthesis protein)	rhL BGL_2c09850	Burkholderia plantarii	203
A0A0C5XVB7	A0A0C5XVB7_9SPHN	unreviewed	Acyl-homoserine-lactone synthase (EC 2.3.1.184) (Autoinducer synthesis protein)	TZ53_22585	Sphingobium sp. YBL2	203
J3HQC8	J3HQC8_9GAMM	unreviewed	Acyl-homoserine-lactone synthase (EC 2.3.1.184) (Autoinducer synthesis protein)	PMI39_00508	Pantoea sp. YR343	203
A0A2J9ECQ3	A0A2J9ECQ3_9GAMM	unreviewed	Acyl-homoserine-lactone synthase (EC 2.3.1.184) (Autoinducer synthesis protein)	A6J33_013550	Pantoea sp. FDAARGOS_194	203
A0A0F5Y449	A0A0F5Y449_9GAMM	unreviewed	Acyl-homoserine-lactone synthase (EC 2.3.1.184) (Autoinducer synthesis protein)	EP46_07465	Pantoea sp. 3.5.1	203
A0A0S4Q337	A0A0S4Q337_BLAVI	unreviewed	Acyl-homoserine-lactone synthase (EC 2.3.1.184) (Autoinducer synthesis protein)	BVIRIDIS_09120	Blastochloris viridis (Rhodopseudomonas viridis)	203
A3NIW9	A3NIW9_BURP6	unreviewed	Acyl-homoserine-lactone synthase (EC 2.3.1.184) (Autoinducer synthesis protein)	bpsI BURPS668_A1293	Burkholderia pseudomallei (strain 668)	203
C4I2I1	C4I2I1_BURPE	unreviewed	Acyl-homoserine-lactone synthase (EC 2.3.1.184) (Autoinducer synthesis protein)	GBP346_B0550	Burkholderia pseudomallei MSHR346	203
A0A0S3F5W1	A0A0S3F5W1_9SPHN	unreviewed	Acyl-homoserine-lactone synthase (EC 2.3.1.184) (Autoinducer synthesis protein)	ATN00_20815	Sphingobium baderi	203
T0I0Z9	T0I0Z9_9SPHN	unreviewed	Acyl-homoserine-lactone synthase (EC 2.3.1.184) (Autoinducer synthesis protein)	RLDS_01115	Sphingobium lactosutens DS20	203
A0A2U9D769	A0A2U9D769_9GAMM	unreviewed	Acyl-homoserine-lactone synthase (EC 2.3.1.184) (Autoinducer synthesis protein)	B9D02_12510	Pantoea vagans	203
A0A1X1ET38	A0A1X1ET38_PANCY	unreviewed	Acyl-homoserine-lactone synthase (EC 2.3.1.184) (Autoinducer synthesis protein)	HA50_07020	Pantoea cypripedii (Pectobacterium cypripedii) (Erwinia cypripedii)	203
V5JG72	V5JG72_9PROT	unreviewed	Acyl-homoserine-lactone synthase (EC 2.3.1.184) (Autoinducer synthesis protein)	nmuI	Nitrosospira multiformis	203
A0A1Y5PZE0	A0A1Y5PZE0_9SPHN	unreviewed	Acyl-homoserine-lactone synthase (EC 2.3.1.184) (Autoinducer synthesis protein)	SPPYR_1464	uncultured Sphingopyxis sp.	203
A0A3D5QYK1	A0A3D5QYK1_9GAMM	unreviewed	Autoinducer synthase	DHT39_16035	Pantoea sp.	203
A0A2T0W838	A0A2T0W838_9LACT	unreviewed	N-acyl-L-homoserine lactone synthetase	CLV38_10868	Alkalibacterium olivapovliticus	203
A0A1H7FD93	A0A1H7FD93_9LACT	unreviewed	N-acyl-L-homoserine lactone synthetase	SAMN04488099_101274	Alkalibacterium pelagium	203
A0A061M5H8	A0A061M5H8_9BRAD	unreviewed	Probable autoinducer synthesis protein traI	BDOA9_0200840	Bradyrhizobium sp. DOA9	203
A0A1C3XHP5	A0A1C3XHP5_9BRAD	unreviewed	Acyl homoserine lactone synthase	GA0061098_101659	Bradyrhizobium shewense	204
A0A239KCT1	A0A239KCT1_9BRAD	unreviewed	Acyl-homoserine lactone synthase	SAMN05216374_2972	Tardiphaga sp. OK246	204
A0A1I4IC02	A0A1I4IC02_9BRAD	unreviewed	Acyl-homoserine lactone synthase	SAMN03159423_2169	Bradyrhizobium sp. NFR13	204
A0A370R537	A0A370R537_9BRAD	unreviewed	Acyl-homoserine lactone synthase	C7502_0049	Tardiphaga sp. CF115	204
A0A2U0TJE0	A0A2U0TJE0_9BRAD	unreviewed	Acyl-homoserine lactone synthase	C7503_113124	Tardiphaga sp. OV697	204
A0A1H6N645	A0A1H6N645_9BRAD	unreviewed	Acyl-homoserine lactone synthase	SAMN05216367_3364	Tardiphaga sp. OK245	204
P58584	SOLI_RALSO	reviewed	Acyl-homoserine-lactone synthase (EC 2.3.1.184) (Autoinducer synthesis protein SolI)	solI RSc3286 RS02515	Ralstonia solanacearum (strain GMI1000) (Pseudomonas solanacearum)	204
O30920	SOLI_RALSL	reviewed	Acyl-homoserine-lactone synthase (EC 2.3.1.184) (Autoinducer synthesis protein SolI)	solI	Ralstonia solanacearum (Pseudomonas solanacearum)	204
A0A379AM15	A0A379AM15_ENTAG	unreviewed	Acyl-homoserine-lactone synthase (EC 2.3.1.184) (Autoinducer synthesis protein)	esaI NCTC9381_04575	Enterobacter agglomerans (Erwinia herbicola) (Pantoea agglomerans)	204
A0A1G5E3N7	A0A1G5E3N7_9PROT	unreviewed	Acyl-homoserine-lactone synthase (EC 2.3.1.184) (Autoinducer synthesis protein)	SAMN05216420_103213	Nitrosospira sp. Nl5	204
A0A2T5JUV2	A0A2T5JUV2_9PROT	unreviewed	Acyl-homoserine-lactone synthase (EC 2.3.1.184) (Autoinducer synthesis protein)	C8R31_10847	Nitrosospira sp. Nsp2	204
A0A1B4YUQ9	A0A1B4YUQ9_RHILI	unreviewed	Acyl-homoserine-lactone synthase (EC 2.3.1.184) (Autoinducer synthesis protein)	MLTONO_6001	Rhizobium loti (Mesorhizobium loti)	204
A0A0W1DEE2	A0A0W1DEE2_9SPHN	unreviewed	Acyl-homoserine-lactone synthase (EC 2.3.1.184) (Autoinducer synthesis protein)	ATE71_05800	Sphingopyxis sp. H115	204
A0A0W1GJL6	A0A0W1GJL6_9SPHN	unreviewed	Acyl-homoserine-lactone synthase (EC 2.3.1.184) (Autoinducer synthesis protein)	ATE69_09095	Sphingopyxis sp. H071	204
A0A107PPR5	A0A107PPR5_BURCE	unreviewed	Acyl-homoserine-lactone synthase (EC 2.3.1.184) (Autoinducer synthesis protein)	WL94_36305	Burkholderia cepacia (Pseudomonas cepacia)	204
A0A2E1YBQ2	A0A2E1YBQ2_9SPHN	unreviewed	Acyl-homoserine-lactone synthase (EC 2.3.1.184) (Autoinducer synthesis protein)	CL574_11260	Altererythrobacter sp.	204
A0A0S4WRY1	A0A0S4WRY1_RALSL	unreviewed	Acyl-homoserine-lactone synthase (EC 2.3.1.184) (Autoinducer synthesis protein)	solI RUN215_v1_310034	Ralstonia solanacearum (Pseudomonas solanacearum)	204
A0A0S4UCE8	A0A0S4UCE8_RALSL	unreviewed	Acyl-homoserine-lactone synthase (EC 2.3.1.184) (Autoinducer synthesis protein)	solI PSS4_v1_1180010	Ralstonia solanacearum (Pseudomonas solanacearum)	204
X6CMS7	X6CMS7_9RHIZ	unreviewed	Acyl-homoserine-lactone synthase (EC 2.3.1.184) (Autoinducer synthesis protein)	X742_21605	Mesorhizobium sp. LNHC232B00	204
A0A2A3BQT2	A0A2A3BQT2_9RHIZ	unreviewed	Acyl-homoserine-lactone synthase (EC 2.3.1.184) (Autoinducer synthesis protein)	CK227_24615	Mesorhizobium sp. WSM4308	204
A0A1E4MBA5	A0A1E4MBA5_9SPHN	unreviewed	Acyl-homoserine-lactone synthase (EC 2.3.1.184) (Autoinducer synthesis protein)	ABT11_17660	Novosphingobium sp. SCN 66-18	204
A0A2M8VG35	A0A2M8VG35_9RHIZ	unreviewed	Acyl-homoserine-lactone synthase (EC 2.3.1.184) (Autoinducer synthesis protein)	CTI14_02635	Methylobacterium radiotolerans	204
G2ZPF0	G2ZPF0_9RALS	unreviewed	Acyl-homoserine-lactone synthase (EC 2.3.1.184) (Autoinducer synthesis protein)	solI BDB_110382	blood disease bacterium R229	204
A0A1G5TXB5	A0A1G5TXB5_9SPHN	unreviewed	Acyl-homoserine-lactone synthase (EC 2.3.1.184) (Autoinducer synthesis protein)	SAMN03159340_01857	Sphingomonas sp. NFR15	204
A0A0W1F506	A0A0W1F506_9SPHN	unreviewed	Acyl-homoserine-lactone synthase (EC 2.3.1.184) (Autoinducer synthesis protein)	ATE62_12630	Sphingopyxis sp. HIX	204
A0A2A3MQL8	A0A2A3MQL8_9SPHN	unreviewed	Acyl-homoserine-lactone synthase (EC 2.3.1.184) (Autoinducer synthesis protein)	SxD43FB_19975	Sphingobium sp. D43FB	204
A0A099T872	A0A099T872_9RHOB	unreviewed	Acyl-homoserine-lactone synthase (EC 2.3.1.184) (Autoinducer synthesis protein)	PM04_13605	Thalassobacter sp. 16PALIMAR09	204
A0A1G5FYN9	A0A1G5FYN9_9PROT	unreviewed	Acyl-homoserine-lactone synthase (EC 2.3.1.184) (Autoinducer synthesis protein)	SAMN05216308_11155	Nitrosospira sp. Nsp13	204
A0A3E1DAW6	A0A3E1DAW6_9PROT	unreviewed	Acyl-homoserine-lactone synthase (EC 2.3.1.184) (Autoinducer synthesis protein)	DID91_2727702565	Candidatus Nitrotoga sp. MKT	204
F6G6D0	F6G6D0_RALS8	unreviewed	Acyl-homoserine-lactone synthase (EC 2.3.1.184) (Autoinducer synthesis protein)	solI RSPO_c00170	Ralstonia solanacearum (strain Po82)	204
A0A2D6H9U9	A0A2D6H9U9_9SPHN	unreviewed	Acyl-homoserine-lactone synthase (EC 2.3.1.184) (Autoinducer synthesis protein)	CL680_21110	Blastomonas sp.	204
E1SJ09	E1SJ09_PANVC	unreviewed	Acyl-homoserine-lactone synthase (EC 2.3.1.184) (Autoinducer synthesis protein)	phzI Pvag_0811	Pantoea vagans (strain C9-1) (Pantoea agglomerans (strain C9-1))	204
A0A2T5GU68	A0A2T5GU68_9SPHN	unreviewed	Acyl-homoserine-lactone synthase (EC 2.3.1.184) (Autoinducer synthesis protein)	C8J45_10828	Sphingomonas sp. PP-CE-3G-477	204
A3RTU7	A3RTU7_RALSL	unreviewed	Acyl-homoserine-lactone synthase (EC 2.3.1.184) (Autoinducer synthesis protein)	solI RRSL_02792	Ralstonia solanacearum UW551	204
E6WDA1	E6WDA1_PANSA	unreviewed	Acyl-homoserine-lactone synthase (EC 2.3.1.184) (Autoinducer synthesis protein)	Pat9b_1402	Pantoea sp. (strain At-9b)	204
J1K0Y5	J1K0Y5_9RHIZ	unreviewed	Acyl-homoserine-lactone synthase (EC 2.3.1.184) (Autoinducer synthesis protein)	ME5_00429	Bartonella tamiae Th239	204
A0A2T5JPP5	A0A2T5JPP5_9PROT	unreviewed	Acyl-homoserine-lactone synthase (EC 2.3.1.184) (Autoinducer synthesis protein)	C8R32_103249	Nitrosospira sp. Nsp5	204
A0A1H7C9Y7	A0A1H7C9Y7_9SPHN	unreviewed	Acyl-homoserine-lactone synthase (EC 2.3.1.184) (Autoinducer synthesis protein)	SAMN05518849_1169	Sphingobium sp. AP50	204
A0A1W9H848	A0A1W9H848_9PROT	unreviewed	Acyl-homoserine-lactone synthase (EC 2.3.1.184) (Autoinducer synthesis protein)	A4S12_04395	Proteobacteria bacterium SG_bin5	204
A0A1Q3URE2	A0A1Q3URE2_9SPHN	unreviewed	Acyl-homoserine-lactone synthase (EC 2.3.1.184) (Autoinducer synthesis protein)	BGO58_10195	Sphingopyxis sp. 65-8	204
G3A2L4	G3A2L4_9RALS	unreviewed	Acyl-homoserine-lactone synthase (EC 2.3.1.184) (Autoinducer synthesis protein)	solI RALSY_20272	Ralstonia syzygii R24	204
A0A1E4MA02	A0A1E4MA02_9SPHN	unreviewed	Acyl-homoserine-lactone synthase (EC 2.3.1.184) (Autoinducer synthesis protein)	ABT11_19830	Novosphingobium sp. SCN 66-18	204
A0A0B9A5K6	A0A0B9A5K6_9SPHN	unreviewed	Acyl-homoserine-lactone synthase (EC 2.3.1.184) (Autoinducer synthesis protein)	NJ75_02498	Novosphingobium subterraneum	204
A0A0W1EZ62	A0A0W1EZ62_9SPHN	unreviewed	Acyl-homoserine-lactone synthase (EC 2.3.1.184) (Autoinducer synthesis protein)	ATE68_06640	Sphingopyxis sp. H038	204
A0A2A7SFV4	A0A2A7SFV4_BURGA	unreviewed	Acyl-homoserine-lactone synthase (EC 2.3.1.184) (Autoinducer synthesis protein)	CRM94_08350	Burkholderia gladioli (Pseudomonas marginata) (Phytomonas marginata)	204
Q1M9T8	Q1M9T8_RHIL3	unreviewed	Acyl-homoserine-lactone synthase (EC 2.3.1.184) (Autoinducer synthesis protein)	traIp7 pRL70091	Rhizobium leguminosarum bv. viciae (strain 3841)	204
A0A2S4NLP8	A0A2S4NLP8_BURGA	unreviewed	Acyl-homoserine-lactone synthase (EC 2.3.1.184) (Autoinducer synthesis protein)	C3Y08_19360	Burkholderia gladioli (Pseudomonas marginata) (Phytomonas marginata)	204
A0A223GRV0	A0A223GRV0_9RALS	unreviewed	Acyl-homoserine-lactone synthase (EC 2.3.1.184) (Autoinducer synthesis protein)	CDC45_16810	Ralstonia pseudosolanacearum	204
A0A246K156	A0A246K156_9SPHN	unreviewed	Acyl-homoserine-lactone synthase (EC 2.3.1.184) (Autoinducer synthesis protein)	CDQ92_03635	Sphingopyxis bauzanensis	204
A0A1E4JTJ3	A0A1E4JTJ3_9SPHN	unreviewed	Acyl-homoserine-lactone synthase (EC 2.3.1.184) (Autoinducer synthesis protein)	ABS88_06045	Sphingopyxis sp. SCN 67-31	204
A0A158S0S5	A0A158S0S5_9SPHN	unreviewed	Acyl-homoserine-lactone synthase (EC 2.3.1.184) (Autoinducer synthesis protein)	SPHV1_2280120	Novosphingobium sp. KN65.2	204
A0A1H9SD67	A0A1H9SD67_9SPHN	unreviewed	Acyl-homoserine-lactone synthase (EC 2.3.1.184) (Autoinducer synthesis protein)	SAMN05518866_12063	Sphingobium sp. YR768	204
A0A109YMP7	A0A109YMP7_9SPHN	unreviewed	Acyl-homoserine-lactone synthase (EC 2.3.1.184) (Autoinducer synthesis protein)	luxI SGRAN_3230	Sphingopyxis granuli	204
M4UKV2	M4UKV2_RALSL	unreviewed	Acyl-homoserine-lactone synthase (EC 2.3.1.184) (Autoinducer synthesis protein)	F504_3331	Ralstonia solanacearum FQY_4	204
A0A0B1ZFC7	A0A0B1ZFC7_9SPHN	unreviewed	Acyl-homoserine-lactone synthase (EC 2.3.1.184) (Autoinducer synthesis protein)	LK12_22030	Novosphingobium malaysiense	204
A0A3E1DNZ6	A0A3E1DNZ6_9PROT	unreviewed	Acyl-homoserine-lactone synthase (EC 2.3.1.184) (Autoinducer synthesis protein)	DID90_2727552460	Candidatus Nitrotoga sp. LAW	204
A0A0Q5I6H1	A0A0Q5I6H1_9BURK	unreviewed	Acyl-homoserine-lactone synthase (EC 2.3.1.184) (Autoinducer synthesis protein)	ASF77_03280	Massilia sp. Leaf139	204
A0A0S4WJQ6	A0A0S4WJQ6_RALSL	unreviewed	Acyl-homoserine-lactone synthase (EC 2.3.1.184) (Autoinducer synthesis protein)	solI CFM90_16880 RSSE_c1085 RUN1985_v1_20095 TO10_v1_660035	Ralstonia solanacearum (Pseudomonas solanacearum)	204
A0A0S4TNF1	A0A0S4TNF1_RALSL	unreviewed	Acyl-homoserine-lactone synthase (EC 2.3.1.184) (Autoinducer synthesis protein)	solI RSP799_00680 RUN39_v1_170045	Ralstonia solanacearum (Pseudomonas solanacearum)	204
A0A0M2QN69	A0A0M2QN69_BURGA	unreviewed	Acyl-homoserine-lactone synthase (EC 2.3.1.184) (Autoinducer synthesis protein)	tofI	Burkholderia gladioli (Pseudomonas marginata) (Phytomonas marginata)	204
A0A084EIW3	A0A084EIW3_SPHYA	unreviewed	Acyl-homoserine-lactone synthase (EC 2.3.1.184) (Autoinducer synthesis protein)	AX777_24290 CP98_03080	Sphingobium yanoikuyae (Sphingomonas yanoikuyae)	204
A0A2A8HNC8	A0A2A8HNC8_9SPHN	unreviewed	Acyl-homoserine-lactone synthase (EC 2.3.1.184) (Autoinducer synthesis protein)	B2G71_22380	Novosphingobium sp. PC22D	204
A0A0J9D0E1	A0A0J9D0E1_SPHYA	unreviewed	Acyl-homoserine-lactone synthase (EC 2.3.1.184) (Autoinducer synthesis protein)	BV87_16815	Sphingobium yanoikuyae (Sphingomonas yanoikuyae)	204
A0A2C9CUV0	A0A2C9CUV0_9RHOB	unreviewed	Acyl-homoserine-lactone synthase (EC 2.3.1.184) (Autoinducer synthesis protein)	SAMN06273572_1074	Monaibacterium marinum	204
A0A3A5K1W6	A0A3A5K1W6_9RHIZ	unreviewed	Acyl-homoserine-lactone synthase (EC 2.3.1.184) (Autoinducer synthesis protein)	D3242_29080	Mesorhizobium jarvisii	204
A0A0T6XS54	A0A0T6XS54_9RHIZ	unreviewed	Acyl-homoserine-lactone synthase (EC 2.3.1.184) (Autoinducer synthesis protein)	N182_35885	Sinorhizobium sp. GL2	204
A0A2E8ZAR3	A0A2E8ZAR3_9SPHN	unreviewed	Acyl-homoserine-lactone synthase (EC 2.3.1.184) (Autoinducer synthesis protein)	CMN60_07755	Sphingobium sp.	204
A0A165Q604	A0A165Q604_9SPHN	unreviewed	Acyl-homoserine-lactone synthase (EC 2.3.1.184) (Autoinducer synthesis protein)	A3711_05850	Erythrobacter sp. HI00D59	204
A0A1U9VI86	A0A1U9VI86_9RALS	unreviewed	Acyl-homoserine-lactone synthase (EC 2.3.1.184) (Autoinducer synthesis protein)	B0B51_10690	blood disease bacterium A2-HR MARDI	204
A0A2E8ZKR5	A0A2E8ZKR5_9SPHN	unreviewed	Acyl-homoserine-lactone synthase (EC 2.3.1.184) (Autoinducer synthesis protein)	CMN60_26010	Sphingobium sp.	204
A0A087NAB4	A0A087NAB4_9SPHN	unreviewed	Acyl-homoserine-lactone synthase (EC 2.3.1.184) (Autoinducer synthesis protein)	IL54_1480	Sphingobium sp. ba1	204
A0A1L5PB08	A0A1L5PB08_RHIET	unreviewed	Acyl-homoserine-lactone synthase (EC 2.3.1.184) (Autoinducer synthesis protein)	traI AM571_PA00417	Rhizobium etli 8C-3	204
A0A1W2DY08	A0A1W2DY08_9SPHN	unreviewed	Acyl-homoserine-lactone synthase (EC 2.3.1.184) (Autoinducer synthesis protein)	SAMN06272759_1222	Novosphingobium sp. B1	204
A0A2D6NPG0	A0A2D6NPG0_9SPHN	unreviewed	Acyl-homoserine-lactone synthase (EC 2.3.1.184) (Autoinducer synthesis protein)	CL951_11900	Erythrobacteraceae bacterium	204
A0A2A5ANC8	A0A2A5ANC8_9GAMM	unreviewed	Acyl-homoserine-lactone synthase (EC 2.3.1.184) (Autoinducer synthesis protein)	COB04_03800	Gammaproteobacteria bacterium	204
A0A2R7JVB1	A0A2R7JVB1_9SPHN	unreviewed	Acyl-homoserine-lactone synthase (EC 2.3.1.184) (Autoinducer synthesis protein)	DBR17_03470	Sphingomonas sp. HMWF008	204
A0A1I5C818	A0A1I5C818_9PROT	unreviewed	Acyl-homoserine-lactone synthase (EC 2.3.1.184) (Autoinducer synthesis protein)	SAMN05216386_2001	Nitrosospira briensis	204
A0A2K1FHZ1	A0A2K1FHZ1_9PSED	unreviewed	Acyl-homoserine-lactone synthase (EC 2.3.1.184) (Autoinducer synthesis protein)	CCU68_13095	Pseudomonas gingeri NCPPB 3146 = LMG 5327	204
A0A090F1W4	A0A090F1W4_9RHIZ	unreviewed	Acyl-homoserine-lactone synthase (EC 2.3.1.184) (Autoinducer synthesis protein)	MPLA_2130039	Mesorhizobium sp. ORS 3359	204
B2IHP7	B2IHP7_BEII9	unreviewed	Acyl-homoserine-lactone synthase (EC 2.3.1.184) (Autoinducer synthesis protein)	Bind_0919	Beijerinckia indica subsp. indica (strain ATCC 9039 / DSM 1715 / NCIB 8712)	204
A0A1W9KIM4	A0A1W9KIM4_9PROT	unreviewed	Acyl-homoserine-lactone synthase (EC 2.3.1.184) (Autoinducer synthesis protein)	BVN31_04455	Proteobacteria bacterium ST_bin15	204
A0A243PCK3	A0A243PCK3_9SPHN	unreviewed	Acyl-homoserine-lactone synthase (EC 2.3.1.184) (Autoinducer synthesis protein)	CA262_02430	Sphingobium sp. GW456-12-10-14-TSB1	204
A0A0J7Y388	A0A0J7Y388_9SPHN	unreviewed	Acyl-homoserine-lactone synthase (EC 2.3.1.184) (Autoinducer synthesis protein)	V473_09170	Sphingobium czechense LL01	204
A0A081RDM0	A0A081RDM0_SPHCR	unreviewed	Acyl-homoserine-lactone synthase (EC 2.3.1.184) (Autoinducer synthesis protein)	BV95_02445	Sphingobium chlorophenolicum	204
A0A2Z5UJZ0	A0A2Z5UJZ0_9SPHN	unreviewed	Acyl-homoserine-lactone synthase (EC 2.3.1.184) (Autoinducer synthesis protein)	SPYCA_0498	Sphingopyxis sp. FD7	204
I6V5A3	I6V5A3_ENSAD	unreviewed	Acyl-homoserine-lactone synthase (EC 2.3.1.184) (Autoinducer synthesis protein)		Ensifer adhaerens (Sinorhizobium morelense)	204
A4UUI6	A4UUI6_PANAY	unreviewed	Acyl-homoserine-lactone synthase (EC 2.3.1.184) (Autoinducer synthesis protein)	pagI	Pantoea agglomerans pv. gypsophilae (Erwinia herbicola)	204
F2LL76	F2LL76_BURGS	unreviewed	Acyl-homoserine-lactone synthase (EC 2.3.1.184) (Autoinducer synthesis protein)	bgla_2g11050	Burkholderia gladioli (strain BSR3)	204
A0A285KZG8	A0A285KZG8_9GAMM	unreviewed	Acyl-homoserine-lactone synthase (EC 2.3.1.184) (Autoinducer synthesis protein)	SAMN02744778_04446	Pantoea sp. GL120224-02	204
A0A0U5L536	A0A0U5L536_9GAMM	unreviewed	Acyl-homoserine-lactone synthase (EC 2.3.1.184) (Autoinducer synthesis protein)	EM595_1357	Erwinia gerundensis	204
A0A2W5NG33	A0A2W5NG33_RHOSU	unreviewed	Acyl-homoserine-lactone synthase (EC 2.3.1.184) (Autoinducer synthesis protein)	DI556_04430	Rhodovulum sulfidophilum (Rhodobacter sulfidophilus)	204
S9Q5W2	S9Q5W2_9RHOB	unreviewed	Acyl-homoserine-lactone synthase (EC 2.3.1.184) (Autoinducer synthesis protein)	Salmuc_04657	Salipiger mucosus DSM 16094	204
A0A0Q7YXB7	A0A0Q7YXB7_9SPHN	unreviewed	Acyl-homoserine-lactone synthase (EC 2.3.1.184) (Autoinducer synthesis protein)	ASD67_17630	Sphingopyxis sp. Root1497	204
A0A0M9TXU2	A0A0M9TXU2_9SPHN	unreviewed	Acyl-homoserine-lactone synthase (EC 2.3.1.184) (Autoinducer synthesis protein)	SC1_01375	Sphingopyxis sp. C-1	204
F6IM71	F6IM71_9SPHN	unreviewed	Acyl-homoserine-lactone synthase (EC 2.3.1.184) (Autoinducer synthesis protein)	PP1Y_AT16460	Novosphingobium sp. PP1Y	204
A0A2N3CXK4	A0A2N3CXK4_9PROT	unreviewed	Acyl-homoserine-lactone synthase (EC 2.3.1.184) (Autoinducer synthesis protein)	CVT78_04030	Alphaproteobacteria bacterium HGW-Alphaproteobacteria-17	204
A0A2P7S1B7	A0A2P7S1B7_9RHIZ	unreviewed	Acyl-homoserine-lactone synthase (EC 2.3.1.184) (Autoinducer synthesis protein)	C7I85_25000	Mesorhizobium soli	204
U2NX73	U2NX73_9GAMM	unreviewed	Acyl-homoserine-lactone synthase (EC 2.3.1.184) (Autoinducer synthesis protein)	L579_1899	Pantoea sp. AS-PWVM4	204
A0A399W2U6	A0A399W2U6_RALSL	unreviewed	Acyl-homoserine-lactone synthase (EC 2.3.1.184) (Autoinducer synthesis protein)	RSP822_08640	Ralstonia solanacearum (Pseudomonas solanacearum)	204
D8N3V7	D8N3V7_RALSL	unreviewed	Acyl-homoserine-lactone synthase (EC 2.3.1.184) (Autoinducer synthesis protein)	solI CMR15_10180	Ralstonia solanacearum CMR15	204
A0A347CR29	A0A347CR29_RALSL	unreviewed	Acyl-homoserine-lactone synthase (EC 2.3.1.184) (Autoinducer synthesis protein)	CJO77_00765	Ralstonia solanacearum (Pseudomonas solanacearum)	204
A0A347DW74	A0A347DW74_RALSL	unreviewed	Acyl-homoserine-lactone synthase (EC 2.3.1.184) (Autoinducer synthesis protein)	CJO80_00765	Ralstonia solanacearum (Pseudomonas solanacearum)	204
A0A1C0UMA1	A0A1C0UMA1_RALSL	unreviewed	Acyl-homoserine-lactone synthase (EC 2.3.1.184) (Autoinducer synthesis protein)	AR466_18665	Ralstonia solanacearum (Pseudomonas solanacearum)	204
A0A1W6SKM7	A0A1W6SKM7_9PROT	unreviewed	Acyl-homoserine-lactone synthase (EC 2.3.1.184) (Autoinducer synthesis protein)	EBAPG3_000325	Nitrosospira lacus	204
A0A177RT41	A0A177RT41_RALSL	unreviewed	Acyl-homoserine-lactone synthase (EC 2.3.1.184) (Autoinducer synthesis protein)	RSP795_00510	Ralstonia solanacearum (Pseudomonas solanacearum)	204
A0A0D6PLR1	A0A0D6PLR1_9PROT	unreviewed	Acyl-homoserine-lactone synthase (EC 2.3.1.184) (Autoinducer synthesis protein)	Aam_331_021	Acidocella aminolytica 101 = DSM 11237	204
A0A1W6BAM1	A0A1W6BAM1_9GAMM	unreviewed	Acyl-homoserine-lactone synthase (EC 2.3.1.184) (Autoinducer synthesis protein)	B1H58_20100	Pantoea alhagi	204
A0A090GT30	A0A090GT30_MESPL	unreviewed	Acyl-homoserine-lactone synthase (EC 2.3.1.184) (Autoinducer synthesis protein)	MPL3365_140135	Mesorhizobium plurifarium	204
A0A090EY21	A0A090EY21_MESPL	unreviewed	Acyl-homoserine-lactone synthase (EC 2.3.1.184) (Autoinducer synthesis protein)	MPL3356_110279	Mesorhizobium plurifarium	204
A0A249MXI4	A0A249MXI4_9SPHN	unreviewed	Acyl-homoserine-lactone synthase (EC 2.3.1.184) (Autoinducer synthesis protein)	CJD35_16160	Sphingobium hydrophobicum	204
A0A355WIU8	A0A355WIU8_9RHOB	unreviewed	Acyl-homoserine-lactone synthase (EC 2.3.1.184) (Autoinducer synthesis protein)	DD416_03020	Rhodobacteraceae bacterium	204
A0A2S8B0J6	A0A2S8B0J6_9SPHN	unreviewed	Acyl-homoserine-lactone synthase (EC 2.3.1.184) (Autoinducer synthesis protein)	CVO77_12245	Sphingopyxis sp. WS5A3p	204
A0A196MJ16	A0A196MJ16_9SPHN	unreviewed	Acyl-homoserine-lactone synthase (EC 2.3.1.184) (Autoinducer synthesis protein)	A7Q26_21965	Sphingobium sp. TCM1	204
A0A2S8B2V2	A0A2S8B2V2_9SPHN	unreviewed	Acyl-homoserine-lactone synthase (EC 2.3.1.184) (Autoinducer synthesis protein)	CVO77_16835	Sphingopyxis sp. WS5A3p	204
F7Y4G9	F7Y4G9_MESOW	unreviewed	Acyl-homoserine-lactone synthase (EC 2.3.1.184) (Autoinducer synthesis protein)	Mesop_2831	Mesorhizobium opportunistum (strain LMG 24607 / HAMBI 3007 / WSM2075)	204
A0A0N0E6S1	A0A0N0E6S1_9RHOB	unreviewed	Acyl-homoserine-lactone synthase (EC 2.3.1.184) (Autoinducer synthesis protein)	SU32_14170	Ahrensia marina	204
I9WD62	I9WD62_9SPHN	unreviewed	Acyl-homoserine-lactone synthase (EC 2.3.1.184) (Autoinducer synthesis protein)	WSK_3264	Novosphingobium sp. Rr 2-17	204
A0A1I3ANM7	A0A1I3ANM7_9PROT	unreviewed	Acyl-homoserine-lactone synthase (EC 2.3.1.184) (Autoinducer synthesis protein)	SAMN05216299_11830	Nitrosospira sp. Nsp14	204
A0A1P8X2U5	A0A1P8X2U5_9SPHN	unreviewed	Acyl-homoserine-lactone synthase (EC 2.3.1.184) (Autoinducer synthesis protein)	BWQ93_01885	Sphingopyxis sp. QXT-31	204
A0A365QTL6	A0A365QTL6_9BURK	unreviewed	Acyl-homoserine-lactone synthase (EC 2.3.1.184) (Autoinducer synthesis protein)	DPV79_18885	Burkholderia reimsis	204
A0A0W1DXN2	A0A0W1DXN2_9SPHN	unreviewed	Acyl-homoserine-lactone synthase (EC 2.3.1.184) (Autoinducer synthesis protein)	ATE67_02645	Sphingopyxis sp. H050	204
A0A0W1DRH5	A0A0W1DRH5_9SPHN	unreviewed	Acyl-homoserine-lactone synthase (EC 2.3.1.184) (Autoinducer synthesis protein)	ATE67_10720	Sphingopyxis sp. H050	204
A0A0P1EVG7	A0A0P1EVG7_9RHOB	unreviewed	Acyl-homoserine-lactone synthase (EC 2.3.1.184) (Autoinducer synthesis protein)	lasI THS5294_00233	Thalassobacter stenotrophicus	204
A0A3E1DUS6	A0A3E1DUS6_9PROT	unreviewed	Acyl-homoserine-lactone synthase (EC 2.3.1.184) (Autoinducer synthesis protein)	DID89_2727546334	Candidatus Nitrotoga sp. CP45	204
A0A2Z5UIY0	A0A2Z5UIY0_9SPHN	unreviewed	Acyl-homoserine-lactone synthase (EC 2.3.1.184) (Autoinducer synthesis protein)	SPYCA_0359	Sphingopyxis sp. FD7	204
A0A3E1DKE7	A0A3E1DKE7_9PROT	unreviewed	Acyl-homoserine-lactone synthase (EC 2.3.1.184) (Autoinducer synthesis protein)	DID92_2727743039	Candidatus Nitrotoga sp. SPKER	204
A0A0S4VSK6	A0A0S4VSK6_RALSL	unreviewed	Acyl-homoserine-lactone synthase (EC 2.3.1.184) (Autoinducer synthesis protein)	solI RD1301_v1_1170002 RUN1744_v1_670004 TD1301_v1_3880004 TF3108_v1_470036	Ralstonia solanacearum (Pseudomonas solanacearum)	204
A9YZX1	A9YZX1_ENTAG	unreviewed	Acyl-homoserine-lactone synthase (EC 2.3.1.184) (Autoinducer synthesis protein)	pabI	Pantoea agglomerans pv. betae	204
D8NKX1	D8NKX1_RALSL	unreviewed	Acyl-homoserine-lactone synthase (EC 2.3.1.184) (Autoinducer synthesis protein)	solI RCFBP_10191	Ralstonia solanacearum CFBP2957	204
W0ACG1	W0ACG1_9SPHN	unreviewed	Acyl-homoserine-lactone synthase (EC 2.3.1.184) (Autoinducer synthesis protein)	NX02_19575	Sphingomonas sanxanigenens DSM 19645 = NX02	204
A0A1S1S0N2	A0A1S1S0N2_9RHIZ	unreviewed	Acyl-homoserine-lactone synthase (EC 2.3.1.184) (Autoinducer synthesis protein)	LCM4576_32485	Mesorhizobium sp. LCM 4576	204
A0A0M4DEK2	A0A0M4DEK2_9DELT	unreviewed	Acyl-homoserine-lactone synthase (EC 2.3.1.184) (Autoinducer synthesis protein)	DSOUD_0200	Desulfuromonas soudanensis	204
A0A258LBN2	A0A258LBN2_9PROT	unreviewed	Acyl-homoserine-lactone synthase (EC 2.3.1.184) (Autoinducer synthesis protein)	B7Y73_07835	Acidocella sp. 35-58-6	204
A0A1E4C696	A0A1E4C696_9RHIZ	unreviewed	Acyl-homoserine-lactone synthase (EC 2.3.1.184) (Autoinducer synthesis protein)	ABS35_15955	Kaistia sp. SCN 65-12	204
A0A2D8MFC7	A0A2D8MFC7_9SPHN	unreviewed	Acyl-homoserine-lactone synthase (EC 2.3.1.184) (Autoinducer synthesis protein)	CL949_14325	Erythrobacter sp.	204
A0A3B9UGI8	A0A3B9UGI8_9SPHN	unreviewed	Acyl-homoserine-lactone synthase (EC 2.3.1.184) (Autoinducer synthesis protein)	DCL34_02770	Erythrobacter sp.	204
A0A259DVS1	A0A259DVS1_9SPHN	unreviewed	Acyl-homoserine-lactone synthase (EC 2.3.1.184) (Autoinducer synthesis protein)	B7X90_12635	Novosphingobium sp. 17-62-19	204
A0A2E8LVE4	A0A2E8LVE4_9ACTN	unreviewed	Autoinducer synthase	CL510_03940	Actinobacteria bacterium	204
A0A2G2JH63	A0A2G2JH63_9FLAO	unreviewed	Autoinducer synthase	COA80_07095	Leeuwenhoekiella sp.	204
A0A1Y5TA83	A0A1Y5TA83_9RHOB	unreviewed	Autoinducer synthetase	PSJ8397_03147	Pseudooctadecabacter jejudonensis	204
A0A1H8RNQ1	A0A1H8RNQ1_9BRAD	unreviewed	Acyl-homoserine lactone synthase	SAMN05444123_10442	Rhodopseudomonas pseudopalustris	205
A0A103HK08	A0A103HK08_BURVI	unreviewed	Acyl-homoserine-lactone synthase (EC 2.3.1.184) (Autoinducer synthesis protein)	WJ03_28565	Burkholderia vietnamiensis	205
A0A0W1DFZ4	A0A0W1DFZ4_9SPHN	unreviewed	Acyl-homoserine-lactone synthase (EC 2.3.1.184) (Autoinducer synthesis protein)	ATE71_04830	Sphingopyxis sp. H115	205
A0A132D7H1	A0A132D7H1_BURVI	unreviewed	Acyl-homoserine-lactone synthase (EC 2.3.1.184) (Autoinducer synthesis protein)	WK24_17170	Burkholderia vietnamiensis	205
A0A103Z9V0	A0A103Z9V0_BURCE	unreviewed	Acyl-homoserine-lactone synthase (EC 2.3.1.184) (Autoinducer synthesis protein)	WS90_25565	Burkholderia cepacia (Pseudomonas cepacia)	205
A0A3P0WNJ2	A0A3P0WNJ2_BURCE	unreviewed	Acyl-homoserine-lactone synthase (EC 2.3.1.184) (Autoinducer synthesis protein)	DF038_30695	Burkholderia cepacia (Pseudomonas cepacia)	205
A0A1X1DWG0	A0A1X1DWG0_9GAMM	unreviewed	Acyl-homoserine-lactone synthase (EC 2.3.1.184) (Autoinducer synthesis protein)	C2E15_07990	Mixta gaviniae	205
A0A2P7QW34	A0A2P7QW34_9SPHN	unreviewed	Acyl-homoserine-lactone synthase (EC 2.3.1.184) (Autoinducer synthesis protein)	C7I55_08040	Sphingosinicella sp. GL-C-18	205
A0A395CUG9	A0A395CUG9_9RHIZ	unreviewed	Acyl-homoserine-lactone synthase (EC 2.3.1.184) (Autoinducer synthesis protein)	C3F11_17650	Methylocystaceae bacterium	205
A0A0M4TTZ9	A0A0M4TTZ9_9GAMM	unreviewed	Acyl-homoserine-lactone synthase (EC 2.3.1.184) (Autoinducer synthesis protein)	palI	Pseudoalteromonas sp. 520P1	205
A0A147EHR3	A0A147EHR3_9SPHN	unreviewed	Acyl-homoserine-lactone synthase (EC 2.3.1.184) (Autoinducer synthesis protein)	NS277_07575	Novosphingobium barchaimii	205
A0A2W5NAM5	A0A2W5NAM5_9SPHN	unreviewed	Acyl-homoserine-lactone synthase (EC 2.3.1.184) (Autoinducer synthesis protein)	DI555_22785	Novosphingobium pentaromativorans	205
A0A087LSF9	A0A087LSF9_9RHIZ	unreviewed	Acyl-homoserine-lactone synthase (EC 2.3.1.184) (Autoinducer synthesis protein)	JP75_25300	Devosia riboflavina	205
A0A0B9A3T6	A0A0B9A3T6_9SPHN	unreviewed	Acyl-homoserine-lactone synthase (EC 2.3.1.184) (Autoinducer synthesis protein)	NJ75_02841	Novosphingobium subterraneum	205
A0A0Q4C7V9	A0A0Q4C7V9_9SPHN	unreviewed	Acyl-homoserine-lactone synthase (EC 2.3.1.184) (Autoinducer synthesis protein)	ASE49_16060	Novosphingobium sp. Leaf2	205
A0A0W1EV37	A0A0W1EV37_9SPHN	unreviewed	Acyl-homoserine-lactone synthase (EC 2.3.1.184) (Autoinducer synthesis protein)	ATE68_12390	Sphingopyxis sp. H038	205
A0A1E4K776	A0A1E4K776_9SPHN	unreviewed	Acyl-homoserine-lactone synthase (EC 2.3.1.184) (Autoinducer synthesis protein)	ABS88_01420	Sphingopyxis sp. SCN 67-31	205
S3HE88	S3HE88_9RHIZ	unreviewed	Acyl-homoserine-lactone synthase (EC 2.3.1.184) (Autoinducer synthesis protein)	RGCCGE502_16810	Rhizobium grahamii CCGE 502	205
A0A243PHI7	A0A243PHI7_9SPHN	unreviewed	Acyl-homoserine-lactone synthase (EC 2.3.1.184) (Autoinducer synthesis protein)	CA262_14260	Sphingobium sp. GW456-12-10-14-TSB1	205
A0A1G3KGF5	A0A1G3KGF5_9SPHN	unreviewed	Acyl-homoserine-lactone synthase (EC 2.3.1.184) (Autoinducer synthesis protein)	A2885_19365	Sphingopyxis sp. RIFCSPHIGHO2_01_FULL_65_24	205
A0A2A4B6D8	A0A2A4B6D8_9SPHN	unreviewed	Acyl-homoserine-lactone synthase (EC 2.3.1.184) (Autoinducer synthesis protein)	COC42_02830	Sphingomonas spermidinifaciens	205
A0A0T2QHG4	A0A0T2QHG4_9SPHN	unreviewed	Acyl-homoserine-lactone synthase (EC 2.3.1.184) (Autoinducer synthesis protein)	ASD76_08920	Altererythrobacter sp. Root672	205
A0A060I4Z5	A0A060I4Z5_9RHIZ	unreviewed	Acyl-homoserine-lactone synthase (EC 2.3.1.184) (Autoinducer synthesis protein)	traI-2 IE4771_PB00397	Rhizobium sp. IE4771	205
A0A2S7K562	A0A2S7K562_9PROT	unreviewed	Acyl-homoserine-lactone synthase (EC 2.3.1.184) (Autoinducer synthesis protein)	CW354_10870	Marinicaulis flavus	205
A0A270B3X8	A0A270B3X8_9SPHN	unreviewed	Acyl-homoserine-lactone synthase (EC 2.3.1.184) (Autoinducer synthesis protein)	CD928_20070	Sphingopyxis sp. GW247-27LB	205
A0A0A7PN79	A0A0A7PN79_9SPHN	unreviewed	Acyl-homoserine-lactone synthase (EC 2.3.1.184) (Autoinducer synthesis protein)	SKP52_23070	Sphingopyxis fribergensis	205
A0A2A4FNB4	A0A2A4FNB4_9SPHN	unreviewed	Acyl-homoserine-lactone synthase (EC 2.3.1.184) (Autoinducer synthesis protein)	COO09_23075	Rhizorhabdus dicambivorans	205
H0I157	H0I157_9RHIZ	unreviewed	Acyl-homoserine-lactone synthase (EC 2.3.1.184) (Autoinducer synthesis protein)	MAXJ12_30972	Mesorhizobium alhagi CCNWXJ12-2	205
A0A0B1ZDG2	A0A0B1ZDG2_9SPHN	unreviewed	Acyl-homoserine-lactone synthase (EC 2.3.1.184) (Autoinducer synthesis protein)	LK12_22250	Novosphingobium malaysiense	205
B8EL85	B8EL85_METSB	unreviewed	Acyl-homoserine-lactone synthase (EC 2.3.1.184) (Autoinducer synthesis protein)	Msil_0098	Methylocella silvestris (strain DSM 15510 / CIP 108128 / LMG 27833 / NCIMB 13906 / BL2)	205
A0A1W9H1G6	A0A1W9H1G6_9PROT	unreviewed	Acyl-homoserine-lactone synthase (EC 2.3.1.184) (Autoinducer synthesis protein)	A4S12_09005	Proteobacteria bacterium SG_bin5	205
A0A2E1YZQ2	A0A2E1YZQ2_SPHSX	unreviewed	Acyl-homoserine-lactone synthase (EC 2.3.1.184) (Autoinducer synthesis protein)	CMN72_09690	Sphingomonas sp.	205
A0A1N7BME4	A0A1N7BME4_9BURK	unreviewed	Acyl-homoserine-lactone synthase (EC 2.3.1.184) (Autoinducer synthesis protein)	SAMN05880557_112156	Pseudacidovorax sp. RU35E	205
A0A1G6XZF0	A0A1G6XZF0_9GAMM	unreviewed	Acyl-homoserine-lactone synthase (EC 2.3.1.184) (Autoinducer synthesis protein)	SAMN04488509_10818	Aquimonas voraii	205
A0A1N7D6C4	A0A1N7D6C4_9BURK	unreviewed	Acyl-homoserine-lactone synthase (EC 2.3.1.184) (Autoinducer synthesis protein)	SAMN05880557_11787	Pseudacidovorax sp. RU35E	205
A0A1G4UPI3	A0A1G4UPI3_9SPHN	unreviewed	Acyl-homoserine-lactone synthase (EC 2.3.1.184) (Autoinducer synthesis protein)	SAMN02927924_04589	Sphingobium faniae	205
A4JQY2	A4JQY2_BURVG	unreviewed	Acyl-homoserine-lactone synthase (EC 2.3.1.184) (Autoinducer synthesis protein)	Bcep1808_5752	Burkholderia vietnamiensis (strain G4 / LMG 22486) (Burkholderia cepacia (strain R1808))	205
A0A1L6JB76	A0A1L6JB76_9SPHN	unreviewed	Acyl-homoserine-lactone synthase (EC 2.3.1.184) (Autoinducer synthesis protein)	BRX40_12700	Sphingomonas koreensis	205
A0A2M8W8C1	A0A2M8W8C1_9SPHN	unreviewed	Acyl-homoserine-lactone synthase (EC 2.3.1.184) (Autoinducer synthesis protein)	BDW16_0413	Sphingomonas koreensis	205
A0A3N8DST8	A0A3N8DST8_9BURK	unreviewed	Acyl-homoserine-lactone synthase (EC 2.3.1.184) (Autoinducer synthesis protein)	DIE11_27820	Burkholderia sp. Bp9012	205
A0A061QGS6	A0A061QGS6_9PROT	unreviewed	Acyl-homoserine-lactone synthase (EC 2.3.1.184) (Autoinducer synthesis protein)	bjaI AQ1_01334	alpha proteobacterium Q-1	205
A0A0F5LV07	A0A0F5LV07_9RHIZ	unreviewed	Acyl-homoserine-lactone synthase (EC 2.3.1.184) (Autoinducer synthesis protein)	SAMN02745223_03647 VW29_03620	Devosia limi DSM 17137	205
A0A3N7ZQP4	A0A3N7ZQP4_9BURK	unreviewed	Acyl-homoserine-lactone synthase (EC 2.3.1.184) (Autoinducer synthesis protein)	DIE22_37635	Burkholderia sp. Bp9142	205
A0A2L0AFY8	A0A2L0AFY8_9SPHN	unreviewed	Acyl-homoserine-lactone synthase (EC 2.3.1.184) (Autoinducer synthesis protein)	C1T17_19780 C1T17_20850	Sphingobium sp. SCG-1	205
A0A173L1S9	A0A173L1S9_9SPHN	unreviewed	Acyl-homoserine-lactone synthase (EC 2.3.1.184) (Autoinducer synthesis protein)	EP837_04010	Sphingobium sp. EP60837	205
A0A0P0DC26	A0A0P0DC26_SPHMC	unreviewed	Acyl-homoserine-lactone synthase (EC 2.3.1.184) (Autoinducer synthesis protein)	LH19_21805	Sphingopyxis macrogoltabida (Sphingomonas macrogoltabidus)	205
A3JNJ4	A3JNJ4_9RHOB	unreviewed	Acyl-homoserine-lactone synthase (EC 2.3.1.184) (Autoinducer synthesis protein)	RB2150_14421	Rhodobacteraceae bacterium HTCC2150	205
A0A2J7TKL7	A0A2J7TKL7_METSI	unreviewed	Acyl-homoserine-lactone synthase (EC 2.3.1.184) (Autoinducer synthesis protein)	CR492_04395	Methylocella silvestris	205
A0A249MRU3	A0A249MRU3_9SPHN	unreviewed	Acyl-homoserine-lactone synthase (EC 2.3.1.184) (Autoinducer synthesis protein)	CJD35_05090	Sphingobium hydrophobicum	205
A0A1B4LJH6	A0A1B4LJH6_9BURK	unreviewed	Acyl-homoserine-lactone synthase (EC 2.3.1.184) (Autoinducer synthesis protein)	WJ35_17595	Burkholderia ubonensis	205
A0A396RP33	A0A396RP33_9SPHN	unreviewed	Acyl-homoserine-lactone synthase (EC 2.3.1.184) (Autoinducer synthesis protein)	D1610_06880	Sphingomonas sp. ZDH117	205
A0A196MQM3	A0A196MQM3_9SPHN	unreviewed	Acyl-homoserine-lactone synthase (EC 2.3.1.184) (Autoinducer synthesis protein)	A7Q26_17100	Sphingobium sp. TCM1	205
A0A1E4KMJ9	A0A1E4KMJ9_9GAMM	unreviewed	Acyl-homoserine-lactone synthase (EC 2.3.1.184) (Autoinducer synthesis protein)	ABS96_23055	Xanthomonadaceae bacterium SCN 69-123	205
A0A2N7QU79	A0A2N7QU79_9GAMM	unreviewed	Acyl-homoserine-lactone synthase (EC 2.3.1.184) (Autoinducer synthesis protein)	lasI DyAD56_11030	Dyella sp. AD56	205
A0A2D4SEE4	A0A2D4SEE4_9GAMM	unreviewed	Acyl-homoserine-lactone synthase (EC 2.3.1.184) (Autoinducer synthesis protein)	CMN28_12550	Salinisphaeraceae bacterium	205
A0A2P1PS40	A0A2P1PS40_9GAMM	unreviewed	Acyl-homoserine-lactone synthase (EC 2.3.1.184) (Autoinducer synthesis protein)	C7S18_10815	Ahniella affigens	205
A0A2Z5V688	A0A2Z5V688_9SPHN	unreviewed	Acyl-homoserine-lactone synthase (EC 2.3.1.184) (Autoinducer synthesis protein)	SPYCA_3305	Sphingopyxis sp. FD7	205
A0A2S4RNE0	A0A2S4RNE0_9GAMM	unreviewed	Acyl-homoserine-lactone synthase (EC 2.3.1.184) (Autoinducer synthesis protein)	C3380_02415	Pantoea sp. PSNIH5	205
A0A3N8J0N6	A0A3N8J0N6_9BURK	unreviewed	Acyl-homoserine-lactone synthase (EC 2.3.1.184) (Autoinducer synthesis protein)	DIE03_25320	Burkholderia sp. Bp8992	205
A0A095C7E7	A0A095C7E7_9SPHN	unreviewed	Acyl-homoserine-lactone synthase (EC 2.3.1.184) (Autoinducer synthesis protein)	FG95_00220	Sphingopyxis sp. LC363	205
A0A1W6Q0I4	A0A1W6Q0I4_9RHIZ	unreviewed	Acyl-homoserine-lactone synthase (EC 2.3.1.184) (Autoinducer synthesis protein)	traI NXC14_PA00567	Rhizobium sp. NXC14	205
A0A1Y5PX27	A0A1Y5PX27_9SPHN	unreviewed	Acyl-homoserine-lactone synthase (EC 2.3.1.184) (Autoinducer synthesis protein)	SPPYR_0664	uncultured Sphingopyxis sp.	205
A0A101KP57	A0A101KP57_RHILI	unreviewed	Acyl-homoserine-lactone synthase (EC 2.3.1.184) (Autoinducer synthesis protein)	AU467_30555	Rhizobium loti (Mesorhizobium loti)	205
A0A2N3D989	A0A2N3D989_9PROT	unreviewed	Acyl-homoserine-lactone synthase (EC 2.3.1.184) (Autoinducer synthesis protein)	CVT77_08665	Alphaproteobacteria bacterium HGW-Alphaproteobacteria-16	205
A0A2N3DG09	A0A2N3DG09_9PROT	unreviewed	Acyl-homoserine-lactone synthase (EC 2.3.1.184) (Autoinducer synthesis protein)	CVT77_00590	Alphaproteobacteria bacterium HGW-Alphaproteobacteria-16	205
A0A0P9ZVT0	A0A0P9ZVT0_PSESX	unreviewed	Acyl-homoserine-lactone synthase (EC 2.3.1.184) (Autoinducer synthesis protein) (Fragment)	ALO46_04863	Pseudomonas syringae pv. solidagae	205
A0A2G6IHD4	A0A2G6IHD4_9RHOB	unreviewed	Autoinducer synthase	CSA72_08670	Rhodobacterales bacterium	205
A0A318AQ89	A0A318AQ89_9NOSO	unreviewed	Autoinducer synthase	DMC47_35175	Nostoc sp. 3335mG	205
A0A2K8YJJ6	A0A2K8YJJ6_9BRAD	unreviewed	Conjugal transfer protein TraI	CWS35_28820	Bradyrhizobium sp. SK17	205
A0A239ENX0	A0A239ENX0_9BRAD	unreviewed	Acyl-homoserine lactone synthase	SAMN05216374_1385	Tardiphaga sp. OK246	206
A0A1H6I1S1	A0A1H6I1S1_9BRAD	unreviewed	Acyl-homoserine lactone synthase	SAMN05216367_0048	Tardiphaga sp. OK245	206
A0A381AYH8	A0A381AYH8_AFIFE	unreviewed	Acyl-homoserine-lactone synthase (EC 2.3.1.184)	lasI NCTC12722_04081	Afipia felis (Cat scratch disease bacillus)	206
A0A2T5IC50	A0A2T5IC50_9PROT	unreviewed	Acyl-homoserine-lactone synthase (EC 2.3.1.184) (Autoinducer synthesis protein)	C8R21_11064	Nitrosospira multiformis	206
A0A328Z0K4	A0A328Z0K4_9PROT	unreviewed	Acyl-homoserine-lactone synthase (EC 2.3.1.184) (Autoinducer synthesis protein)	C8R20_11366	Nitrosospira multiformis	206
A0A3N2QJQ4	A0A3N2QJQ4_9SPHN	unreviewed	Acyl-homoserine-lactone synthase (EC 2.3.1.184) (Autoinducer synthesis protein)	EB810_09930	Altererythrobacter sp. FM1	206
A8LJI1	A8LJI1_DINSH	unreviewed	Acyl-homoserine-lactone synthase (EC 2.3.1.184) (Autoinducer synthesis protein)	Dshi_2851	Dinoroseobacter shibae (strain DSM 16493 / NCIMB 14021 / DFL 12)	206
A0A3M5DDQ0	A0A3M5DDQ0_PSEAI	unreviewed	Acyl-homoserine-lactone synthase (EC 2.3.1.184) (Autoinducer synthesis protein)	ALP65_02648	Pseudomonas aeruginosa	206
F7XEV6	F7XEV6_SINMM	unreviewed	Acyl-homoserine-lactone synthase (EC 2.3.1.184) (Autoinducer synthesis protein)	traI SM11_pC1008	Sinorhizobium meliloti (strain SM11)	206
A0A3M8SYN8	A0A3M8SYN8_9GAMM	unreviewed	Acyl-homoserine-lactone synthase (EC 2.3.1.184) (Autoinducer synthesis protein)	EER27_08305	Lysobacter sp. ZS60	206
Q3JM99	Q3JM99_BURP1	unreviewed	Acyl-homoserine-lactone synthase (EC 2.3.1.184) (Autoinducer synthesis protein)	bviI BURPS1710b_A0145	Burkholderia pseudomallei (strain 1710b)	206
A0A2S3YQF1	A0A2S3YQF1_9RHIZ	unreviewed	Acyl-homoserine-lactone synthase (EC 2.3.1.184) (Autoinducer synthesis protein)	ATY31_10660	Sinorhizobium americanum	206
A0A1L3LUF6	A0A1L3LUF6_9RHIZ	unreviewed	Acyl-homoserine-lactone synthase (EC 2.3.1.184) (Autoinducer synthesis protein)	traI SAMCFNEI73_pB0529	Sinorhizobium americanum	206
A0A0E1S2T0	A0A0E1S2T0_BURPE	unreviewed	Acyl-homoserine-lactone synthase (EC 2.3.1.184) (Autoinducer synthesis protein)	BURPS305_0801	Burkholderia pseudomallei 305	206
A0A2U1FWX9	A0A2U1FWX9_9SPHN	unreviewed	Acyl-homoserine-lactone synthase (EC 2.3.1.184) (Autoinducer synthesis protein)	H952_0126	Sphingomonas sp. URHD0007	206
A0A0H3HXG1	A0A0H3HXG1_BURP2	unreviewed	Acyl-homoserine-lactone synthase (EC 2.3.1.184) (Autoinducer synthesis protein)	BP1026B_II1251	Burkholderia pseudomallei (strain 1026b)	206
A0A024J2A7	A0A024J2A7_RHIRD	unreviewed	Acyl-homoserine-lactone synthase (EC 2.3.1.184) (Autoinducer synthesis protein)	BN949_04560	Rhizobium radiobacter (Agrobacterium tumefaciens) (Agrobacterium radiobacter)	206
A0A366NBS3	A0A366NBS3_RAHAQ	unreviewed	Acyl-homoserine-lactone synthase (EC 2.3.1.184) (Autoinducer synthesis protein)	C2125_04400	Rahnella aquatilis	206
A1Z2X5	A1Z2X5_9RHIZ	unreviewed	Acyl-homoserine-lactone synthase (EC 2.3.1.184) (Autoinducer synthesis protein)	traI	Sinorhizobium sp. 1128	206
A0A246JGK2	A0A246JGK2_9SPHN	unreviewed	Acyl-homoserine-lactone synthase (EC 2.3.1.184) (Autoinducer synthesis protein)	CDQ91_19065	Sphingopyxis witflariensis	206
A0A0P6VH04	A0A0P6VH04_9RHIZ	unreviewed	Acyl-homoserine-lactone synthase (EC 2.3.1.184) (Autoinducer synthesis protein)	ABB55_02950	Prosthecomicrobium hirschii	206
A0A2N8R6I5	A0A2N8R6I5_BURTH	unreviewed	Acyl-homoserine-lactone synthase (EC 2.3.1.184) (Autoinducer synthesis protein)	A8H37_10450	Burkholderia thailandensis	206
A0A2Z4SYM8	A0A2Z4SYM8_BURTH	unreviewed	Acyl-homoserine-lactone synthase (EC 2.3.1.184) (Autoinducer synthesis protein)	A8H35_30650	Burkholderia thailandensis	206
A0A1H7I632	A0A1H7I632_9RHOB	unreviewed	Acyl-homoserine-lactone synthase (EC 2.3.1.184) (Autoinducer synthesis protein)	SAMN04488526_0936	Jannaschia helgolandensis	206
A0A345YBL9	A0A345YBL9_9SPHN	unreviewed	Acyl-homoserine-lactone synthase (EC 2.3.1.184) (Autoinducer synthesis protein)	DVR09_02345	Erythrobacter sp. YH-07	206
A0A0F6G1Z8	A0A0F6G1Z8_BURPE	unreviewed	Acyl-homoserine-lactone synthase (EC 2.3.1.184) (Autoinducer synthesis protein)	BG16_5175	Burkholderia pseudomallei MSHR2543	206
H1KGU2	H1KGU2_METEX	unreviewed	Acyl-homoserine-lactone synthase (EC 2.3.1.184) (Autoinducer synthesis protein)	MetexDRAFT_1854	Methylorubrum extorquens DSM 13060	206
A0A2M8IZM5	A0A2M8IZM5_9RHOB	unreviewed	Acyl-homoserine-lactone synthase (EC 2.3.1.184) (Autoinducer synthesis protein)	CVM52_14335	Pseudooceanicola lipolyticus	206
A0A1L6JFA5	A0A1L6JFA5_9SPHN	unreviewed	Acyl-homoserine-lactone synthase (EC 2.3.1.184) (Autoinducer synthesis protein)	BDW16_3050 BRX40_21200	Sphingomonas koreensis	206
A7U5U0	A7U5U0_BURPE	unreviewed	Acyl-homoserine-lactone synthase (EC 2.3.1.184) (Autoinducer synthesis protein)	lasI_2 BOC42_22370 CXQ84_28335 DF122_26465 DP49_4969 EGT86_34715 ERS013345_03812	Burkholderia pseudomallei (Pseudomonas pseudomallei)	206
A0A222KKV8	A0A222KKV8_RHIML	unreviewed	Acyl-homoserine-lactone synthase (EC 2.3.1.184) (Autoinducer synthesis protein)	CDO31_19145 EBB04_19520	Rhizobium meliloti (Ensifer meliloti) (Sinorhizobium meliloti)	206
A9JPX0	A9JPX0_9PSED	unreviewed	Acyl-homoserine-lactone synthase (EC 2.3.1.184) (Autoinducer synthesis protein)	pmrI	Pseudomonas sp. RW10S2	206
Q63L28	Q63L28_BURPS	unreviewed	Acyl-homoserine-lactone synthase (EC 2.3.1.184) (Autoinducer synthesis protein)	BPSS1180	Burkholderia pseudomallei (strain K96243)	206
A0A291MY41	A0A291MY41_SPHYA	unreviewed	Acyl-homoserine-lactone synthase (EC 2.3.1.184) (Autoinducer synthesis protein)	A6768_07280	Sphingobium yanoikuyae (Sphingomonas yanoikuyae)	206
A0A1X7BRD6	A0A1X7BRD6_9RHOB	unreviewed	Acyl-homoserine-lactone synthase (EC 2.3.1.184) (Autoinducer synthesis protein)	bjaI ROA7745_01981	Roseovarius aestuarii	206
Q2T5X6	Q2T5X6_BURTA	unreviewed	Acyl-homoserine-lactone synthase (EC 2.3.1.184) (Autoinducer synthesis protein)	BTH_II1227	Burkholderia thailandensis (strain ATCC 700388 / DSM 13276 / CIP 106301 / E264)	206
A0A104LQA4	A0A104LQA4_9BURK	unreviewed	Acyl-homoserine-lactone synthase (EC 2.3.1.184) (Autoinducer synthesis protein)	WT08_22300	Burkholderia sp. MSMB1552	206
A0A2A6M197	A0A2A6M197_9RHIZ	unreviewed	Acyl-homoserine-lactone synthase (EC 2.3.1.184) (Autoinducer synthesis protein)	CO664_28840	Sinorhizobium sp. NG07B	206
V7ERT8	V7ERT8_9RHIZ	unreviewed	Acyl-homoserine-lactone synthase (EC 2.3.1.184) (Autoinducer synthesis protein)	X767_33450	Mesorhizobium sp. LSJC264A00	206
A8ELZ0	A8ELZ0_BURPE	unreviewed	Acyl-homoserine-lactone synthase (EC 2.3.1.184) (Autoinducer synthesis protein)	BURPS406E_G0723	Burkholderia pseudomallei 406e	206
A0A258BWR5	A0A258BWR5_9SPHN	unreviewed	Acyl-homoserine-lactone synthase (EC 2.3.1.184) (Autoinducer synthesis protein)	B7Z20_04850	Sphingobium sp. 32-64-5	206
A0A2L0HEI3	A0A2L0HEI3_RHIFR	unreviewed	Acyl-homoserine-lactone synthase (EC 2.3.1.184) (Autoinducer synthesis protein)	traI-2 NXT3_PB00528	Rhizobium fredii (Sinorhizobium fredii)	206
H6SLL0	H6SLL0_PARPM	unreviewed	Acyl-homoserine-lactone synthase (EC 2.3.1.184) (Autoinducer synthesis protein)	RSPPHO_02249	Pararhodospirillum photometricum DSM 122	206
A0A2V4I1F1	A0A2V4I1F1_9PSED	unreviewed	Acyl-homoserine-lactone synthase (EC 2.3.1.184) (Autoinducer synthesis protein)	DMX11_19140	Pseudomonas sp. LB-090624	206
A0A2E1YV34	A0A2E1YV34_SPHSX	unreviewed	Acyl-homoserine-lactone synthase (EC 2.3.1.184) (Autoinducer synthesis protein)	CMN72_01895	Sphingomonas sp.	206
A0A3N7ZTT4	A0A3N7ZTT4_9BURK	unreviewed	Acyl-homoserine-lactone synthase (EC 2.3.1.184) (Autoinducer synthesis protein)	DIE20_31375	Burkholderia sp. Bp9131	206
A0A257YJB3	A0A257YJB3_9SPHN	unreviewed	Acyl-homoserine-lactone synthase (EC 2.3.1.184) (Autoinducer synthesis protein)	B7Z33_03225	Sphingomonadales bacterium 12-68-11	206
Q2RNV5	Q2RNV5_RHORT	unreviewed	Acyl-homoserine-lactone synthase (EC 2.3.1.184) (Autoinducer synthesis protein)	Rru_A3396	Rhodospirillum rubrum (strain ATCC 11170 / ATH 1.1.1 / DSM 467 / LMG 4362 / NCIB 8255 / S1)	206
A0A0D5L2G5	A0A0D5L2G5_9BURK	unreviewed	Acyl-homoserine-lactone synthase (EC 2.3.1.184) (Autoinducer synthesis protein)	BW21_6274	Burkholderia sp. 2002721687	206
A0A0E1U5H5	A0A0E1U5H5_BURPE	unreviewed	Acyl-homoserine-lactone synthase (EC 2.3.1.184) (Autoinducer synthesis protein)	BUC_5818	Burkholderia pseudomallei 576	206
A0A0Q4NQA2	A0A0Q4NQA2_9GAMM	unreviewed	Acyl-homoserine-lactone synthase (EC 2.3.1.184) (Autoinducer synthesis protein)	ASE99_17805	Serratia sp. Leaf51	206
A0A317DXF5	A0A317DXF5_9PROT	unreviewed	Acyl-homoserine-lactone synthase (EC 2.3.1.184) (Autoinducer synthesis protein)	DKG75_18955	Zavarzinia compransoris	206
A3P5K1	A3P5K1_BURP0	unreviewed	Acyl-homoserine-lactone synthase (EC 2.3.1.184) (Autoinducer synthesis protein)	BURPS1106A_A1577	Burkholderia pseudomallei (strain 1106a)	206
A0A2N0XMH6	A0A2N0XMH6_9VIBR	unreviewed	Acyl-homoserine-lactone synthase (EC 2.3.1.184) (Autoinducer synthesis protein)	CW749_23660	Vibrio sp. vnigr-6D03	206
C5B506	C5B506_METEA	unreviewed	Acyl-homoserine-lactone synthase (EC 2.3.1.184) (Autoinducer synthesis protein)	msaI MexAM1_META2p0693	Methylobacterium extorquens (strain ATCC 14718 / DSM 1338 / JCM 2805 / NCIMB 9133 / AM1) (Methylorubrum extorquens)	206
A0A0E1W0P3	A0A0E1W0P3_BURPE	unreviewed	Acyl-homoserine-lactone synthase (EC 2.3.1.184) (Autoinducer synthesis protein)	BURPS1710A_A0738	Burkholderia pseudomallei 1710a	206
A0A3N8R9N4	A0A3N8R9N4_9BURK	unreviewed	Acyl-homoserine-lactone synthase (EC 2.3.1.184) (Autoinducer synthesis protein)	DF051_16940	Burkholderia contaminans	206
A0A117S7U3	A0A117S7U3_9SPHN	unreviewed	Acyl-homoserine-lactone synthase (EC 2.3.1.184) (Autoinducer synthesis protein)	APF78_09360	Sphingomonadales bacterium BRH_c3	206
A0A162LAX9	A0A162LAX9_9PROT	unreviewed	Acyl-homoserine-lactone synthase (EC 2.3.1.184) (Autoinducer synthesis protein)	AUP44_25675	Tistrella mobilis	206
A0A0E1UI12	A0A0E1UI12_BURPE	unreviewed	Acyl-homoserine-lactone synthase (EC 2.3.1.184) (Autoinducer synthesis protein)	BUH_5901	Burkholderia pseudomallei Pakistan 9	206
A0A1L3LAY2	A0A1L3LAY2_9RHIZ	unreviewed	Acyl-homoserine-lactone synthase (EC 2.3.1.184) (Autoinducer synthesis protein)	traI SAMCCGM7_pB0492	Sinorhizobium americanum CCGM7	206
A6UKG4	A6UKG4_SINMW	unreviewed	Acyl-homoserine-lactone synthase (EC 2.3.1.184) (Autoinducer synthesis protein)	Smed_5375	Sinorhizobium medicae (strain WSM419) (Ensifer medicae)	206
A0A2G2CGL4	A0A2G2CGL4_9SPHN	unreviewed	Acyl-homoserine-lactone synthase (EC 2.3.1.184) (Autoinducer synthesis protein)	COA41_20030	Sphingopyxis sp.	206
A0A2G2D684	A0A2G2D684_9SPHN	unreviewed	Acyl-homoserine-lactone synthase (EC 2.3.1.184) (Autoinducer synthesis protein)	COA41_05860	Sphingopyxis sp.	206
J7H4P8	J7H4P8_RHIML	unreviewed	Acyl-homoserine-lactone synthase (EC 2.3.1.184) (Autoinducer synthesis protein)		Rhizobium meliloti (Ensifer meliloti) (Sinorhizobium meliloti)	206
A0A0F6L268	A0A0F6L268_BURPE	unreviewed	Acyl-homoserine-lactone synthase (EC 2.3.1.184) (Autoinducer synthesis protein)	X980_3811	Burkholderia pseudomallei MSHR4000	206
A0A0U2W4C5	A0A0U2W4C5_9RHOB	unreviewed	Acyl-homoserine-lactone synthase (EC 2.3.1.184) (Autoinducer synthesis protein)	APZ00_10305	Pannonibacter phragmitetus	206
A0A3A1PII8	A0A3A1PII8_9SPHN	unreviewed	Acyl-homoserine-lactone synthase (EC 2.3.1.184) (Autoinducer synthesis protein)	D2V17_01135	Erythrobacter xanthus	206
A0A1S8YP18	A0A1S8YP18_9ENTR	unreviewed	Acyl-homoserine-lactone synthase (EC 2.3.1.184) (Autoinducer synthesis protein)	BTJ39_06915	Izhakiella australiensis	206
A0A2L1HRB1	A0A2L1HRB1_9PSED	unreviewed	Acyl-homoserine-lactone synthase (EC 2.3.1.184) (Autoinducer synthesis protein)	C4Q28_24225	Pseudomonas sp. SWI6	206
A0A1G8A0R9	A0A1G8A0R9_9RHIZ	unreviewed	Acyl-homoserine-lactone synthase (EC 2.3.1.184) (Autoinducer synthesis protein)	SAMN04487974_12422	Pelagibacterium luteolum	206
B1H6I9	B1H6I9_BURPE	unreviewed	Acyl-homoserine-lactone synthase (EC 2.3.1.184) (Autoinducer synthesis protein)	BURPSS13_K0128	Burkholderia pseudomallei S13	206
A0A2A4S6J8	A0A2A4S6J8_9RHIZ	unreviewed	Acyl-homoserine-lactone synthase (EC 2.3.1.184) (Autoinducer synthesis protein)	COB70_05980	Rhodobiaceae bacterium	206
Q0GK56	Q0GK56_METEX	unreviewed	Acyl-homoserine-lactone synthase (EC 2.3.1.184) (Autoinducer synthesis protein)	msa1	Methylobacterium extorquens (Methylobacterium dichloromethanicum) (Methylorubrum extorquens)	206
C4I3I4	C4I3I4_BURPE	unreviewed	Acyl-homoserine-lactone synthase (EC 2.3.1.184) (Autoinducer synthesis protein)	GBP346_B0906	Burkholderia pseudomallei MSHR346	206
A3NJY3	A3NJY3_BURP6	unreviewed	Acyl-homoserine-lactone synthase (EC 2.3.1.184) (Autoinducer synthesis protein)	BURPS668_A1658	Burkholderia pseudomallei (strain 668)	206
A0A177I2V0	A0A177I2V0_9RHIZ	unreviewed	Acyl-homoserine-lactone synthase (EC 2.3.1.184) (Autoinducer synthesis protein)	AX289_17225	Methylorubrum populi	206
A0A1E4BTZ4	A0A1E4BTZ4_9RHIZ	unreviewed	Acyl-homoserine-lactone synthase (EC 2.3.1.184) (Autoinducer synthesis protein)	ABS35_32700	Kaistia sp. SCN 65-12	206
A0A2G8EI11	A0A2G8EI11_9GAMM	unreviewed	Autoinducer synthase	BK416_05210	Erwinia sp. OLSSP12	206
A0A1M2ZWH8	A0A1M2ZWH8_9BRAD	unreviewed	Autoinducer synthase	BGN84_18835	Afipia sp. 62-7	206
A0A1D7UCL8	A0A1D7UCL8_9BRAD	unreviewed	Conjugal transfer protein TraI	BHK69_30960	Bosea vaviloviae	206
A0A0N0M947	A0A0N0M947_9BRAD	unreviewed	Conjugal transfer protein TraI	AE618_22645	Bosea vaviloviae	206
A0A3N1W914	A0A3N1W914_9GAMM	unreviewed	Acyl homoserine lactone synthase	EC836_103251	Erwinia sp. JUb26	207
Q44058	AHYI_AERHY	reviewed	Acyl-homoserine-lactone synthase (EC 2.3.1.184) (Autoinducer synthesis protein AhyI)	ahyI	Aeromonas hydrophila	207
P70774	ASAI_AERSA	reviewed	Acyl-homoserine-lactone synthase (EC 2.3.1.184) (Autoinducer synthesis protein AsaI)	asaI	Aeromonas salmonicida	207
G6EDM6	G6EDM6_9SPHN	unreviewed	Acyl-homoserine-lactone synthase (EC 2.3.1.184) (Autoinducer synthesis protein)	NSU_2447	Novosphingobium pentaromativorans US6-1	207
A0KFR3	A0KFR3_AERHH	unreviewed	Acyl-homoserine-lactone synthase (EC 2.3.1.184) (Autoinducer synthesis protein)	AHA_0556	Aeromonas hydrophila subsp. hydrophila (strain ATCC 7966 / DSM 30187 / JCM 1027 / KCTC 2358 / NCIMB 9240)	207
W6RGG6	W6RGG6_9RHIZ	unreviewed	Acyl-homoserine-lactone synthase (EC 2.3.1.184) (Autoinducer synthesis protein)	traI LPU83_pLPU83b_0325	Rhizobium favelukesii	207
A0A144HQ13	A0A144HQ13_AMIAI	unreviewed	Acyl-homoserine-lactone synthase (EC 2.3.1.184) (Autoinducer synthesis protein)	AA2016_6541	Aminobacter aminovorans (Chelatobacter heintzii)	207
A0A1I0C7Q0	A0A1I0C7Q0_9PROT	unreviewed	Acyl-homoserine-lactone synthase (EC 2.3.1.184) (Autoinducer synthesis protein)	SAMN05216412_103316	Nitrosospira multiformis	207
A1L0D3	A1L0D3_9GAMM	unreviewed	Acyl-homoserine-lactone synthase (EC 2.3.1.184) (Autoinducer synthesis protein)		Aeromonas sp. AE-51	207
A1L0D7	A1L0D7_9GAMM	unreviewed	Acyl-homoserine-lactone synthase (EC 2.3.1.184) (Autoinducer synthesis protein)		Aeromonas sp. AN-24	207
Q84G61	Q84G61_RHILV	unreviewed	Acyl-homoserine-lactone synthase (EC 2.3.1.184) (Autoinducer synthesis protein)	traI	Rhizobium leguminosarum bv. viciae	207
A0A259LIP3	A0A259LIP3_9RHIZ	unreviewed	Acyl-homoserine-lactone synthase (EC 2.3.1.184) (Autoinducer synthesis protein)	B7X67_01060	Rhizobiales bacterium 39-66-18	207
A0A2D6DJR6	A0A2D6DJR6_9GAMM	unreviewed	Acyl-homoserine-lactone synthase (EC 2.3.1.184) (Autoinducer synthesis protein)	CMH96_03220	Oceanospirillaceae bacterium	207
A0A1X7NS04	A0A1X7NS04_9RHIZ	unreviewed	Acyl-homoserine-lactone synthase (EC 2.3.1.184) (Autoinducer synthesis protein)	SAMN02982922_2349	Mesorhizobium australicum	207
A0A2A6P5Y8	A0A2A6P5Y8_9RHIZ	unreviewed	Acyl-homoserine-lactone synthase (EC 2.3.1.184) (Autoinducer synthesis protein)	CO676_17930	Sinorhizobium sp. BJ1	207
A0A261EA06	A0A261EA06_9GAMM	unreviewed	Acyl-homoserine-lactone synthase (EC 2.3.1.184) (Autoinducer synthesis protein)	CAK78_01185	Aeromonas sp. A35_P	207
A0A1L9CR02	A0A1L9CR02_9RHIZ	unreviewed	Acyl-homoserine-lactone synthase (EC 2.3.1.184) (Autoinducer synthesis protein)	BA725_25030	Rhizobium pusense	207
A0A1V2XUY9	A0A1V2XUY9_9BURK	unreviewed	Acyl-homoserine-lactone synthase (EC 2.3.1.184) (Autoinducer synthesis protein)	A8F55_19475	Burkholderia cenocepacia	207
A1L0C8	A1L0C8_AERHY	unreviewed	Acyl-homoserine-lactone synthase (EC 2.3.1.184) (Autoinducer synthesis protein)		Aeromonas hydrophila	207
A1L0D8	A1L0D8_AERHY	unreviewed	Acyl-homoserine-lactone synthase (EC 2.3.1.184) (Autoinducer synthesis protein)		Aeromonas hydrophila	207
A1L0C6	A1L0C6_AERHY	unreviewed	Acyl-homoserine-lactone synthase (EC 2.3.1.184) (Autoinducer synthesis protein)		Aeromonas hydrophila	207
A1L0D6	A1L0D6_AERHY	unreviewed	Acyl-homoserine-lactone synthase (EC 2.3.1.184) (Autoinducer synthesis protein)		Aeromonas hydrophila	207
A1L0D4	A1L0D4_AERHY	unreviewed	Acyl-homoserine-lactone synthase (EC 2.3.1.184) (Autoinducer synthesis protein)		Aeromonas hydrophila	207
A1L0F6	A1L0F6_9GAMM	unreviewed	Acyl-homoserine-lactone synthase (EC 2.3.1.184) (Autoinducer synthesis protein)		Aeromonas sp. 19m	207
A1L0G1	A1L0G1_9GAMM	unreviewed	Acyl-homoserine-lactone synthase (EC 2.3.1.184) (Autoinducer synthesis protein)		Aeromonas sp. CCRC 13980	207
A0A0S9P9N5	A0A0S9P9N5_9RHIZ	unreviewed	Acyl-homoserine-lactone synthase (EC 2.3.1.184) (Autoinducer synthesis protein)	ASF41_10845	Methylobacterium sp. Leaf111	207
A0A068TK94	A0A068TK94_RHIGA	unreviewed	Acyl-homoserine-lactone synthase (EC 2.3.1.184) (Autoinducer synthesis protein)	traI RG1141_PB01730	Neorhizobium galegae bv. officinalis bv. officinalis str. HAMBI 1141	207
A0A2V3TT85	A0A2V3TT85_9RHIZ	unreviewed	Acyl-homoserine-lactone synthase (EC 2.3.1.184) (Autoinducer synthesis protein)	C7450_12184	Chelatococcus asaccharovorans	207
A0A0Q4Z9X7	A0A0Q4Z9X7_9RHIZ	unreviewed	Acyl-homoserine-lactone synthase (EC 2.3.1.184) (Autoinducer synthesis protein)	ASF49_09040	Methylobacterium sp. Leaf104	207
A0A1M6SML2	A0A1M6SML2_9BURK	unreviewed	Acyl-homoserine-lactone synthase (EC 2.3.1.184) (Autoinducer synthesis protein)	SAMN05192548_102326	Paraburkholderia terricola	207
A0A2J0YXT1	A0A2J0YXT1_RHIML	unreviewed	Acyl-homoserine-lactone synthase (EC 2.3.1.184) (Autoinducer synthesis protein)	CEJ86_23650	Rhizobium meliloti (Ensifer meliloti) (Sinorhizobium meliloti)	207
A0A2U8X8I5	A0A2U8X8I5_9RHIZ	unreviewed	Acyl-homoserine-lactone synthase (EC 2.3.1.184) (Autoinducer synthesis protein)	DK412_26030	Methylobacterium sp. 17Sr1-1	207
A1L0F5	A1L0F5_9GAMM	unreviewed	Acyl-homoserine-lactone synthase (EC 2.3.1.184) (Autoinducer synthesis protein)		Aeromonas sp. 15m	207
A1L0E6	A1L0E6_9GAMM	unreviewed	Acyl-homoserine-lactone synthase (EC 2.3.1.184) (Autoinducer synthesis protein)		Aeromonas sp. ABJ	207
A1L0G2	A1L0G2_9GAMM	unreviewed	Acyl-homoserine-lactone synthase (EC 2.3.1.184) (Autoinducer synthesis protein)		Aeromonas popoffii	207
A1L0D0	A1L0D0_9GAMM	unreviewed	Acyl-homoserine-lactone synthase (EC 2.3.1.184) (Autoinducer synthesis protein)		Aeromonas popoffii	207
A0A1E4YGM7	A0A1E4YGM7_9RHIZ	unreviewed	Acyl-homoserine-lactone synthase (EC 2.3.1.184) (Autoinducer synthesis protein)	A9Z06_13810	Rhizobium sp. YK2	207
K0Q151	K0Q151_9RHIZ	unreviewed	Acyl-homoserine-lactone synthase (EC 2.3.1.184) (Autoinducer synthesis protein)	traI BN77_p2170010	Rhizobium mesoamericanum STM3625	207
A0A2D6H879	A0A2D6H879_9SPHN	unreviewed	Acyl-homoserine-lactone synthase (EC 2.3.1.184) (Autoinducer synthesis protein)	CL680_18155	Blastomonas sp.	207
A0A0Q8GBL1	A0A0Q8GBL1_9RHIZ	unreviewed	Acyl-homoserine-lactone synthase (EC 2.3.1.184) (Autoinducer synthesis protein)	ASD85_25060	Rhizobium sp. Root651	207
A0A0B4XBR6	A0A0B4XBR6_9RHIZ	unreviewed	Acyl-homoserine-lactone synthase (EC 2.3.1.184) (Autoinducer synthesis protein)	traI-3 RGR602_PB00514	Rhizobium gallicum bv. gallicum R602	207
A0A2S3YUG9	A0A2S3YUG9_9RHIZ	unreviewed	Acyl-homoserine-lactone synthase (EC 2.3.1.184) (Autoinducer synthesis protein)	ATY31_03555	Sinorhizobium americanum	207
A0A318SUC5	A0A318SUC5_9RHOB	unreviewed	Acyl-homoserine-lactone synthase (EC 2.3.1.184) (Autoinducer synthesis protein)	DFP88_101167	Pseudoroseicyclus aestuarii	207
A0A327XHY6	A0A327XHY6_RHIET	unreviewed	Acyl-homoserine-lactone synthase (EC 2.3.1.184) (Autoinducer synthesis protein)	BCL34_114110	Rhizobium etli	207
A0A2L2LMX2	A0A2L2LMX2_RHIRD	unreviewed	Acyl-homoserine-lactone synthase (EC 2.3.1.184) (Autoinducer synthesis protein)	traI At1D1609_56510	Rhizobium radiobacter (Agrobacterium tumefaciens) (Agrobacterium radiobacter)	207
A0A0Q6ZE40	A0A0Q6ZE40_9RHIZ	unreviewed	Acyl-homoserine-lactone synthase (EC 2.3.1.184) (Autoinducer synthesis protein)	ASC71_20545	Rhizobium sp. Root1240	207
A0A2L2LMB8	A0A2L2LMB8_RHIRD	unreviewed	Acyl-homoserine-lactone synthase (EC 2.3.1.184) (Autoinducer synthesis protein)	traI At1D1609_54450	Rhizobium radiobacter (Agrobacterium tumefaciens) (Agrobacterium radiobacter)	207
A1L0E0	A1L0E0_9GAMM	unreviewed	Acyl-homoserine-lactone synthase (EC 2.3.1.184) (Autoinducer synthesis protein)		Aeromonas sp. AN-46	207
A0A2M7XAD5	A0A2M7XAD5_9GAMM	unreviewed	Acyl-homoserine-lactone synthase (EC 2.3.1.184) (Autoinducer synthesis protein)	CO182_00780	Xanthomonadales bacterium CG_4_9_14_3_um_filter_62_6	207
Q9F5C1	Q9F5C1_AGRRH	unreviewed	Acyl-homoserine-lactone synthase (EC 2.3.1.184) (Autoinducer synthesis protein)	riorf131	Agrobacterium rhizogenes	207
A8W0D4	A8W0D4_AGRRH	unreviewed	Acyl-homoserine-lactone synthase (EC 2.3.1.184) (Autoinducer synthesis protein)		Agrobacterium rhizogenes	207
A1L0E5	A1L0E5_9GAMM	unreviewed	Acyl-homoserine-lactone synthase (EC 2.3.1.184) (Autoinducer synthesis protein)		Aeromonas sp. A1-Manipal	207
T0QST2	T0QST2_AERSA	unreviewed	Acyl-homoserine-lactone synthase (EC 2.3.1.184) (Autoinducer synthesis protein)	asaI Asalp_04800	Aeromonas salmonicida subsp. pectinolytica 34mel	207
A0A1M3PW81	A0A1M3PW81_9RHIZ	unreviewed	Acyl-homoserine-lactone synthase (EC 2.3.1.184) (Autoinducer synthesis protein)	BGP09_32530	Rhizobium sp. 60-20	207
A0A1N6VYV2	A0A1N6VYV2_9GAMM	unreviewed	Acyl-homoserine-lactone synthase (EC 2.3.1.184) (Autoinducer synthesis protein)	SAMN05880569_104203	Aeromonas sp. RU34C	207
A0A3G3LIG8	A0A3G3LIG8_BURGA	unreviewed	Acyl-homoserine-lactone synthase (EC 2.3.1.184) (Autoinducer synthesis protein)	EDD84_33070	Burkholderia gladioli (Pseudomonas marginata) (Phytomonas marginata)	207
A0A0V7ZA57	A0A0V7ZA57_9RHIZ	unreviewed	Acyl-homoserine-lactone synthase (EC 2.3.1.184) (Autoinducer synthesis protein)	AO398_00735	Methylobacterium sp. GXS13	207
A0A2P7AKA2	A0A2P7AKA2_9RHIZ	unreviewed	Acyl-homoserine-lactone synthase (EC 2.3.1.184) (Autoinducer synthesis protein)	CU100_26015	Phyllobacterium endophyticum	207
A0A246JQ18	A0A246JQ18_9SPHN	unreviewed	Acyl-homoserine-lactone synthase (EC 2.3.1.184) (Autoinducer synthesis protein)	CDQ91_16660	Sphingopyxis witflariensis	207
B4EI52	B4EI52_BURCJ	unreviewed	Acyl-homoserine-lactone synthase (EC 2.3.1.184) (Autoinducer synthesis protein)	cciI BCAM0239a	Burkholderia cenocepacia (strain ATCC BAA-245 / DSM 16553 / LMG 16656 / NCTC 13227 / J2315 / CF5610) (Burkholderia cepacia (strain J2315))	207
A0A098RJF9	A0A098RJF9_9RHIZ	unreviewed	Acyl-homoserine-lactone synthase (EC 2.3.1.184) (Autoinducer synthesis protein)	LW14_25655	Rhizobium sp. H41	207
A0A2U9TVD1	A0A2U9TVD1_9RHIZ	unreviewed	Acyl-homoserine-lactone synthase (EC 2.3.1.184) (Autoinducer synthesis protein)	A3862_02270	Methylobacterium sp. XJLW	207
A0A0J6TEC9	A0A0J6TEC9_9RHIZ	unreviewed	Acyl-homoserine-lactone synthase (EC 2.3.1.184) (Autoinducer synthesis protein)	VQ03_04075	Methylobacterium tarhaniae	207
A0A0Q6G744	A0A0Q6G744_9RHIZ	unreviewed	Acyl-homoserine-lactone synthase (EC 2.3.1.184) (Autoinducer synthesis protein)	ASG68_28550	Rhizobium sp. Leaf453	207
A0A1I4JQV4	A0A1I4JQV4_9RHIZ	unreviewed	Acyl-homoserine-lactone synthase (EC 2.3.1.184) (Autoinducer synthesis protein)	SAMN05192568_1008200	Methylobacterium pseudosasicola	207
A0A0E9K7K5	A0A0E9K7K5_9RHIZ	unreviewed	Acyl-homoserine-lactone synthase (EC 2.3.1.184) (Autoinducer synthesis protein)	ME121_2789	Methylobacterium sp. ME121	207
S3HK14	S3HK14_9RHIZ	unreviewed	Acyl-homoserine-lactone synthase (EC 2.3.1.184) (Autoinducer synthesis protein)	traI RGCCGE502_33766	Rhizobium grahamii CCGE 502	207
A0A1V3FDD8	A0A1V3FDD8_9RHIZ	unreviewed	Acyl-homoserine-lactone synthase (EC 2.3.1.184) (Autoinducer synthesis protein)	BSK43_31790	Rhizobium sp. P44RR-XXIV	207
A0A1I7H3C4	A0A1I7H3C4_9RHIZ	unreviewed	Acyl-homoserine-lactone synthase (EC 2.3.1.184) (Autoinducer synthesis protein)	SAMN02799643_01116	Methylobacterium sp. UNCCL125	207
A0A0Q6SI04	A0A0Q6SI04_9RHIZ	unreviewed	Acyl-homoserine-lactone synthase (EC 2.3.1.184) (Autoinducer synthesis protein)	ASC96_18300	Rhizobium sp. Root1204	207
A0A2D0AAE3	A0A2D0AAE3_9RHIZ	unreviewed	Acyl-homoserine-lactone synthase (EC 2.3.1.184) (Autoinducer synthesis protein)	B5E41_26460	Rhizobium esperanzae	207
A0A1A9GEW6	A0A1A9GEW6_9RHIZ	unreviewed	Acyl-homoserine-lactone synthase (EC 2.3.1.184) (Autoinducer synthesis protein)	shn_33220	Shinella sp. HZN7	207
A0A1B3N051	A0A1B3N051_9SPHN	unreviewed	Acyl-homoserine-lactone synthase (EC 2.3.1.184) (Autoinducer synthesis protein)	BSY18_4072	Blastomonas sp. RAC04	207
A0A0Q8MXD1	A0A0Q8MXD1_9RHIZ	unreviewed	Acyl-homoserine-lactone synthase (EC 2.3.1.184) (Autoinducer synthesis protein)	ASE04_18525	Rhizobium sp. Root708	207
A0A2R4U081	A0A2R4U081_AERHY	unreviewed	Acyl-homoserine-lactone synthase (EC 2.3.1.184) (Autoinducer synthesis protein)	C1A23_22520	Aeromonas hydrophila subsp. hydrophila	207
A0A1C2LBM7	A0A1C2LBM7_AERHY	unreviewed	Acyl-homoserine-lactone synthase (EC 2.3.1.184) (Autoinducer synthesis protein)	BWQ95_14950	Aeromonas hydrophila	207
A0A2N0UBI8	A0A2N0UBI8_AERHY	unreviewed	Acyl-homoserine-lactone synthase (EC 2.3.1.184) (Autoinducer synthesis protein)	AO056_02245	Aeromonas hydrophila	207
A0A081BFG0	A0A081BFG0_9RHIZ	unreviewed	Acyl-homoserine-lactone synthase (EC 2.3.1.184) (Autoinducer synthesis protein)	M2A_3277	Tepidicaulis marinus	207
A0A0Q5Z1I0	A0A0Q5Z1I0_9RHIZ	unreviewed	Acyl-homoserine-lactone synthase (EC 2.3.1.184) (Autoinducer synthesis protein)	ASG40_13100	Methylobacterium sp. Leaf399	207
A0A2U2DH26	A0A2U2DH26_9RHIZ	unreviewed	Acyl-homoserine-lactone synthase (EC 2.3.1.184) (Autoinducer synthesis protein)	DEM27_30220	Rhizobium album	207
A0A1C7PP85	A0A1C7PP85_9GAMM	unreviewed	Acyl-homoserine-lactone synthase (EC 2.3.1.184) (Autoinducer synthesis protein)	A9R10_06465	Aeromonas piscicola	207
A0A2N8JST5	A0A2N8JST5_9RHIZ	unreviewed	Acyl-homoserine-lactone synthase (EC 2.3.1.184) (Autoinducer synthesis protein)	CN933_27815	Sinorhizobium sp. M4_45	207
K1J2K7	K1J2K7_9GAMM	unreviewed	Acyl-homoserine-lactone synthase (EC 2.3.1.184) (Autoinducer synthesis protein)	EHZ77_19250 HMPREF1171_04050	Aeromonas dhakensis	207
A0A1A5QRK6	A0A1A5QRK6_RHILI	unreviewed	Acyl-homoserine-lactone synthase (EC 2.3.1.184) (Autoinducer synthesis protein)	A8145_28390 BAE39_30030	Rhizobium loti (Mesorhizobium loti)	207
A0A1I3H1I0	A0A1I3H1I0_9RHIZ	unreviewed	Acyl-homoserine-lactone synthase (EC 2.3.1.184) (Autoinducer synthesis protein)	EBB05_28600 SAMN02799642_01425	Methylobacterium brachiatum	207
A1L0E7	A1L0E7_AERHY	unreviewed	Acyl-homoserine-lactone synthase (EC 2.3.1.184) (Autoinducer synthesis protein)	lasI BFW41_19545 C3B79_1053 EHZ82_14215	Aeromonas hydrophila	207
A0A103E5B6	A0A103E5B6_9BURK	unreviewed	Acyl-homoserine-lactone synthase (EC 2.3.1.184) (Autoinducer synthesis protein)	BSIN_3207 WS67_06755	Burkholderia singularis	207
A0A1B9S2R2	A0A1B9S2R2_9RHIZ	unreviewed	Acyl-homoserine-lactone synthase (EC 2.3.1.184) (Autoinducer synthesis protein)	A6U86_29310	Rhizobium sp. AC27/96	207
A0A1B9S7M3	A0A1B9S7M3_9RHIZ	unreviewed	Acyl-homoserine-lactone synthase (EC 2.3.1.184) (Autoinducer synthesis protein)	A6U86_27245	Rhizobium sp. AC27/96	207
A0A2S6BNW4	A0A2S6BNW4_9RHIZ	unreviewed	Acyl-homoserine-lactone synthase (EC 2.3.1.184) (Autoinducer synthesis protein)	C0075_00920	Rhizobium sp. KAs_5_22	207
A0A2R7PDJ7	A0A2R7PDJ7_9GAMM	unreviewed	Acyl-homoserine-lactone synthase (EC 2.3.1.184) (Autoinducer synthesis protein)	DBR19_21960	Aeromonas sp. HMWF014	207
A0A397P409	A0A397P409_9SPHN	unreviewed	Acyl-homoserine-lactone synthase (EC 2.3.1.184) (Autoinducer synthesis protein)	DFR49_2547	Hephaestia caeni	207
A0A3L0VWS0	A0A3L0VWS0_ECOLX	unreviewed	Acyl-homoserine-lactone synthase (EC 2.3.1.184) (Autoinducer synthesis protein)	D9F05_07540	Escherichia coli	207
A0A1I1CCX9	A0A1I1CCX9_9RHIZ	unreviewed	Acyl-homoserine-lactone synthase (EC 2.3.1.184) (Autoinducer synthesis protein)	SAMN03159496_05610	Rhizobium sp. NFR07	207
V4P5D5	V4P5D5_9CAUL	unreviewed	Acyl-homoserine-lactone synthase (EC 2.3.1.184) (Autoinducer synthesis protein)	AEYBE204_04325	Asticcacaulis sp. YBE204	207
A0A2W5SG12	A0A2W5SG12_STANO	unreviewed	Acyl-homoserine-lactone synthase (EC 2.3.1.184) (Autoinducer synthesis protein)	DI549_13140	Starkeya novella (Thiobacillus novellus)	207
A0A060I779	A0A060I779_9RHIZ	unreviewed	Acyl-homoserine-lactone synthase (EC 2.3.1.184) (Autoinducer synthesis protein)	traI-1 IE4771_PA00226	Rhizobium sp. IE4771	207
A0A1X0MY06	A0A1X0MY06_9BURK	unreviewed	Acyl-homoserine-lactone synthase (EC 2.3.1.184) (Autoinducer synthesis protein)	B2G74_09425	Burkholderia sp. A27	207
A0A291TWI2	A0A291TWI2_9GAMM	unreviewed	Acyl-homoserine-lactone synthase (EC 2.3.1.184) (Autoinducer synthesis protein)	CK910_02245	Aeromonas sp. CA23	207
A0A071HUJ6	A0A071HUJ6_AGRRH	unreviewed	Acyl-homoserine-lactone synthase (EC 2.3.1.184) (Autoinducer synthesis protein)	CN09_33645	Agrobacterium rhizogenes	207
I9CQ09	I9CQ09_9RHIZ	unreviewed	Acyl-homoserine-lactone synthase (EC 2.3.1.184) (Autoinducer synthesis protein)	WYO_1984	Methylobacterium sp. GXF4	207
A0A2T5XGK9	A0A2T5XGK9_9RHIZ	unreviewed	Acyl-homoserine-lactone synthase (EC 2.3.1.184) (Autoinducer synthesis protein)	C8K04_101372	Methylobacterium sp. GV104	207
A0A270BGX1	A0A270BGX1_9SPHN	unreviewed	Acyl-homoserine-lactone synthase (EC 2.3.1.184) (Autoinducer synthesis protein)	CD928_05135	Sphingopyxis sp. GW247-27LB	207
A0A2A6M7A8	A0A2A6M7A8_9RHIZ	unreviewed	Acyl-homoserine-lactone synthase (EC 2.3.1.184) (Autoinducer synthesis protein)	CO664_24840	Sinorhizobium sp. NG07B	207
A1L0G0	A1L0G0_9GAMM	unreviewed	Acyl-homoserine-lactone synthase (EC 2.3.1.184) (Autoinducer synthesis protein)		Aeromonas sp. CCRC 13881	207
A1L0F2	A1L0F2_9GAMM	unreviewed	Acyl-homoserine-lactone synthase (EC 2.3.1.184) (Autoinducer synthesis protein)		Aeromonas sp. 1m	207
Q93UW5	Q93UW5_RHIRD	unreviewed	Acyl-homoserine-lactone synthase (EC 2.3.1.184) (Autoinducer synthesis protein)	traI	Rhizobium radiobacter (Agrobacterium tumefaciens) (Agrobacterium radiobacter)	207
K7WTC4	K7WTC4_RHIRD	unreviewed	Acyl-homoserine-lactone synthase (EC 2.3.1.184) (Autoinducer synthesis protein)	traI	Rhizobium radiobacter (Agrobacterium tumefaciens) (Agrobacterium radiobacter)	207
Q84HS0	Q84HS0_RHIET	unreviewed	Acyl-homoserine-lactone synthase (EC 2.3.1.184) (Autoinducer synthesis protein)	traI	Rhizobium etli	207
A0A198Z0V3	A0A198Z0V3_9RHIZ	unreviewed	Acyl-homoserine-lactone synthase (EC 2.3.1.184) (Autoinducer synthesis protein)	A6U98_01785	Rhizobium sp. WYCCWR10014	207
A0A1G7GD52	A0A1G7GD52_9BURK	unreviewed	Acyl-homoserine-lactone synthase (EC 2.3.1.184) (Autoinducer synthesis protein)	SAMN05444679_1357	Variovorax sp. CF079	207
A0A1M2YRD1	A0A1M2YRD1_9RHIZ	unreviewed	Acyl-homoserine-lactone synthase (EC 2.3.1.184) (Autoinducer synthesis protein)	BGN87_23025	Rhizobiales bacterium 65-79	207
A0A0A7PI72	A0A0A7PI72_9SPHN	unreviewed	Acyl-homoserine-lactone synthase (EC 2.3.1.184) (Autoinducer synthesis protein)	SKP52_13890	Sphingopyxis fribergensis	207
A0A2R4WGY3	A0A2R4WGY3_9RHIZ	unreviewed	Acyl-homoserine-lactone synthase (EC 2.3.1.184) (Autoinducer synthesis protein)	DA075_07640	Methylobacterium currus	207
A0A1H5W2A3	A0A1H5W2A3_NITMU	unreviewed	Acyl-homoserine-lactone synthase (EC 2.3.1.184) (Autoinducer synthesis protein)	SAMN05216403_11644	Nitrosospira multiformis (strain ATCC 25196 / NCIMB 11849 / C 71)	207
A0A103EDJ5	A0A103EDJ5_9BURK	unreviewed	Acyl-homoserine-lactone synthase (EC 2.3.1.184) (Autoinducer synthesis protein)	WS68_15895	Burkholderia sp. TSV86	207
A0A2A6HBI1	A0A2A6HBI1_9RHIZ	unreviewed	Acyl-homoserine-lactone synthase (EC 2.3.1.184) (Autoinducer synthesis protein)	CO667_33020	Rhizobium sp. L43	207
A0A222WW97	A0A222WW97_9SPHN	unreviewed	Acyl-homoserine-lactone synthase (EC 2.3.1.184) (Autoinducer synthesis protein)	B5J99_01505	Blastomonas fulva	207
A0A329YEM5	A0A329YEM5_RHITR	unreviewed	Acyl-homoserine-lactone synthase (EC 2.3.1.184) (Autoinducer synthesis protein)	DQ393_16655	Rhizobium tropici	207
A0A285VWA5	A0A285VWA5_9GAMM	unreviewed	Acyl-homoserine-lactone synthase (EC 2.3.1.184) (Autoinducer synthesis protein)	SAMN05421509_1188	Chromohalobacter canadensis	207
Q2K2R5	Q2K2R5_RHIEC	unreviewed	Acyl-homoserine-lactone synthase (EC 2.3.1.184) (Autoinducer synthesis protein)	traIa RHE_PA00179	Rhizobium etli (strain CFN 42 / ATCC 51251)	207
A1L0F9	A1L0F9_9GAMM	unreviewed	Acyl-homoserine-lactone synthase (EC 2.3.1.184) (Autoinducer synthesis protein)		Aeromonas sp. SF8-170	207
A1L0F1	A1L0F1_9GAMM	unreviewed	Acyl-homoserine-lactone synthase (EC 2.3.1.184) (Autoinducer synthesis protein)		Aeromonas sp. RK 217215	207
A1L0E4	A1L0E4_AERSA	unreviewed	Acyl-homoserine-lactone synthase (EC 2.3.1.184) (Autoinducer synthesis protein)		Aeromonas salmonicida subsp. salmonicida	207
A0A0S9QT91	A0A0S9QT91_9RHIZ	unreviewed	Acyl-homoserine-lactone synthase (EC 2.3.1.184) (Autoinducer synthesis protein)	ASF60_11400	Methylobacterium sp. Leaf113	207
A0A179S593	A0A179S593_9RHIZ	unreviewed	Acyl-homoserine-lactone synthase (EC 2.3.1.184) (Autoinducer synthesis protein)	A5481_20095	Methylobacterium platani	207
A0A061MZA3	A0A061MZA3_AGRRH	unreviewed	Acyl-homoserine-lactone synthase (EC 2.3.1.184) (Autoinducer synthesis protein)	RRH01S_12_01670	Agrobacterium rhizogenes NBRC 13257	207
B1K7Y7	B1K7Y7_BURCC	unreviewed	Acyl-homoserine-lactone synthase (EC 2.3.1.184) (Autoinducer synthesis protein)	Bcenmc03_4280	Burkholderia cenocepacia (strain MC0-3)	207
V6F105	V6F105_MAGGM	unreviewed	Acyl-homoserine-lactone synthase (EC 2.3.1.184) (Autoinducer synthesis protein)	MGMSRv2__0751	Magnetospirillum gryphiswaldense MSR-1 v2	207
A0A1E3LYE8	A0A1E3LYE8_9SPHN	unreviewed	Acyl-homoserine-lactone synthase (EC 2.3.1.184) (Autoinducer synthesis protein)	BFL28_13585	Sphingomonas turrisvirgatae	207
A0A2T3D2A4	A0A2T3D2A4_9RHIZ	unreviewed	Acyl-homoserine-lactone synthase (EC 2.3.1.184) (Autoinducer synthesis protein)	C6558_23320	Ensifer sp. NM-2	207
A0A2N8JB33	A0A2N8JB33_9RHIZ	unreviewed	Acyl-homoserine-lactone synthase (EC 2.3.1.184) (Autoinducer synthesis protein)	CN934_27945	Ensifer sp. MMN_5	207
A0A1H3T0F3	A0A1H3T0F3_9RHOB	unreviewed	Acyl-homoserine-lactone synthase (EC 2.3.1.184) (Autoinducer synthesis protein)	SAMN05444004_11441	Jannaschia faecimaris	207
A0A1D8AGG5	A0A1D8AGG5_9SPHN	unreviewed	Acyl-homoserine-lactone synthase (EC 2.3.1.184) (Autoinducer synthesis protein)	BES08_30415	Novosphingobium resinovorum	207
A0A0Q5D9Q2	A0A0Q5D9Q2_9RHIZ	unreviewed	Acyl-homoserine-lactone synthase (EC 2.3.1.184) (Autoinducer synthesis protein)	ASF58_08825	Methylobacterium sp. Leaf125	207
B6B018	B6B018_9RHOB	unreviewed	Acyl-homoserine-lactone synthase (EC 2.3.1.184) (Autoinducer synthesis protein)	raiI RB2083_730	Rhodobacteraceae bacterium HTCC2083	207
A0A2E7YDG7	A0A2E7YDG7_9RHIZ	unreviewed	Acyl-homoserine-lactone synthase (EC 2.3.1.184) (Autoinducer synthesis protein)	CMH16_08840	Methylobacterium sp.	207
A0A031K5V8	A0A031K5V8_9SPHN	unreviewed	Acyl-homoserine-lactone synthase (EC 2.3.1.184) (Autoinducer synthesis protein)	BV97_01185	Novosphingobium resinovorum	207
A0A102D5I5	A0A102D5I5_9SPHN	unreviewed	Acyl-homoserine-lactone synthase (EC 2.3.1.184) (Autoinducer synthesis protein)	AQZ50_15990	Novosphingobium sp. Fuku2-ISO-50	207
A0A376AUN7	A0A376AUN7_9RHIZ	unreviewed	Acyl-homoserine-lactone synthase (EC 2.3.1.184) (Autoinducer synthesis protein)	RHIZ71_356 RHIZ71P_2706	Rhizobium naphthalenivorans	207
A0A2Y9A1W5	A0A2Y9A1W5_9RHOB	unreviewed	Acyl-homoserine-lactone synthase (EC 2.3.1.184) (Autoinducer synthesis protein)	BCF38_101515 SAMN05421539_101515	Jannaschia seohaensis	207
A0A0W0AMJ7	A0A0W0AMJ7_AERSA	unreviewed	Acyl-homoserine-lactone synthase (EC 2.3.1.184) (Autoinducer synthesis protein)	CI710_01140 DEU50_1156 O23A_p4223	Aeromonas salmonicida	207
A0A248L0M0	A0A248L0M0_AERSA	unreviewed	Acyl-homoserine-lactone synthase (EC 2.3.1.184) (Autoinducer synthesis protein)	lasI CE462_19730 NCTC12959_00081	Aeromonas salmonicida	207
A4U2E1	A4U2E1_9PROT	unreviewed	Acyl-homoserine-lactone synthase (EC 2.3.1.184) (Autoinducer synthesis protein)	MGR_3551	Magnetospirillum gryphiswaldense	207
A0A372EXP6	A0A372EXP6_9RHOB	unreviewed	Acyl-homoserine-lactone synthase (EC 2.3.1.184) (Autoinducer synthesis protein)	DZK27_05340	Rhodobacteraceae bacterium 63075	207
A0A0L6JBA8	A0A0L6JBA8_9RHIZ	unreviewed	Acyl-homoserine-lactone synthase (EC 2.3.1.184) (Autoinducer synthesis protein)	AKJ13_08565	Methylobacterium sp. ARG-1	207
A0A0P0DT95	A0A0P0DT95_SPHMC	unreviewed	Acyl-homoserine-lactone synthase (EC 2.3.1.184) (Autoinducer synthesis protein)	LH19_03710	Sphingopyxis macrogoltabida (Sphingomonas macrogoltabidus)	207
A0A0N9UUU9	A0A0N9UUU9_SPHMC	unreviewed	Acyl-homoserine-lactone synthase (EC 2.3.1.184) (Autoinducer synthesis protein)	AN936_02185	Sphingopyxis macrogoltabida (Sphingomonas macrogoltabidus)	207
A0A089P2X3	A0A089P2X3_9RHIZ	unreviewed	Acyl-homoserine-lactone synthase (EC 2.3.1.184) (Autoinducer synthesis protein)	solI MOC_6267	Methylobacterium oryzae CBMB20	207
A0A1H8YDD5	A0A1H8YDD5_9RHIZ	unreviewed	Acyl-homoserine-lactone synthase (EC 2.3.1.184) (Autoinducer synthesis protein)	SAMN04487843_1354	Methylobacterium sp. ap11	207
B1M2Q9	B1M2Q9_METRJ	unreviewed	Acyl-homoserine-lactone synthase (EC 2.3.1.184) (Autoinducer synthesis protein)	Mrad2831_5763	Methylobacterium radiotolerans (strain ATCC 27329 / DSM 1819 / JCM 2831 / NBRC 15690 / NCIMB 10815 / 0-1)	207
A0A2U1F604	A0A2U1F604_METOR	unreviewed	Acyl-homoserine-lactone synthase (EC 2.3.1.184) (Autoinducer synthesis protein)	C7388_101577	Methylobacterium organophilum	207
A0A2S4LLS8	A0A2S4LLS8_9RHIZ	unreviewed	Acyl-homoserine-lactone synthase (EC 2.3.1.184) (Autoinducer synthesis protein)	CRT23_07680	Methylobacterium sp. V23	207
A0A109J3X3	A0A109J3X3_9RHIZ	unreviewed	Acyl-homoserine-lactone synthase (EC 2.3.1.184) (Autoinducer synthesis protein)	AS026_22080	Rhizobium altiplani	207
A0A109JH85	A0A109JH85_9RHIZ	unreviewed	Acyl-homoserine-lactone synthase (EC 2.3.1.184) (Autoinducer synthesis protein)	AS026_11025	Rhizobium altiplani	207
A0A368K434	A0A368K434_9RHIZ	unreviewed	Acyl-homoserine-lactone synthase (EC 2.3.1.184) (Autoinducer synthesis protein)	DUT91_12160	Phyllobacterium salinisoli	207
A4SS51	A4SS51_AERS4	unreviewed	Acyl-homoserine-lactone synthase (EC 2.3.1.184) (Autoinducer synthesis protein)	asaI ASA_3762	Aeromonas salmonicida (strain A449)	207
A0A0F5FN36	A0A0F5FN36_9RHIZ	unreviewed	Acyl-homoserine-lactone synthase (EC 2.3.1.184) (Autoinducer synthesis protein)	VE26_05685	Devosia chinhatensis	207
A0A1I6NQN4	A0A1I6NQN4_9RHIZ	unreviewed	Acyl-homoserine-lactone synthase (EC 2.3.1.184) (Autoinducer synthesis protein)	SAMN04487845_10123	Methylobacterium sp. yr668	207
A1L0E8	A1L0E8_9GAMM	unreviewed	Acyl-homoserine-lactone synthase (EC 2.3.1.184) (Autoinducer synthesis protein)		Aeromonas bestiarum	207
A0A1I4EDL8	A0A1I4EDL8_9RHIZ	unreviewed	Acyl-homoserine-lactone synthase (EC 2.3.1.184) (Autoinducer synthesis protein)	SAMN04488498_12510	Mesorhizobium albiziae	207
A1L0E9	A1L0E9_9GAMM	unreviewed	Acyl-homoserine-lactone synthase (EC 2.3.1.184) (Autoinducer synthesis protein)		Aeromonas bestiarum	207
A0A259AXS2	A0A259AXS2_9RHIZ	unreviewed	Acyl-homoserine-lactone synthase (EC 2.3.1.184) (Autoinducer synthesis protein)	B7Y12_05315	Rhizobiales bacterium 24-66-13	207
A1L0F0	A1L0F0_9GAMM	unreviewed	Acyl-homoserine-lactone synthase (EC 2.3.1.184) (Autoinducer synthesis protein)		Aeromonas bestiarum	207
A1L0C7	A1L0C7_9GAMM	unreviewed	Acyl-homoserine-lactone synthase (EC 2.3.1.184) (Autoinducer synthesis protein)		Aeromonas bestiarum	207
A0A2S8B7S7	A0A2S8B7S7_9SPHN	unreviewed	Acyl-homoserine-lactone synthase (EC 2.3.1.184) (Autoinducer synthesis protein)	CVO77_08320	Sphingopyxis sp. WS5A3p	207
A0A2A6HXK5	A0A2A6HXK5_9RHIZ	unreviewed	Acyl-homoserine-lactone synthase (EC 2.3.1.184) (Autoinducer synthesis protein)	CO654_30585	Rhizobium sp. L18	207
A0A1L5NRK7	A0A1L5NRK7_9RHIZ	unreviewed	Acyl-homoserine-lactone synthase (EC 2.3.1.184) (Autoinducer synthesis protein)	traI-3 IE4872_PC00526	Rhizobium gallicum	207
A0A3A3DUM2	A0A3A3DUM2_9RHOB	unreviewed	Acyl-homoserine-lactone synthase (EC 2.3.1.184) (Autoinducer synthesis protein)	DWB67_11075	Paracoccus sp. JM45	207
A0A2P9AGN5	A0A2P9AGN5_9RHIZ	unreviewed	Acyl-homoserine-lactone synthase (EC 2.3.1.184) (Autoinducer synthesis protein)	traI BQ8482_130165	Mesorhizobium delmotii	207
A0A0J6SKZ6	A0A0J6SKZ6_9RHIZ	unreviewed	Acyl-homoserine-lactone synthase (EC 2.3.1.184) (Autoinducer synthesis protein)	VQ02_19725	Methylobacterium variabile	207
A0A071HXD2	A0A071HXD2_AGRRH	unreviewed	Acyl-homoserine-lactone synthase (EC 2.3.1.184) (Autoinducer synthesis protein)	CN09_19495	Agrobacterium rhizogenes	207
A0A1C3XD34	A0A1C3XD34_9RHIZ	unreviewed	Acyl-homoserine-lactone synthase (EC 2.3.1.184) (Autoinducer synthesis protein)	GA0061103_0764	Rhizobium multihospitium	207
A0A1I7G404	A0A1I7G404_9RHIZ	unreviewed	Acyl-homoserine-lactone synthase (EC 2.3.1.184) (Autoinducer synthesis protein)	SAMN02799631_00669	Methylobacterium sp. 174MFSha1.1	207
A0A142VXX2	A0A142VXX2_9SPHN	unreviewed	Acyl-homoserine-lactone synthase (EC 2.3.1.184) (Autoinducer synthesis protein)	AOA14_08625	Sphingopyxis terrae subsp. terrae NBRC 15098	207
A0A1U6Y4Z6	A0A1U6Y4Z6_AERHY	unreviewed	Acyl-homoserine-lactone synthase (EC 2.3.1.184) (Autoinducer synthesis protein)	V469_20325	Aeromonas hydrophila J-1	207
A0A290VET9	A0A290VET9_AERSA	unreviewed	Acyl-homoserine-lactone synthase (EC 2.3.1.184) (Autoinducer synthesis protein)	BHG40_01030	Aeromonas salmonicida subsp. masoucida	207
A0A370KDS0	A0A370KDS0_9RHIZ	unreviewed	Acyl-homoserine-lactone synthase (EC 2.3.1.184) (Autoinducer synthesis protein)	B5K06_33685	Rhizobium grahamii	207
Q27IV3	Q27IV3_AERHY	unreviewed	Acyl-homoserine-lactone synthase (EC 2.3.1.184) (Autoinducer synthesis protein)	ahyI	Aeromonas hydrophila	207
A0A2G8MNW1	A0A2G8MNW1_9RHIZ	unreviewed	Acyl-homoserine-lactone synthase (EC 2.3.1.184) (Autoinducer synthesis protein)	CS379_03970	Methylobacterium frigidaeris	207
J3CIV5	J3CIV5_9RHIZ	unreviewed	Acyl-homoserine-lactone synthase (EC 2.3.1.184) (Autoinducer synthesis protein)	PMI41_00059	Phyllobacterium sp. YR531	207
A0A0M6YF45	A0A0M6YF45_9RHOB	unreviewed	Acyl-homoserine-lactone synthase (EC 2.3.1.184) (Autoinducer synthesis protein)	lasI_1 JDO7802_00990	Jannaschia donghaensis	207
A0A2W6A940	A0A2W6A940_PSEST	unreviewed	Acyl-homoserine-lactone synthase (EC 2.3.1.184) (Autoinducer synthesis protein)	DI537_06715	Pseudomonas stutzeri (Pseudomonas perfectomarina)	207
A1L0F3	A1L0F3_9GAMM	unreviewed	Acyl-homoserine-lactone synthase (EC 2.3.1.184) (Autoinducer synthesis protein)		Aeromonas sp. 12m	207
A0A2W5Z2H8	A0A2W5Z2H8_PSEST	unreviewed	Acyl-homoserine-lactone synthase (EC 2.3.1.184) (Autoinducer synthesis protein)	DI537_40920	Pseudomonas stutzeri (Pseudomonas perfectomarina)	207
A0A2W6BK14	A0A2W6BK14_PSEST	unreviewed	Acyl-homoserine-lactone synthase (EC 2.3.1.184) (Autoinducer synthesis protein)	DI537_14250	Pseudomonas stutzeri (Pseudomonas perfectomarina)	207
A0A2W5Z6W0	A0A2W5Z6W0_PSEST	unreviewed	Acyl-homoserine-lactone synthase (EC 2.3.1.184) (Autoinducer synthesis protein)	DI537_38650	Pseudomonas stutzeri (Pseudomonas perfectomarina)	207
A0A258TKU4	A0A258TKU4_9SPHN	unreviewed	Acyl-homoserine-lactone synthase (EC 2.3.1.184) (Autoinducer synthesis protein)	B7Y45_00895	Sphingomonas sp. 28-66-16	207
A1L0F4	A1L0F4_9GAMM	unreviewed	Acyl-homoserine-lactone synthase (EC 2.3.1.184) (Autoinducer synthesis protein)		Aeromonas sp. 13m	207
D5L995	D5L995_AERSA	unreviewed	Acyl-homoserine-lactone synthase (EC 2.3.1.184) (Autoinducer synthesis protein)	asaI	Aeromonas salmonicida subsp. achromogenes	207
D6R0E5	D6R0E5_RHILT	unreviewed	Acyl-homoserine-lactone synthase (EC 2.3.1.184) (Autoinducer synthesis protein)		Rhizobium leguminosarum bv. trifolii TA1	207
A0A2T7G0U0	A0A2T7G0U0_9RHOB	unreviewed	Autoinducer synthase	DC363_00565	Rhodobacteraceae bacterium BH-SD16	207
A0A0D1PMT8	A0A0D1PMT8_BRAEL	unreviewed	Autoinducer synthase	QU41_01310	Bradyrhizobium elkanii	207
A0A0D7F0V6	A0A0D7F0V6_RHOPL	unreviewed	Autoinducer synthase	OO17_06385	Rhodopseudomonas palustris	207
A0A2K8YR98	A0A2K8YR98_9BRAD	unreviewed	Autoinducer synthase	CWS35_37480	Bradyrhizobium sp. SK17	207
A0A2D6Z7F6	A0A2D6Z7F6_9BRAD	unreviewed	Autoinducer synthase	CL533_19285	Afipia sp.	207
A0A1M3CBV8	A0A1M3CBV8_9BRAD	unreviewed	Autoinducer synthase	BGO16_07485	Nitrobacter sp. 62-23	207
B6JK74	B6JK74_OLICO	unreviewed	Autoinducer synthase	OCA5_pOC16701320	Oligotropha carboxidovorans (strain ATCC 49405 / DSM 1227 / KCTC 32145 / OM5)	207
A0A2S9IA36	A0A2S9IA36_9GAMM	unreviewed	Autoinducer synthase	CQW29_14180	Pantoea coffeiphila	207
Q1QFE8	Q1QFE8_NITHX	unreviewed	Autoinducer synthase	Nham_4466	Nitrobacter hamburgensis (strain DSM 10229 / NCIMB 13809 / X14)	207
A0A257KGP3	A0A257KGP3_9BRAD	unreviewed	Autoinducer synthase	CFE29_28590	Bradyrhizobiaceae bacterium PARB1	207
A0A2I0FWY0	A0A2I0FWY0_9GAMM	unreviewed	Autoinducer synthase	CIG19_07220	Enterobacterales bacterium CwR94	207
A0A0Q6Z3M9	A0A0Q6Z3M9_9BRAD	unreviewed	Autoinducer synthase	ASC80_21915	Afipia sp. Root123D2	207
A0A1D7UCP2	A0A1D7UCP2_9BRAD	unreviewed	Autoinducer synthase	BHK69_31115	Bosea vaviloviae	207
Q1QF52	Q1QF52_NITHX	unreviewed	Autoinducer synthesis protein	Nham_4570	Nitrobacter hamburgensis (strain DSM 10229 / NCIMB 13809 / X14)	207
E5B470	E5B470_ERWAM	unreviewed	Autoinducer synthesis protein expI	expI EAIL5_1453	Erwinia amylovora ATCC BAA-2158	207
D4I0F5	D4I0F5_ERWAC	unreviewed	Autoinducer synthesis protein expI	expI EAMY_1412	Erwinia amylovora (strain CFBP1430)	207
A0A0D1D9L3	A0A0D1D9L3_9RHOB	unreviewed	Autoinducer synthetase	jaqu_16780	Jannaschia aquimarina	207
A0A090MVI3	A0A090MVI3_AFIFE	unreviewed	Isovaleryl-homoserine lactone synthase	bjaI BN961_03982	Afipia felis (Cat scratch disease bacillus)	207
A0A176IBJ4	A0A176IBJ4_9RHOB	unreviewed	N-acyl-L-homoserine lactone synthetase	A3753_06775	Sulfitobacter sp. HI0082	207
A0A341EIX7	A0A341EIX7_9RHOB	unreviewed	N-acyl-L-homoserine lactone synthetase	A3722_10215	Sulfitobacter sp. HI0027	207
A0A167I0Q3	A0A167I0Q3_9RHOB	unreviewed	N-acyl-L-homoserine lactone synthetase	A3734_01705	Sulfitobacter sp. HI0054	207
A0A1H8X2M3	A0A1H8X2M3_9BRAD	unreviewed	Acyl homoserine lactone synthase	SAMN05444123_115102	Rhodopseudomonas pseudopalustris	208
A0A1I7MBB4	A0A1I7MBB4_9BRAD	unreviewed	Acyl homoserine lactone synthase	SAMN05192541_14719	Bradyrhizobium arachidis	208
A0A1H3I5V9	A0A1H3I5V9_9RHOB	unreviewed	Acyl homoserine lactone synthase	SAMN05444486_101885	Lentibacter algarum	208
A0A1I3JJV2	A0A1I3JJV2_9BRAD	unreviewed	Acyl homoserine lactone synthase	SAMN05216525_11121	Bradyrhizobium sp. Gha	208
A0A1H7WKM3	A0A1H7WKM3_9BRAD	unreviewed	Acyl-homoserine lactone synthase	SAMN04515666_108201	Bosea lupini	208
A0A1S1TMI1	A0A1S1TMI1_9RHIZ	unreviewed	Acyl-homoserine-lactone synthase (EC 2.3.1.184) (Autoinducer synthesis protein)	ORS3428_22955	Mesorhizobium sp. ORS 3428	208
A0A176EC49	A0A176EC49_9SPHN	unreviewed	Acyl-homoserine-lactone synthase (EC 2.3.1.184) (Autoinducer synthesis protein)	A3723_02325	Erythrobacter sp. HI0028	208
A0A1W2ETM4	A0A1W2ETM4_9RHIZ	unreviewed	Acyl-homoserine-lactone synthase (EC 2.3.1.184) (Autoinducer synthesis protein)	SAMN05880593_12455	Rhizobium sp. RU36D	208
A0A2G4YQI7	A0A2G4YQI7_9PROT	unreviewed	Acyl-homoserine-lactone synthase (EC 2.3.1.184) (Autoinducer synthesis protein)	CRD36_12285	Emcibacter congregatus	208
A0A0Q7YJJ7	A0A0Q7YJJ7_9RHIZ	unreviewed	Acyl-homoserine-lactone synthase (EC 2.3.1.184) (Autoinducer synthesis protein)	ASD54_23830	Rhizobium sp. Root149	208
A0A0W1GP87	A0A0W1GP87_9SPHN	unreviewed	Acyl-homoserine-lactone synthase (EC 2.3.1.184) (Autoinducer synthesis protein)	ATE69_03290	Sphingopyxis sp. H071	208
A0A1E3Y507	A0A1E3Y507_9RHIZ	unreviewed	Acyl-homoserine-lactone synthase (EC 2.3.1.184) (Autoinducer synthesis protein)	ABS40_18080	Agrobacterium sp. SCN 61-19	208
Q1GQ39	Q1GQ39_SPHAL	unreviewed	Acyl-homoserine-lactone synthase (EC 2.3.1.184) (Autoinducer synthesis protein)	Sala_2526	Sphingopyxis alaskensis (strain DSM 13593 / LMG 18877 / RB2256) (Sphingomonas alaskensis)	208
Q1GPX7	Q1GPX7_SPHAL	unreviewed	Acyl-homoserine-lactone synthase (EC 2.3.1.184) (Autoinducer synthesis protein)	Sala_2589	Sphingopyxis alaskensis (strain DSM 13593 / LMG 18877 / RB2256) (Sphingomonas alaskensis)	208
A0A259LH48	A0A259LH48_9RHIZ	unreviewed	Acyl-homoserine-lactone synthase (EC 2.3.1.184) (Autoinducer synthesis protein)	B7X67_03705	Rhizobiales bacterium 39-66-18	208
A0A259BJB3	A0A259BJB3_9RHIZ	unreviewed	Acyl-homoserine-lactone synthase (EC 2.3.1.184) (Autoinducer synthesis protein)	B7X99_19295	Rhizobiales bacterium 17-65-6	208
I3XH28	I3XH28_RHIFR	unreviewed	Acyl-homoserine-lactone synthase (EC 2.3.1.184) (Autoinducer synthesis protein)	traI USDA257_p04690	Sinorhizobium fredii USDA 257	208
A0A2V4UM54	A0A2V4UM54_9RHIZ	unreviewed	Acyl-homoserine-lactone synthase (EC 2.3.1.184) (Autoinducer synthesis protein)	DFI02_1188	Rhizobium sp. PP-F2F-G20b	208
A0A2W5CLA5	A0A2W5CLA5_9SPHN	unreviewed	Acyl-homoserine-lactone synthase (EC 2.3.1.184) (Autoinducer synthesis protein)	DI607_00110	Sphingomonas hengshuiensis	208
A9JPW8	A9JPW8_PSEPU	unreviewed	Acyl-homoserine-lactone synthase (EC 2.3.1.184) (Autoinducer synthesis protein)	rI	Pseudomonas putida (Arthrobacter siderocapsulatus)	208
A0A1F9PM91	A0A1F9PM91_9DELT	unreviewed	Acyl-homoserine-lactone synthase (EC 2.3.1.184) (Autoinducer synthesis protein)	A2005_10470	Desulfuromonadales bacterium GWC2_61_20	208
A0A2U1WUQ5	A0A2U1WUQ5_9PROT	unreviewed	Acyl-homoserine-lactone synthase (EC 2.3.1.184) (Autoinducer synthesis protein)	TSO221_02840	Azospirillum sp. TSO22-1	208
A0A386E8N7	A0A386E8N7_9RHIZ	unreviewed	Acyl-homoserine-lactone synthase (EC 2.3.1.184) (Autoinducer synthesis protein)	traI NCHU2750_59450	Neorhizobium sp. NCHU2750	208
A0A2V4U8R7	A0A2V4U8R7_9RHIZ	unreviewed	Acyl-homoserine-lactone synthase (EC 2.3.1.184) (Autoinducer synthesis protein)	C8J37_11837	Rhizobium sp. PP-WC-1G-195	208
A0A2M8HD14	A0A2M8HD14_9GAMM	unreviewed	Acyl-homoserine-lactone synthase (EC 2.3.1.184) (Autoinducer synthesis protein)	CUC44_03945	Aeromonas lusitana	208
W6WBA6	W6WBA6_9RHIZ	unreviewed	Acyl-homoserine-lactone synthase (EC 2.3.1.184) (Autoinducer synthesis protein)	PMI07_006586	Rhizobium sp. CF080	208
J2CNY0	J2CNY0_9SPHN	unreviewed	Acyl-homoserine-lactone synthase (EC 2.3.1.184) (Autoinducer synthesis protein)	PMI04_04262	Sphingobium sp. AP49	208
A0A2K1EAP6	A0A2K1EAP6_9SPHN	unreviewed	Acyl-homoserine-lactone synthase (EC 2.3.1.184) (Autoinducer synthesis protein)	BA950_04765	Erythrobacter sp. SAORIC-644	208
A0A0B7MTX7	A0A0B7MTX7_RHIFH	unreviewed	Acyl-homoserine-lactone synthase (EC 2.3.1.184) (Autoinducer synthesis protein)	traI SFHH103_psfHH103d_478	Rhizobium fredii (strain HH103) (Sinorhizobium fredii)	208
A0A258TC80	A0A258TC80_9RHIZ	unreviewed	Acyl-homoserine-lactone synthase (EC 2.3.1.184) (Autoinducer synthesis protein)	B7Y61_00585	Rhizobiales bacterium 35-66-30	208
X6FM96	X6FM96_9RHIZ	unreviewed	Acyl-homoserine-lactone synthase (EC 2.3.1.184) (Autoinducer synthesis protein)	X737_35240	Mesorhizobium sp. L48C026A00	208
A0A0B4X775	A0A0B4X775_9RHIZ	unreviewed	Acyl-homoserine-lactone synthase (EC 2.3.1.184) (Autoinducer synthesis protein)	traI-1 RGR602_CH03096	Rhizobium gallicum bv. gallicum R602	208
K0Q6D2	K0Q6D2_9RHIZ	unreviewed	Acyl-homoserine-lactone synthase (EC 2.3.1.184) (Autoinducer synthesis protein)	traI BN77_p30082	Rhizobium mesoamericanum STM3625	208
A0A0B4X8Q5	A0A0B4X8Q5_9RHIZ	unreviewed	Acyl-homoserine-lactone synthase (EC 2.3.1.184) (Autoinducer synthesis protein)	traI-2 RGR602_PA00197	Rhizobium gallicum bv. gallicum R602	208
A0A0Q4WP75	A0A0Q4WP75_9RHIZ	unreviewed	Acyl-homoserine-lactone synthase (EC 2.3.1.184) (Autoinducer synthesis protein)	ASF32_22500	Methylobacterium sp. Leaf91	208
A0A2U8GFR1	A0A2U8GFR1_RHIFR	unreviewed	Acyl-homoserine-lactone synthase (EC 2.3.1.184) (Autoinducer synthesis protein)	AB395_00004638	Sinorhizobium fredii CCBAU 45436	208
A0A1V1PU58	A0A1V1PU58_9PROT	unreviewed	Acyl-homoserine-lactone synthase (EC 2.3.1.184) (Autoinducer synthesis protein)	U91I_03527	alpha proteobacterium U9-1i	208
A0A316G8E0	A0A316G8E0_9RHOB	unreviewed	Acyl-homoserine-lactone synthase (EC 2.3.1.184) (Autoinducer synthesis protein)	C8D95_10532	Silicimonas algicola	208
X5U7T3	X5U7T3_9RHIZ	unreviewed	Acyl-homoserine-lactone synthase (EC 2.3.1.184) (Autoinducer synthesis protein)	X762_28110	Mesorhizobium sp. LSHC426A00	208
A0A0M4D2D0	A0A0M4D2D0_SPHS1	unreviewed	Acyl-homoserine-lactone synthase (EC 2.3.1.184) (Autoinducer synthesis protein)	LH20_20435	Sphingopyxis sp. (strain 113P3)	208
A0A095BY31	A0A095BY31_9SPHN	unreviewed	Acyl-homoserine-lactone synthase (EC 2.3.1.184) (Autoinducer synthesis protein)	FG95_02446	Sphingopyxis sp. LC363	208
A0A1B9SLL3	A0A1B9SLL3_9RHIZ	unreviewed	Acyl-homoserine-lactone synthase (EC 2.3.1.184) (Autoinducer synthesis protein)	A6U87_20355	Rhizobium sp. AC44/96	208
A0A2W7DT83	A0A2W7DT83_9RHIZ	unreviewed	Acyl-homoserine-lactone synthase (EC 2.3.1.184) (Autoinducer synthesis protein)	B5V02_32490	Mesorhizobium kowhaii	208
A0A2N3B7B2	A0A2N3B7B2_9PROT	unreviewed	Acyl-homoserine-lactone synthase (EC 2.3.1.184) (Autoinducer synthesis protein)	CVT87_00100	Alphaproteobacteria bacterium HGW-Alphaproteobacteria-9	208
A0A0P7AFZ8	A0A0P7AFZ8_9SPHN	unreviewed	Acyl-homoserine-lactone synthase (EC 2.3.1.184) (Autoinducer synthesis protein)	AAJ72_00860	Citromicrobium sp. RCC1885	208
G2ITC8	G2ITC8_SPHSK	unreviewed	Acyl-homoserine-lactone synthase (EC 2.3.1.184) (Autoinducer synthesis protein)	SLG_19630	Sphingobium sp. (strain NBRC 103272 / SYK-6)	208
A0A0W1EY26	A0A0W1EY26_9SPHN	unreviewed	Acyl-homoserine-lactone synthase (EC 2.3.1.184) (Autoinducer synthesis protein)	ATE68_09685	Sphingopyxis sp. H038	208
A0A1Q8H9B6	A0A1Q8H9B6_RHILV	unreviewed	Acyl-homoserine-lactone synthase (EC 2.3.1.184) (Autoinducer synthesis protein)	BSO17_29620	Rhizobium leguminosarum bv. viciae	208
A0A098RKH2	A0A098RKH2_9RHIZ	unreviewed	Acyl-homoserine-lactone synthase (EC 2.3.1.184) (Autoinducer synthesis protein)	LW14_26245	Rhizobium sp. H41	208
V9ZX00	V9ZX00_AERHY	unreviewed	Acyl-homoserine-lactone synthase (EC 2.3.1.184) (Autoinducer synthesis protein)	AH4AK4_0461	Aeromonas hydrophila 4AK4	208
A0A219B7N0	A0A219B7N0_9SPHN	unreviewed	Acyl-homoserine-lactone synthase (EC 2.3.1.184) (Autoinducer synthesis protein)	B5C34_10230	Pacificimonas flava	208
A0A167IPP7	A0A167IPP7_9SPHN	unreviewed	Acyl-homoserine-lactone synthase (EC 2.3.1.184) (Autoinducer synthesis protein)	A3736_10135	Erythrobacter sp. HI0063	208
A0A249Q8G8	A0A249Q8G8_RHIFR	unreviewed	Acyl-homoserine-lactone synthase (EC 2.3.1.184) (Autoinducer synthesis protein)	SF83666_a47290	Sinorhizobium fredii CCBAU 83666	208
A0A0A3Z579	A0A0A3Z579_9GAMM	unreviewed	Acyl-homoserine-lactone synthase (EC 2.3.1.184) (Autoinducer synthesis protein)	NG99_10400	Erwinia typographi	208
A0A178Y9R9	A0A178Y9R9_9RHIZ	unreviewed	Acyl-homoserine-lactone synthase (EC 2.3.1.184) (Autoinducer synthesis protein)	AU381_27630	Ensifer glycinis	208
A0A292ZB44	A0A292ZB44_SPHSA	unreviewed	Acyl-homoserine-lactone synthase (EC 2.3.1.184) (Autoinducer synthesis protein)	SFOMI_0633	Sphingobium fuliginis (strain ATCC 27551)	208
A0A285V4X9	A0A285V4X9_9RHIZ	unreviewed	Acyl-homoserine-lactone synthase (EC 2.3.1.184) (Autoinducer synthesis protein)	SAMN05892877_13632	Rhizobium subbaraonis	208
X5PQL6	X5PQL6_9RHIZ	unreviewed	Acyl-homoserine-lactone synthase (EC 2.3.1.184) (Autoinducer synthesis protein)	X773_23155	Mesorhizobium sp. LSJC285A00	208
A0A2D4Y0Q5	A0A2D4Y0Q5_9SPHN	unreviewed	Acyl-homoserine-lactone synthase (EC 2.3.1.184) (Autoinducer synthesis protein)	CMN67_02240	Sphingomonadaceae bacterium	208
A0A1E4JND0	A0A1E4JND0_9SPHN	unreviewed	Acyl-homoserine-lactone synthase (EC 2.3.1.184) (Autoinducer synthesis protein)	ABS88_15345	Sphingopyxis sp. SCN 67-31	208
A0A120GBG4	A0A120GBG4_9SPHN	unreviewed	Acyl-homoserine-lactone synthase (EC 2.3.1.184) (Autoinducer synthesis protein)	ASS64_13850	Erythrobacter sp. AP23	208
A0A0Q4TSC9	A0A0Q4TSC9_9RHIZ	unreviewed	Acyl-homoserine-lactone synthase (EC 2.3.1.184) (Autoinducer synthesis protein)	ASF24_23170	Methylobacterium sp. Leaf86	208
J8SPA8	J8SPA8_9SPHN	unreviewed	Acyl-homoserine-lactone synthase (EC 2.3.1.184) (Autoinducer synthesis protein)	LH128_02744	Sphingomonas sp. LH128	208
W0LAL1	W0LAL1_9GAMM	unreviewed	Acyl-homoserine-lactone synthase (EC 2.3.1.184) (Autoinducer synthesis protein)	Z042_04915	Chania multitudinisentens RB-25	208
A0A158S729	A0A158S729_9SPHN	unreviewed	Acyl-homoserine-lactone synthase (EC 2.3.1.184) (Autoinducer synthesis protein)	SPHV1_560074	Novosphingobium sp. KN65.2	208
A0A1A9GDD6	A0A1A9GDD6_9RHIZ	unreviewed	Acyl-homoserine-lactone synthase (EC 2.3.1.184) (Autoinducer synthesis protein)	shn_30465	Shinella sp. HZN7	208
A0A1A9GDE1	A0A1A9GDE1_9RHIZ	unreviewed	Acyl-homoserine-lactone synthase (EC 2.3.1.184) (Autoinducer synthesis protein)	shn_33715	Shinella sp. HZN7	208
A0A1N6G889	A0A1N6G889_9RHOB	unreviewed	Acyl-homoserine-lactone synthase (EC 2.3.1.184) (Autoinducer synthesis protein)	SAMN05444722_0194	Rhodovulum sp. ES.010	208
A0A2K2G502	A0A2K2G502_9SPHN	unreviewed	Acyl-homoserine-lactone synthase (EC 2.3.1.184) (Autoinducer synthesis protein)	A8V01_13335	Novosphingobium guangzhouense	208
X6HZL2	X6HZL2_9RHIZ	unreviewed	Acyl-homoserine-lactone synthase (EC 2.3.1.184) (Autoinducer synthesis protein)	X731_29965	Mesorhizobium sp. L2C054A000	208
A0A1U6IX62	A0A1U6IX62_9SPHN	unreviewed	Acyl-homoserine-lactone synthase (EC 2.3.1.184) (Autoinducer synthesis protein)	SAMN06295987_12023	Novosphingobium mathurense	208
K2M246	K2M246_9PROT	unreviewed	Acyl-homoserine-lactone synthase (EC 2.3.1.184) (Autoinducer synthesis protein)	TH2_19984	Thalassospira profundimaris WP0211	208
A0A2U2DI71	A0A2U2DI71_9RHIZ	unreviewed	Acyl-homoserine-lactone synthase (EC 2.3.1.184) (Autoinducer synthesis protein)	DEM27_28370	Rhizobium album	208
A0A258J1A2	A0A258J1A2_9RHIZ	unreviewed	Acyl-homoserine-lactone synthase (EC 2.3.1.184) (Autoinducer synthesis protein)	B7Y95_02910	Rhizobiales bacterium 32-66-11	208
A0A2E9CQ19	A0A2E9CQ19_9SPHN	unreviewed	Acyl-homoserine-lactone synthase (EC 2.3.1.184) (Autoinducer synthesis protein)	CMN64_15810 DI606_18225	Sphingobium sp.	208
A0A085K4D5	A0A085K4D5_SPHYA	unreviewed	Acyl-homoserine-lactone synthase (EC 2.3.1.184) (Autoinducer synthesis protein)	EBF16_19945 IH86_14480	Sphingobium yanoikuyae (Sphingomonas yanoikuyae)	208
A0A0J9CV04	A0A0J9CV04_SPHYA	unreviewed	Acyl-homoserine-lactone synthase (EC 2.3.1.184) (Autoinducer synthesis protein)	BV87_01820	Sphingobium yanoikuyae (Sphingomonas yanoikuyae)	208
A0A397PM53	A0A397PM53_9SPHN	unreviewed	Acyl-homoserine-lactone synthase (EC 2.3.1.184) (Autoinducer synthesis protein)	DFR49_1337	Hephaestia caeni	208
S5S404	S5S404_RHIET	unreviewed	Acyl-homoserine-lactone synthase (EC 2.3.1.184) (Autoinducer synthesis protein)	traI REMIM1_PC00262	Rhizobium etli bv. mimosae str. Mim1	208
A0A2L0VS48	A0A2L0VS48_9SPHN	unreviewed	Acyl-homoserine-lactone synthase (EC 2.3.1.184) (Autoinducer synthesis protein)	C3E99_13450	Sphingopyxis sp. MG	208
A0A2W6SG39	A0A2W6SG39_9SPHN	unreviewed	Acyl-homoserine-lactone synthase (EC 2.3.1.184) (Autoinducer synthesis protein)	DI606_13580	Sphingobium sp.	208
J0JLA7	J0JLA7_RHIL1	unreviewed	Acyl-homoserine-lactone synthase (EC 2.3.1.184) (Autoinducer synthesis protein)	Rleg5DRAFT_1518	Rhizobium leguminosarum bv. viciae (strain WSM1455)	208
A0A270B6G4	A0A270B6G4_9SPHN	unreviewed	Acyl-homoserine-lactone synthase (EC 2.3.1.184) (Autoinducer synthesis protein)	CD928_15950	Sphingopyxis sp. GW247-27LB	208
A0A0Q6RI45	A0A0Q6RI45_9RHIZ	unreviewed	Acyl-homoserine-lactone synthase (EC 2.3.1.184) (Autoinducer synthesis protein)	ASC97_24170	Rhizobium sp. Root1203	208
A0A1X6ZTL7	A0A1X6ZTL7_9RHOB	unreviewed	Acyl-homoserine-lactone synthase (EC 2.3.1.184) (Autoinducer synthesis protein)	lasI_2 ROG8370_02820	Roseovarius gaetbuli	208
[truncated: 2,459 more rows]
