# Supplementary material for: N-acyl-homoserine lactone-based quorum sensing beyond canonical lineages: insights from Actinomycetota
Source: Front Microbiol. 2026 Apr 20;17:1738013. doi: 10.3389/fmicb.2026.1738013 (PMC13136126; doi:10.3389/fmicb.2026.1738013)
Supplement: Supplementary file 13 [file Table_3.xlsx]

## Sheet: all_uniq
Entry	Entry name	Status	Protein names	Gene names	Organism	Length	Count
A0A377ZDQ1	A0A377ZDQ1_KLEPO	unreviewed	Regulatory activator SdiA	sdiA_2 NCTC10313_02691	Klebsiella pneumoniae subsp. ozaenae	100	1
A0A3M6D2G3	A0A3M6D2G3_9PSED	unreviewed	PsyR	ALP10_00537	Pseudomonas syringae pv. helianthi	101	2
A0A1G5YYG4	A0A1G5YYG4_9PSED	unreviewed	LuxR family transcriptional regulator, quorum-sensing transcription factor LasR	SAMN03159443_03956	Pseudomonas sp. NFACC15-1	104	1
A0A1I5LK82	A0A1I5LK82_9PSED	unreviewed	LuxR family transcriptional regulator, quorum-sensing transcription factor LasR	SAMN03159304_05671	Pseudomonas sp. NFACC24-1	104	1
A0A2V1YG72	A0A2V1YG72_9PSED	unreviewed	LuxR family quorum-sensing transcriptional regulator LasR (LuxR family transcriptional regulator, quorum-sensing transcription factor LasR)	ATJ40_106335 SAMN04488697_106335	Pseudomonas sp. 43mfcvi1.1	105	1
A0A0D6NS37	A0A0D6NS37_9PROT	unreviewed	Transcriptional regulator LuxR	Abol_015_259	Acetobacter orleanensis JCM 7639	117	2
A0A378G6K3	A0A378G6K3_KLEPN	unreviewed	N-3-oxohexanoyl-L-homoserine lactone quorum-sensing transcriptional activator	sdiA_1 NCTC11685_05960	Klebsiella pneumoniae	117	2
A0A1Y2NNX8	A0A1Y2NNX8_STRFR	unreviewed	HTH-type quorum sensing-dependent transcriptional regulator VjbR	vjbR BG846_05192	Streptomyces fradiae ATCC 10745 = DSM 40063	118	1
A0A2X3F9D5	A0A2X3F9D5_KLEPN	unreviewed	Regulatory activator SdiA	sdiA_2 NCTC9128_08032	Klebsiella pneumoniae	118	1
A0A1K1QXM0	A0A1K1QXM0_9BURK	unreviewed	LuxR family transcriptional regulator, quorum-sensing system regulator SolR	SAMN03159384_03499	Burkholderia sp. NFACC33-1	119	1
A0A318IJZ4	A0A318IJZ4_BURPY	unreviewed	LuxR family quorum-sensing system transcriptional regulator SolR	NA66_1009115	Burkholderia pyrrocinia (Pseudomonas pyrrocinia)	119	1
A0A2U0NNI7	A0A2U0NNI7_KLEPN	unreviewed	Transcriptional regulator SdiA (Fragment)	B4U25_21900	Klebsiella pneumoniae	120	1
A0A377XG51	A0A377XG51_KLEPN	unreviewed	Regulatory activator SdiA	sdiA_1 NCTC5047_02224	Klebsiella pneumoniae	122	1
A0A381H1S1	A0A381H1S1_CITKO	unreviewed	DNA-binding transcriptional activator SdiA	sdiA_1 NCTC10810_02394	Citrobacter koseri (Citrobacter diversus)	122	1
A0A0F4FJB4	A0A0F4FJB4_RHIRD	unreviewed	Transcriptional activator protein traR	At1D1460_53400 SY94_6125	Rhizobium radiobacter (Agrobacterium tumefaciens) (Agrobacterium radiobacter)	123	2
A0A379SWZ6	A0A379SWZ6_SALER	unreviewed	DNA-binding transcriptional activator SdiA	sdiA_1 NCTC7304_02215	Salmonella enterica subsp. arizonae	129	1
A0A3M6D160	A0A3M6D160_9PSED	unreviewed	PsyR	ALP10_00536	Pseudomonas syringae pv. helianthi	130	2
E2XIS3	E2XIS3_SHIDY	unreviewed	Regulatory sdiA domain protein	SD1617_5850	Shigella dysenteriae 1617	130	1
A0A0D6NQZ3	A0A0D6NQZ3_9PROT	unreviewed	Transcriptional regulator LuxR	Abol_015_258	Acetobacter orleanensis JCM 7639	131	1
A0A0C2I3E5	A0A0C2I3E5_9PSED	unreviewed	Transcriptional activator protein SolR	UCMB321_4747	Pseudomonas batumici	133	2
B6C8M4	B6C8M4_9BURK	unreviewed	Acyl-homoserine lactone receptor (Fragment)	cepR	Burkholderia ubonensis	133	3
G0ZHY4	G0ZHY4_PSEAI	unreviewed	Transcriptional regulator (Fragment)	rhlR	Pseudomonas aeruginosa	133	1
G0ZHY5	G0ZHY5_PSEAI	unreviewed	Transcriptional regulator (Fragment)	rhlR	Pseudomonas aeruginosa	133	1
G0ZHY6	G0ZHY6_PSEAI	unreviewed	Transcriptional regulator (Fragment)	rhlR	Pseudomonas aeruginosa	133	1
A0A379YBF0	A0A379YBF0_SERMA	unreviewed	Transcriptional activator protein lasR	lasR_2 NCTC10211_01312	Serratia marcescens	134	2
A0A2Z3G1I3	A0A2Z3G1I3_RHIFR	unreviewed	Transcriptional activator protein SolR	AOX55_00003711	Sinorhizobium fredii CCBAU 25509	136	2
A0A376DBR0	A0A376DBR0_ECOLX	unreviewed	DNA-binding transcriptional activator SdiA	sdiA_1 NCTC10767_03617	Escherichia coli	137	1
B6C8M5	B6C8M5_BURPY	unreviewed	Acyl-homoserine lactone receptor (Fragment)	cepR	Burkholderia pyrrocinia (Pseudomonas pyrrocinia)	137	3
B6C8M6	B6C8M6_BURVI	unreviewed	Acyl-homoserine lactone receptor (Fragment)	cepR	Burkholderia vietnamiensis	137	3
A0A0W0NX98	A0A0W0NX98_9PSED	unreviewed	Transcriptional regulator PsyR	AO265_28685	Pseudomonas sp. ABAC61	139	2
B6C8M3	B6C8M3_BURVI	unreviewed	Acyl-homoserine lactone receptor (Fragment)	cepR	Burkholderia vietnamiensis	141	3
A0A243UXM1	A0A243UXM1_ECOLX	unreviewed	Regulatory protein SdiA	AZZ83_004185	Escherichia coli	146	1
A0A2D0L2U0	A0A2D0L2U0_9GAMM	unreviewed	Autoinducer transcriptional regulator AhlR	Xkoz_03279	Xenorhabdus kozodoii	146	1
A0A2X3K8Y6	A0A2X3K8Y6_ECOLX	unreviewed	DNA-binding transcriptional activator SdiA	sdiA_2 NCTC8009_05044	Escherichia coli	146	1
A0A376KW11	A0A376KW11_ECOLX	unreviewed	DNA-binding transcriptional activator SdiA	sdiA_1 NCTC10418_03133	Escherichia coli	146	1
B6C8M7	B6C8M7_BURVI	unreviewed	Acyl-homoserine lactone receptor (Fragment)	cepR	Burkholderia vietnamiensis	146	3
A0A1B3TN19	A0A1B3TN19_PROSP	unreviewed	Transcriptional regulatory protein LuxR (Fragment)		Providencia sp.	147	1
A0A377K6Y1	A0A377K6Y1_ECOLX	unreviewed	DNA-binding transcriptional activator SdiA	sdiA_2 NCTC9075_02897	Escherichia coli	147	1
A0A1W6P215	A0A1W6P215_9RHOB	unreviewed	LuxR family transcriptional regulator, quorum-sensing system regulator SdiA	sdiA BVG79_02186	Ketogulonicigenium robustum	149	2
D5L994	D5L994_AERSA	unreviewed	Transcriptional regulator AsaR (Fragment)	asaR	Aeromonas salmonicida subsp. achromogenes	149	1
A0A383M3B3	A0A383M3B3_ACIBA	unreviewed	ER transcriptional regulator	lasR_3 SAMEA104305299_06569	Acinetobacter baumannii	150	1
A0A249PP09	A0A249PP09_9RHIZ	unreviewed	N-3-oxooctanoyl-L-homoserine lactone quorum-sensing transcriptional activator	SJ05684_a41190	Ensifer sojae CCBAU 05684	152	2
A0A2X3C455	A0A2X3C455_KLEPN	unreviewed	Regulatory activator SdiA	sdiA sdiA_1 sdiA_2 NCTC13443_04922 NCTC13465_03208 NCTC204_04609 NCTC9645_00637	Klebsiella pneumoniae	152	1
A0A2Z3GG03	A0A2Z3GG03_RHIFR	unreviewed	N-3-oxooctanoyl-L-homoserine lactone quorum-sensing transcriptional activator	AOX55_00004644	Sinorhizobium fredii CCBAU 25509	152	2
B4X9H5	B4X9H5_BURVI	unreviewed	Acyl-homoserine lactone transcriptional regulator (Fragment)	bviR	Burkholderia vietnamiensis	154	3
B4X9H6	B4X9H6_BURVI	unreviewed	Acyl-homoserine lactone transcriptional regulator (Fragment)	bviR	Burkholderia vietnamiensis	154	3
G4RDS5	G4RDS5_PELHB	unreviewed	Putative N-acyl homoserine lactone transcriptional regulator, LuxR-like protein	KKY_2856	Pelagibacterium halotolerans (strain DSM 22347 / JCM 15775 / CGMCC 1.7692 / B2)	155	3
B4X9H4	B4X9H4_BURVI	unreviewed	Acyl-homoserine lactone transcriptional regulator (Fragment)	bviR	Burkholderia vietnamiensis	157	3
A0A0C2IG30	A0A0C2IG30_9PSED	unreviewed	Quorum-sensing transcriptional activator YpeR	UCMB321_2444	Pseudomonas batumici	158	3
M1VEC9	M1VEC9_9BURK	unreviewed	Quorum sensing LuxR family sensor regulator (Fragment)	plaR	Burkholderia plantarii	158	2
A0A1M7F177	A0A1M7F177_9PROT	unreviewed	LuxR family transcriptional regulator/LuxR family transcriptional regulator, transcriptional activator of the bioluminescence operon	SAMN05216428_11089	Nitrosospira sp. Nsp11	159	2
A0A377VBP6	A0A377VBP6_KLEOX	unreviewed	N-3-oxohexanoyl-L-homoserine lactone quorum-sensing transcriptional activator	sdiA NCTC11694_06892	Klebsiella oxytoca	159	3
E7TEP0	E7TEP0_SHIFL	unreviewed	DNA-binding transcriptional activator SdiA	SGF_03072	Shigella flexneri CDC 796-83	159	1
G5LME9	G5LME9_SALET	unreviewed	Regulatory protein sdiA (Fragment)	LTSEALA_1720	Salmonella enterica subsp. enterica serovar Alachua str. R6-377	159	1
I6EJQ1	I6EJQ1_SHIBO	unreviewed	Regulatory protein SdiA	sdiA SB444474_1045	Shigella boydii 4444-74	159	1
A0A0K0Y6I2	A0A0K0Y6I2_9RHOB	unreviewed	DNA-binding transcriptional activator SdiA	OSB_19860	Octadecabacter temperatus	160	1
A0A238JQY2	A0A238JQY2_9RHOB	unreviewed	DNA-binding transcriptional activator SdiA	OCA8868_00689	Octadecabacter ascidiaceicola	160	1
A0A0H2MC65	A0A0H2MC65_VARPD	unreviewed	HTH-type quorum sensing-dependent transcriptional regulator VjbR	vjbR VPARA_03730	Variovorax paradoxus	161	1
A0A0U1ZFS6	A0A0U1ZFS6_9RHOB	unreviewed	Truncated LuxR family protein	tswR-t	uncultured Rhodobacterales bacterium	161	2
A0A238JX30	A0A238JX30_9RHOB	unreviewed	DNA-binding transcriptional activator SdiA	COL8621_01452	Confluentimicrobium lipolyticum	161	1
A0A238LJC2	A0A238LJC2_9RHOB	unreviewed	Regulatory protein SdiA	sdiA_2 LOM8899_03228	Flavimaricola marinus	161	1
A0A1I3SK89	A0A1I3SK89_9BRAD	unreviewed	LuxR family transcriptional regulator, transcriptional activator of the bioluminescence operon/LuxR family transcriptional regulator, activator of conjugal transfer of Ti plasmids	SAMN05216525_12926	Bradyrhizobium sp. Gha	162	2
A0A1Y5TAG6	A0A1Y5TAG6_9RHOB	unreviewed	DNA-binding transcriptional activator SdiA	PSJ8397_03145	Pseudooctadecabacter jejudonensis	162	1
A0A1B3TN14	A0A1B3TN14_PROSP	unreviewed	Transcriptional regulatory protein LuxR (Fragment)		Providencia sp.	163	1
A6Y7E6	A6Y7E6_XANCA	unreviewed	AhyR (Fragment)	ahyR	Xanthomonas campestris	163	1
A6Y7G8	A6Y7G8_XANCA	unreviewed	AhyR (Fragment)	ahyR	Xanthomonas campestris	163	1
Q93PF3	Q93PF3_BURCE	unreviewed	N-acyl homoserine lactone transcriptional regulator (Fragment)	cepR	Burkholderia cepacia (Pseudomonas cepacia)	163	2
W1FWW4	W1FWW4_ECOLX	unreviewed	N-3-oxohexanoyl-L-homoserine lactone quorum-sensing transcriptional activator @ N-3-oxooctanoyl-L-homoserine lactone quorum-sensing transcriptional activator		Escherichia coli ISC11	164	2
A0A238LCH7	A0A238LCH7_9RHOB	unreviewed	DNA-binding transcriptional activator SdiA	LOM8899_01396	Flavimaricola marinus	165	1
B6B019	B6B019_9RHOB	unreviewed	Autoinducer-binding transcriptional regulator LuxR	luxR_1 RB2083_3265	Rhodobacteraceae bacterium HTCC2083	165	2
C5ASV6	C5ASV6_METEA	unreviewed	N-acylhomoserine lactone transcriptional regulator, LuxR family	MexAM1_META1p4962	Methylobacterium extorquens (strain ATCC 14718 / DSM 1338 / JCM 2805 / NCIMB 9133 / AM1) (Methylorubrum extorquens)	165	2
C7C7N1	C7C7N1_METED	unreviewed	N-acylhomoserine lactone transcriptional regulator, LuxR family	METD_I5551	Methylobacterium extorquens (strain DSM 6343 / CIP 106787 / DM4) (Methylorubrum extorquens)	165	2
A0A0T7G896	A0A0T7G896_RHIGA	unreviewed	Transcriptional activator protein TraR (Fragment)	traR NGAL_HAMBI1146_61260	Neorhizobium galegae bv. officinalis	166	2
A0A3P5WA00	A0A3P5WA00_9RHOB	unreviewed	DNA-binding transcriptional activator SdiA	PARPLA_00387	Rhodobacteraceae bacterium THAF1	166	1
A6Y7E4	A6Y7E4_XANCA	unreviewed	AhyR (Fragment)	ahyR	Xanthomonas campestris	167	1
A6Y7E7	A6Y7E7_XANCA	unreviewed	AhyR (Fragment)	ahyR	Xanthomonas campestris	167	1
A6Y7E8	A6Y7E8_XANCA	unreviewed	AhyR (Fragment)	ahyR	Xanthomonas campestris	167	1
A0A1B3TN35	A0A1B3TN35_9GAMM	unreviewed	Transcriptional regulatory protein LuxR (Fragment)		Providencia vermicola	168	1
A0A0J7JMZ5	A0A0J7JMZ5_9BURK	unreviewed	Transcriptional activator protein LuxR	BPMI_04407	Candidatus Burkholderia pumila	169	1
A0A1Q4KE56	A0A1Q4KE56_9PSED	unreviewed	Transcriptional regulator PsyR	BOH73_18755	Pseudomonas versuta	171	2
A0A1V0M571	A0A1V0M571_9RHIZ	unreviewed	Putative transcriptional activator protein TraR	traR CO731_05629	Aminobacter sp. MSH1	171	2
E2PQ49	E2PQ49_9RHIZ	unreviewed	Transcriptional activator, LUXR family protein	BIBO2_2307	Brucella sp. BO2	171	1
A0A0U1L6T9	A0A0U1L6T9_ENTCL	unreviewed	Transcriptional activator SdiA	sdiA sdiA_2 SAMEA2273162_07890 SAMEA2273187_03069	Enterobacter cloacae	173	1
A0A145FLQ3	A0A145FLQ3_ENTCL	unreviewed	Transcriptional activator SdiA	sdiA SAMEA2273228_00111	Enterobacter cloacae	173	1
A0A145MNH7	A0A145MNH7_KLEAE	unreviewed	Transcriptional activator SdiA	sdiA SAMEA2273401_00170	Klebsiella aerogenes (Enterobacter aerogenes)	173	1
A0A163WIM5	A0A163WIM5_KLEOX	unreviewed	Regulatory activator SdiA	sdiA SAMEA2273864_02694	Klebsiella oxytoca	173	1
A0A1Y5TD95	A0A1Y5TD95_9RHOB	unreviewed	Regulatory protein SdiA	sdiA PSJ8397_03146	Pseudooctadecabacter jejudonensis	173	1
A0A2X3IWD4	A0A2X3IWD4_9ENTR	unreviewed	Transcriptional regulator TraR	NCTC12120_03949	Cedecea neteri	173	2
A0A376FQ86	A0A376FQ86_ENTAS	unreviewed	DNA-binding transcriptional activator SdiA	sdiA NCTC12123_06413	Enterobacter asburiae	173	1
A0A384FDP0	A0A384FDP0_9ENTR	unreviewed	Transcriptional activator SdiA	L353_07616	Enterobacter sp. MGH 7	173	1
A0A2J4ZRS3	A0A2J4ZRS3_9ENTR	unreviewed	Transcriptional regulator SdiA (Fragment)	CWM85_10305	Klebsiella michiganensis	175	1
A0A2J5PQ18	A0A2J5PQ18_KLEPN	unreviewed	Transcriptional regulator SdiA (Fragment)	CWN54_31610	Klebsiella pneumoniae	176	1
I3XH43	I3XH43_RHIFR	unreviewed	Putative transcriptional activator protein TraR	traR1 USDA257_p04840	Sinorhizobium fredii USDA 257	177	2
A0A226WPH7	A0A226WPH7_9BURK	unreviewed	Transcriptional regulator RhlR	BSU04_37715	Caballeronia sordidicola	178	2
A0A2S6IXW0	A0A2S6IXW0_PSESX	unreviewed	LuxR family quorum-sensing transcriptional regulator LasR	BCD76_12071	Pseudomonas syringae	178	3
A0A1Y5TDN6	A0A1Y5TDN6_9RHOB	unreviewed	DNA-binding transcriptional activator SdiA	PAM7066_03059	Palleronia marisminoris	179	1
A0A379Y2T8	A0A379Y2T8_SERMA	unreviewed	Transcriptional activator protein lasR	lasR_1 NCTC10211_00531	Serratia marcescens	180	2
A0A3L5EW03	A0A3L5EW03_ECOLX	unreviewed	Transcriptional regulator SdiA (Fragment)	sdiA D9J36_20200	Escherichia coli	180	1
A0A2S7HKL2	A0A2S7HKL2_ECOLX	unreviewed	Transcriptional regulator SdiA (Fragment)	C5P43_29855	Escherichia coli	181	1
A0A2S7HLU5	A0A2S7HLU5_ECOLX	unreviewed	Transcriptional regulator SdiA (Fragment)	C5P43_27430	Escherichia coli	181	1
A0A331K4D3	A0A331K4D3_KLEPN	unreviewed	Regulatory activator SdiA	sdiA SAMEA4364698_01884	Klebsiella pneumoniae	182	1
A0A335F5T7	A0A335F5T7_ACIBA	unreviewed	ER transcriptional regulator	lasR_3 SAMEA104305315_08361	Acinetobacter baumannii	183	1
K7Q7T3	K7Q7T3_9GAMM	unreviewed	LuxR-like transcriptional regulator (Fragment)	ahyR	Aeromonas sp. 17m	183	3
A0A0M7KCP5	A0A0M7KCP5_9BURK	unreviewed	Transcriptional activator protein lasR	lasR_2 ERS370000_04188	Achromobacter sp.	184	2
A0A376IQM3	A0A376IQM3_ECOLX	unreviewed	DNA-binding transcriptional activator SdiA	sdiA NCTC7152_02030	Escherichia coli	184	1
I6CPP3	I6CPP3_SHIFL	unreviewed	Regulatory protein SdiA	sdiA SFK315_2167	Shigella flexneri K-315	184	1
A0A2X2IJV5	A0A2X2IJV5_SHIDY	unreviewed	DNA-binding transcriptional activator SdiA	sdiA NCTC4837_04016	Shigella dysenteriae	186	1
A0A3M3JM12	A0A3M3JM12_9PSED	unreviewed	Putative transcriptional regulator (Fragment)	ALQ65_02484	Pseudomonas syringae pv. coriandricola	186	1
A0A1V4X9C1	A0A1V4X9C1_9DELT	unreviewed	Transcriptional activator protein LuxR	luxR_1 A4E61_00039	Syntrophorhabdus sp. PtaB.Bin184	187	2
A0A1Y3F2D7	A0A1Y3F2D7_9GAMM	unreviewed	Transcriptional activator protein phzR (Fragment)	MWQ_18228	Acinetobacter seifertii	187	2
A0A238H140	A0A238H140_9BURK	unreviewed	Transcriptional activator protein LuxR	BSIN_2161	Burkholderia singularis	187	2
A0A0K2E1U1	A0A0K2E1U1_PISSA	unreviewed	Transcriptional regulator GntR	gntR KW89_3p86	Piscirickettsia salmonis	189	1
A0A0P9QRV6	A0A0P9QRV6_PSESG	unreviewed	Autoinducer transcriptional regulator AhlR	ALO37_00701 ALQ13_02865 ALQ75_01876	Pseudomonas savastanoi pv. glycinea (Pseudomonas syringae pv. glycinea)	189	2
A0A1V1IFU6	A0A1V1IFU6_9GAMM	unreviewed	Two-component transcriptional regulator (Fragment)	luxR	uncultured gamma proteobacterium	189	1
A0A1V1IFU7	A0A1V1IFU7_9GAMM	unreviewed	Two-component transcriptional regulator (Fragment)	luxR	uncultured gamma proteobacterium	189	1
A0A1V1IFU8	A0A1V1IFU8_9GAMM	unreviewed	Two-component transcriptional regulator (Fragment)	luxR	uncultured gamma proteobacterium	189	1
A0A1V1IFU9	A0A1V1IFU9_9GAMM	unreviewed	Two-component transcriptional regulator (Fragment)	luxR	uncultured gamma proteobacterium	189	1
A0A1V1IFV8	A0A1V1IFV8_9GAMM	unreviewed	Two-component transcriptional regulator (Fragment)	luxR	uncultured gamma proteobacterium	189	1
A0A1V1IFW1	A0A1V1IFW1_9GAMM	unreviewed	Two-component transcriptional regulator (Fragment)	luxR	uncultured gamma proteobacterium	189	1
A0A1V1IFW9	A0A1V1IFW9_9GAMM	unreviewed	Two-component transcriptional regulator (Fragment)	luxR	uncultured gamma proteobacterium	189	1
A0A1V1IGM7	A0A1V1IGM7_9GAMM	unreviewed	Two-component transcriptional regulator (Fragment)	luxR	uncultured gamma proteobacterium	189	1
A0A1V1IGT3	A0A1V1IGT3_9GAMM	unreviewed	Two-component transcriptional regulator (Fragment)	luxR	uncultured gamma proteobacterium	189	1
A0A1V1IGV7	A0A1V1IGV7_9GAMM	unreviewed	Two-component transcriptional regulator (Fragment)	luxR	uncultured gamma proteobacterium	189	1
A0A3B0JBB1	A0A3B0JBB1_9GAMM	unreviewed	Transcriptional activator protein EsaR	esaR_1 ARAF_0042	Arsenophonus endosymbiont of Aleurodicus floccissimus	189	2
W1X1U7	W1X1U7_ECOLX	unreviewed	Regulatory protein SdiA (Fragment)	Q609_ECAC01604G0001	Escherichia coli DORA_A_5_14_21	191	1
Q6WEM2	Q6WEM2_ALIFS	unreviewed	LuxR (Fragment)	luxR	Aliivibrio fischeri (Vibrio fischeri)	192	2
A0A249P5N4	A0A249P5N4_9RHIZ	unreviewed	Transcriptional activator protein LuxR	SS05631_a47420	Sinorhizobium sp. CCBAU 05631	193	2
A0A0U6C0G0	A0A0U6C0G0_SERMA	unreviewed	Transcriptional activator protein lasR	lasR_3 ERS381490_03550	Serratia marcescens	194	2
A0A383M7I7	A0A383M7I7_ACIBA	unreviewed	ER transcriptional regulator	sdiA_4 SAMEA104305299_08404	Acinetobacter baumannii	194	1
A0A1H8HME9	A0A1H8HME9_9RHIZ	unreviewed	Transcriptional activator protein LuxR	luxR_3 RTCCBAU85039_1707	Rhizobium tibeticum	196	2
A0A379W7I6	A0A379W7I6_SALET	unreviewed	DNA-binding transcriptional activator SdiA	sdiA NCTC8258_02884	Salmonella enterica I	196	1
A0A3B0MEL8	A0A3B0MEL8_9GAMM	unreviewed	Transcriptional activator protein EsaR	esaR_1 ARTV_0034	Arsenophonus endosymbiont of Trialeurodes vaporariorum	196	2
A0A0M6XQ36	A0A0M6XQ36_9RHOB	unreviewed	Transcriptional activator protein EsaR	esaR JAN5088_01078	Jannaschia rubra	197	2
A0A1C7BFQ1	A0A1C7BFQ1_PSEAI	unreviewed	Transcriptional activator protein lasR	Q058_02951	Pseudomonas aeruginosa BL04	197	2
Q6WEJ8	Q6WEJ8_PHOLE	unreviewed	LuxR (Fragment)	luxR	Photobacterium leiognathi subsp. leiognathi	197	2
A0A165QEW0	A0A165QEW0_9RHOB	unreviewed	DNA-binding transcriptional activator SdiA	PsAD26_04978	Pseudovibrio sp. Ad26	199	1
A0A1X6ZZN3	A0A1X6ZZN3_9RHOB	unreviewed	LuxR family transcriptional regulator (Regulatory protein SdiA)	sdiA_2 CLV79_11086 LOS8367_03150	Limimaricola soesokkakensis	199	1
A0A210V900	A0A210V900_KLEPN	unreviewed	Transcriptional regulator SdiA (Fragment)	B4U21_18270	Klebsiella pneumoniae	199	1
A0A1I3PYS4	A0A1I3PYS4_9BURK	unreviewed	LuxR family transcriptional regulator, quorum-sensing transcription factor LasR	SAMN05192543_106122	Paraburkholderia megapolitana	200	2
A0A1X6ZP48	A0A1X6ZP48_9RHOB	unreviewed	LuxR family transcriptional regulator (Regulatory protein SdiA)	sdiA_1 CLV79_10717 LOS8367_02723	Limimaricola soesokkakensis	200	1
A0A2R8BZA0	A0A2R8BZA0_9RHOB	unreviewed	Transcriptional activator protein AnoR	anoR_2 PAA8504_03352	Palleronia abyssalis	200	2
Q6WEN2	Q6WEN2_PHOPO	unreviewed	LuxR (Fragment)	luxR	Photobacterium phosphoreum	200	2
A0A377TYU5	A0A377TYU5_KLEPN	unreviewed	Regulatory activator SdiA	sdiA_2 NCTC9140_05492	Klebsiella pneumoniae	201	1
A0A377YJP4	A0A377YJP4_KLEPN	unreviewed	Regulatory activator SdiA	sdiA_2 NCTC9661_04154	Klebsiella pneumoniae	201	1
A0A0A8RK55	A0A0A8RK55_PSEAI	unreviewed	Transcriptional activator protein lasR	lasR PAMH19_4683	Pseudomonas aeruginosa	202	2
A0A0K0Y6C8	A0A0K0Y6C8_9RHOB	unreviewed	Regulatory protein SdiA	sdiA OSB_19850	Octadecabacter temperatus	202	1
A0A1Y0ECA3	A0A1Y0ECA3_9RHOB	unreviewed	Regulatory protein SdiA	sdiA LOKVESSMR4R_01737	Yoonia vestfoldensis	202	1
A0A238LI43	A0A238LI43_9RHOB	unreviewed	Regulatory protein SdiA	sdiA_1 LOM8899_03227	Flavimaricola marinus	202	1
Q76KX1	Q76KX1_PSEAZ	unreviewed	Probable transcriptional regulator (Fragment)	laaR	Pseudomonas azotoformans	202	1
A0A1X6YI51	A0A1X6YI51_9RHOB	unreviewed	DNA-binding transcriptional activator SdiA (LuxR family transcriptional regulator)	CLV79_101508 LOS8367_00579	Limimaricola soesokkakensis	203	1
A0A238JYD6	A0A238JYD6_9RHOB	unreviewed	Regulatory protein SdiA	sdiA COL8621_01453	Confluentimicrobium lipolyticum	203	1
A0KQW9	A0KQW9_AERHH	unreviewed	Transcriptional activator protein AhyR/asaR	AHA_4253	Aeromonas hydrophila subsp. hydrophila (strain ATCC 7966 / DSM 30187 / JCM 1027 / KCTC 2358 / NCIMB 9240)	203	2
A0A0P0ADE2	A0A0P0ADE2_9RHOB	unreviewed	Transcriptional activator protein raiR	IMCC12053_3005	Celeribacter marinus	204	2
A0A1Y5T3J5	A0A1Y5T3J5_9RHOB	unreviewed	Regulatory protein SdiA	sdiA ROA7023_02481	Roseisalinus antarcticus	204	1
D3VMC1	D3VMC1_PECCA	unreviewed	Homologue of Erwinia virulence regulator	evrR	Pectobacterium carotovorum (Erwinia carotovora)	204	1
A0A1X3LL38	A0A1X3LL38_ECOLX	unreviewed	Putative transcriptional activator protein CarR	EAXG_01532	Escherichia coli TA054	205	2
A0A238LCX4	A0A238LCX4_9RHOB	unreviewed	DNA-binding transcriptional activator SdiA	LOM8899_01397	Flavimaricola marinus	205	1
A0A2R8BZD7	A0A2R8BZD7_9RHOB	unreviewed	Regulatory protein SdiA	sdiA PAA8504_03363	Palleronia abyssalis	205	1
A0A379SNH8	A0A379SNH8_SALER	unreviewed	DNA-binding transcriptional activator SdiA	sdiA NCTC7303_02041	Salmonella enterica subsp. arizonae	205	1
A0A395L1B8	A0A395L1B8_9RHIZ	unreviewed	Transcriptional activator protein LasR	lasR BLJAPNOD_05297	Ensifer sp. M14	206	2
A0A3P5WC43	A0A3P5WC43_9RHOB	unreviewed	Transcriptional activator protein LuxR	luxR PARPLA_00385	Rhodobacteraceae bacterium THAF1	206	2
A0A0U3JWV7	A0A0U3JWV7_9GAMM	unreviewed	Transcriptional regulator	LK04_13515	Pantoea vagans	207	1
A0A1X6ZZP1	A0A1X6ZZP1_9RHOB	unreviewed	LuxR family transcriptional regulator (Regulatory protein SdiA)	sdiA_3 CLV79_11274 LOS8367_03271	Limimaricola soesokkakensis	207	1
A0A1Y5T753	A0A1Y5T753_9RHOB	unreviewed	DNA-binding transcriptional activator SdiA	PAM7066_02652	Palleronia marisminoris	207	1
A0A2R8BXK8	A0A2R8BXK8_9RHOB	unreviewed	Transcriptional activator protein AnoR	anoR_1 PAA8504_02755	Palleronia abyssalis	207	2
A0A2X1NLS2	A0A2X1NLS2_ECOLX	unreviewed	DNA-binding transcriptional activator SdiA	sdiA NCTC9073_06036	Escherichia coli	207	1
A0A377B9B2	A0A377B9B2_ECOLX	unreviewed	DNA-binding transcriptional activator SdiA	sdiA NCTC9962_04448	Escherichia coli	207	1
A0A379WRI6	A0A379WRI6_SALET	unreviewed	DNA-binding transcriptional activator SdiA	sdiA NCTC8261_03009	Salmonella enterica I	207	1
A0A182D0G2	A0A182D0G2_BLAVI	unreviewed	Transcriptional regulator RhlR	BV133_798	Blastochloris viridis (Rhodopseudomonas viridis)	208	2
A0A2Y2SG14	A0A2Y2SG14_SHIFL	unreviewed	DNA-binding transcriptional activator SdiA	sdiA SAMEA3891773_01325	Shigella flexneri 2a	208	1
A0A2Y4Y2Q1	A0A2Y4Y2Q1_SHIFL	unreviewed	DNA-binding transcriptional activator SdiA	sdiA SAMEA3710404_03779	Shigella flexneri	208	1
A0A380AKA0	A0A380AKA0_SHIFL	unreviewed	DNA-binding transcriptional activator SdiA	sdiA NCTC9783_02917	Shigella flexneri	208	1
A0A384LP04	A0A384LP04_SHIFL	unreviewed	DNA-binding transcriptional activator SdiA (Transcriptional regulator SdiA) (Transcriptional regulator of ftsQAZ gene cluster)	sdiA S2055 CQA91_12310 NCTC8524_02881 SAMEA3710568_01359	Shigella flexneri	208	1
A0A3M6D5R9	A0A3M6D5R9_9PSED	unreviewed	Regulatory protein LuxR	ALP10_03171	Pseudomonas syringae pv. helianthi	208	2
D2AIA3	D2AIA3_SHIF2	unreviewed	Regulatory protein SdiA	sdiA SFxv_2188	Shigella flexneri serotype X (strain 2002017)	208	1
F5N3C4	F5N3C4_SHIFL	unreviewed	Regulatory protein sdiA	SFVA6_2592	Shigella flexneri VA-6	208	1
F5NVX6	F5NVX6_SHIFL	unreviewed	Regulatory protein sdiA	SFK227_2289	Shigella flexneri K-227	208	1
Q0T3L1	Q0T3L1_SHIF8	unreviewed	Regulatory protein sdiA	sdiA SFV_1960	Shigella flexneri serotype 5b (strain 8401)	208	1
Q6WEM8	Q6WEM8_VIBPH	unreviewed	LuxR (Fragment)	luxR	Vibrio parahaemolyticus	208	2
A0A0D1EI54	A0A0D1EI54_9RHOB	unreviewed	SdiA protein	sdiA jaqu_16760	Jannaschia aquimarina	209	1
A0A1N6M8Y1	A0A1N6M8Y1_9VIBR	unreviewed	Transcriptional activator protein EsaR	esaR VSP9026_03656	Vibrio spartinae	209	1
A0A0H3HXF9	A0A0H3HXF9_BURP2	unreviewed	N-acyl-homoserine lactone dependent regulatory protein	BP1026B_II1245	Burkholderia pseudomallei (strain 1026b)	210	3
C0L3S5	C0L3S5_ENTAG	unreviewed	PagR (Fragment)	pagR	Enterobacter agglomerans (Erwinia herbicola) (Pantoea agglomerans)	210	2
C0L3S9	C0L3S9_ENTAG	unreviewed	PagR (Fragment)	pagR	Enterobacter agglomerans (Erwinia herbicola) (Pantoea agglomerans)	210	2
C0L3T1	C0L3T1_ENTAG	unreviewed	PagR (Fragment)	pagR	Enterobacter agglomerans (Erwinia herbicola) (Pantoea agglomerans)	210	2
C0L3T3	C0L3T3_ENTAG	unreviewed	PagR (Fragment)	pagR	Enterobacter agglomerans (Erwinia herbicola) (Pantoea agglomerans)	210	2
C0L3T5	C0L3T5_ENTAG	unreviewed	PagR (Fragment)	pagR	Enterobacter agglomerans (Erwinia herbicola) (Pantoea agglomerans)	210	2
C0L3U1	C0L3U1_ENTAG	unreviewed	PagR (Fragment)	pagR	Enterobacter agglomerans (Erwinia herbicola) (Pantoea agglomerans)	210	2
C0L3U5	C0L3U5_ENTAG	unreviewed	PagR (Fragment)	pagR	Enterobacter agglomerans (Erwinia herbicola) (Pantoea agglomerans)	210	2
C0L3U7	C0L3U7_ENTAG	unreviewed	PagR (Fragment)	pagR	Enterobacter agglomerans (Erwinia herbicola) (Pantoea agglomerans)	210	2
C0L3U9	C0L3U9_PANAY	unreviewed	PagR (Fragment)	pagR	Pantoea agglomerans pv. gypsophilae (Erwinia herbicola)	210	2
C0L3V3	C0L3V3_ENTAG	unreviewed	PagR (Fragment)	pagR	Enterobacter agglomerans (Erwinia herbicola) (Pantoea agglomerans)	210	2
C0L3V5	C0L3V5_ENTAG	unreviewed	PagR (Fragment)	pagR	Enterobacter agglomerans (Erwinia herbicola) (Pantoea agglomerans)	210	2
C0L3V7	C0L3V7_ENTAG	unreviewed	PagR (Fragment)	pagR	Enterobacter agglomerans (Erwinia herbicola) (Pantoea agglomerans)	210	2
C0L3W9	C0L3W9_ENTAG	unreviewed	PagR (Fragment)	pagR	Enterobacter agglomerans (Erwinia herbicola) (Pantoea agglomerans)	210	2
C0L3X3	C0L3X3_ENTAG	unreviewed	PagR (Fragment)	pagR	Enterobacter agglomerans (Erwinia herbicola) (Pantoea agglomerans)	210	2
C0L3X5	C0L3X5_ENTAG	unreviewed	PagR (Fragment)	pagR	Enterobacter agglomerans (Erwinia herbicola) (Pantoea agglomerans)	210	2
C0L3X7	C0L3X7_ENTAG	unreviewed	PagR (Fragment)	pagR	Enterobacter agglomerans (Erwinia herbicola) (Pantoea agglomerans)	210	2
C0L3X9	C0L3X9_ENTAG	unreviewed	PagR (Fragment)	pagR	Enterobacter agglomerans (Erwinia herbicola) (Pantoea agglomerans)	210	2
C0L3Y1	C0L3Y1_ENTAG	unreviewed	PagR (Fragment)	pagR	Enterobacter agglomerans (Erwinia herbicola) (Pantoea agglomerans)	210	2
C0L3Y3	C0L3Y3_ENTAG	unreviewed	PagR (Fragment)	pagR	Enterobacter agglomerans (Erwinia herbicola) (Pantoea agglomerans)	210	2
C0L3Y5	C0L3Y5_ENTAG	unreviewed	PagR (Fragment)	pagR	Enterobacter agglomerans (Erwinia herbicola) (Pantoea agglomerans)	210	2
C0L3Y7	C0L3Y7_9GAMM	unreviewed	PagR (Fragment)	pagR	Pantoea sp. C9-1	210	2
A0A0P1HLY4	A0A0P1HLY4_9RHOB	unreviewed	Transcriptional activator protein TraR	traR PHA8399_02282	Leisingera aquaemixtae	211	2
A0A2W6NU79	A0A2W6NU79_ECOLX	unreviewed	Transcriptional regulator SdiA (Fragment)	DNQ45_29900	Escherichia coli	211	1
A0A0C3A5F4	A0A0C3A5F4_RHOER	unreviewed	LuxR family transcriptional regulator (Transcriptional regulatory protein DevR)	devR_3 QV65_23400 RERY_26260 XU06_21150	Rhodococcus erythropolis (Arthrobacter picolinophilus)	212	1
A0A1S7NGT8	A0A1S7NGT8_9RHIZ	unreviewed	TrlR	trlR AGR1C_pTi0026	Agrobacterium genomosp. 1 str. TT111	212	2
A0A1X7A993	A0A1X7A993_9RHOB	unreviewed	DNA-binding transcriptional activator SdiA	ROG8370_03582	Roseovarius gaetbuli	212	1
O69215	O69215_RHIRD	unreviewed	Transcriptional regulator TraR (TrlR)	trlR traR At1D1609_52100 AtA6_54870	Rhizobium radiobacter (Agrobacterium tumefaciens) (Agrobacterium radiobacter)	212	2
A0A249PJX0	A0A249PJX0_9RHIZ	unreviewed	Transcriptional activator protein LuxR	SJ05684_b52510	Ensifer sojae CCBAU 05684	213	2
A0A2E1HFL5	A0A2E1HFL5_9RHIZ	unreviewed	LysR family transcriptional regulator	CMP81_15320	Fulvimarina sp.	213	1
Q6WEN0	Q6WEN0_VIBCL	unreviewed	LuxR (Fragment)	luxR	Vibrio cholerae	214	2
A0A1G5U479	A0A1G5U479_9PROT	unreviewed	LuxR family transcriptional regulator, transcriptional activator of the bioluminescence operon	SAMN05216315_1381	Nitrosospira sp. Nsp18	215	2
A0A2U0N9U8	A0A2U0N9U8_KLEPN	unreviewed	Transcriptional regulator SdiA (Fragment)	B4U30_20910	Klebsiella pneumoniae	215	1
A0A386EE93	A0A386EE93_9RHIZ	unreviewed	Transcriptional regulator TraR	traR NCHU2750_59340	Neorhizobium sp. NCHU2750	215	2
Q1HTZ5	Q1HTZ5_9PSED	unreviewed	Acylhomoserine lactone-dependent transcriptional regulator (Fragment)	rhlR	Pseudomonas sp. M18	215	3
A0A0M3VI66	A0A0M3VI66_9GAMM	unreviewed	Transcriptional receptor protein PalR5	palR5	Pseudoalteromonas sp. 520P1	216	1
A0A379JDS3	A0A379JDS3_PSEFL	unreviewed	Autoinducer-binding transcriptional regulator	lasR NCTC3756_04603	Pseudomonas fluorescens	216	1
A0A3K2TEG7	A0A3K2TEG7_ECOLX	unreviewed	Transcriptional regulator SdiA (Fragment)	sdiA D9E75_21340	Escherichia coli	216	1
K7QCE2	K7QCE2_9GAMM	unreviewed	Transriptional activator AhyRI (Fragment)	ahyRI	Aeromonas sp. 17m	216	2
Q6WEJ5	Q6WEJ5_PHOLE	unreviewed	LuxR (Fragment)	luxR	Photobacterium leiognathi subsp. leiognathi	217	2
A0A0M4UK69	A0A0M4UK69_9GAMM	unreviewed	Transcriptional receptor protein PalR1	palR1	Pseudoalteromonas sp. 520P1	218	1
Q6WEJ3	Q6WEJ3_ALIFS	unreviewed	LuxR (Fragment)	luxR	Aliivibrio fischeri (Vibrio fischeri)	218	2
A0A0C3A7Q2	A0A0C3A7Q2_RHOER	unreviewed	DNA-binding response regulator (LuxR family transcriptional regulator) (Response regulator protein VraR)	vraR_1 BS618_08700 DVG80_05275 QV65_16425 RERY_43460 XU06_14600	Rhodococcus erythropolis (Arthrobacter picolinophilus)	219	1
A0A0E3K2G5	A0A0E3K2G5_9PSED	unreviewed	Transcriptional regulator RhlR	VO64_0333	Pseudomonas synxantha	219	2
A0A0M4TUP3	A0A0M4TUP3_9GAMM	unreviewed	Transcriptional receptor protein PalR4	palR4	Pseudoalteromonas sp. 520P1	219	1
A0A0U3KWH4	A0A0U3KWH4_9GAMM	unreviewed	Response regulator	sirA uvrY LK04_11665	Pantoea vagans	219	1
A0A2P7Z9L7	A0A2P7Z9L7_9ACTN	unreviewed	HTH-type quorum sensing-dependent transcriptional regulator VjbR	vjbR B0E38_07486	Streptomyces sp. 111WW2	219	1
A0A347WH50	A0A347WH50_9PROT	unreviewed	Transcriptional activator protein LuxR	luxR CD178_03449	Komagataeibacter saccharivorans	219	2
A0A0E4A6D9	A0A0E4A6D9_RHOER	unreviewed	DNA-binding response regulator (LuxR family transcriptional regulator) (Response regulator protein VraR)	vraR_3 DVG80_08455 RERY_63480 XU06_11405	Rhodococcus erythropolis (Arthrobacter picolinophilus)	220	1
A0A2C9DE32	A0A2C9DE32_9RHIZ	unreviewed	Putative transcriptional activator protein TraR	traR HDIA_P0030	Hartmannibacter diazotrophicus	220	2
L1M768	L1M768_PSEPU	unreviewed	Transcriptional regulator RhlR	CSV86_01158	Pseudomonas putida CSV86	220	2
A0A1C3GU51	A0A1C3GU51_9PSED	unreviewed	Transcriptional activator protein LasR	lasR_2 BN1864_LIB5394:03932	Pseudomonas sp. 1 R 17	221	2
A0A238JNL1	A0A238JNL1_9RHOB	unreviewed	Regulatory protein SdiA	sdiA OCA8868_00688	Octadecabacter ascidiaceicola	221	1
A0A3P5XFX7	A0A3P5XFX7_9RHOB	unreviewed	Transcriptional activator protein TraR	traR XINFAN_04000	Xinfangfangia sp. CIP 111625	221	2
A0A125RZ63	A0A125RZ63_ALILO	unreviewed	Regulatory protein LuxR2 (Fragment)	luxR2	Aliivibrio logei (Vibrio logei)	222	2
A0A239AEH9	A0A239AEH9_9PSED	unreviewed	LuxR family transcriptional regulator/LuxR family transcriptional regulator, transcriptional activator of rhlAB and lasB	SAMN05444352_101409	Pseudomonas japonica	222	1
A0A2X4T786	A0A2X4T786_SALER	unreviewed	DNA-binding transcriptional activator SdiA	sdiA NCTC7307_02338	Salmonella enterica subsp. arizonae	222	1
A0A376VGG9	A0A376VGG9_ECOLX	unreviewed	DNA-binding transcriptional activator SdiA	sdiA NCTC9077_02548	Escherichia coli	222	1
Q6WEM4	Q6WEM4_ALIFS	unreviewed	LuxR (Fragment)	luxR	Aliivibrio fischeri (Vibrio fischeri)	222	2
A0A125RZ62	A0A125RZ62_ALILO	unreviewed	Regulatory protein LuxR2	luxR2	Aliivibrio logei (Vibrio logei)	223	2
A0A347WHF1	A0A347WHF1_9PROT	unreviewed	Transcriptional activator protein LuxR	luxR CD178_03550	Komagataeibacter saccharivorans	223	2
G0XZS9	G0XZS9_ALILO	unreviewed	Regulatory protein LuxR2	luxR2	Aliivibrio logei (Vibrio logei)	223	2
Q0FNI4	Q0FNI4_PELBH	unreviewed	Autoinducer-binding transcriptional regulator LuxR	R2601_10664	Pelagibaca bermudensis (strain DSM 26914 / JCM 13377 / KCTC 12554 / HTCC2601) (Salipiger bermudensis)	223	2
Q4A533	Q4A533_9GAMM	unreviewed	LuxR2	luxR2	Aliivibrio salmonicida	223	2
Q6B346	Q6B346_9PROT	unreviewed	Acylhomoserine lactone dependent transcriptional activator	qs166	uncultured proteobacterium QS1	223	3
A0A1V0RKB5	A0A1V0RKB5_9RHOB	unreviewed	Regulatory protein SdiA	sdiA ROSMUCSMR3_00611	Roseovarius mucosus	224	1
A0A200LD40	A0A200LD40_SHISO	unreviewed	Transcriptional regulator SdiA	CBL27_12420	Shigella sonnei	224	1
A0A2R3IT21	A0A2R3IT21_PSEAI	unreviewed	Regulatory protein SdiA	sdiA CSB93_2818	Pseudomonas aeruginosa	224	1
A0A2R8B488	A0A2R8B488_9RHOB	unreviewed	Regulatory protein SdiA	sdiA DEA8626_00947	Defluviimonas aquaemixtae	224	1
A0A335QDI3	A0A335QDI3_ACIBA	unreviewed	ER transcriptional regulator	lasR_2 SAMEA104305325_05041	Acinetobacter baumannii	224	1
A3W825	A3W825_9RHOB	unreviewed	Autoinducer-binding transcriptional regulator LuxR	ROS217_18272	Roseovarius sp. 217	224	2
A6E3S8	A6E3S8_9RHOB	unreviewed	Autoinducer-binding transcriptional regulator LuxR	RTM1035_10475	Roseovarius sp. TM1035	224	2
A6V1U8	A6V1U8_PSEA7	unreviewed	Transcriptional regulator RhlR	rhlR PSPA7_1649	Pseudomonas aeruginosa (strain PA7)	224	2
Q6WEJ1	Q6WEJ1_ALIFS	unreviewed	LuxR (Fragment)	luxR	Aliivibrio fischeri (Vibrio fischeri)	224	2
Q6WEK8	Q6WEK8_VIBMI	unreviewed	LuxR (Fragment)	luxR	Vibrio mimicus	224	2
A0A1H8FF19	A0A1H8FF19_9RHIZ	unreviewed	Transcriptional activator protein LasR	lasR_1 RTCCBAU85039_0280	Rhizobium tibeticum	225	2
A0A2N7RA11	A0A2N7RA11_9BURK	unreviewed	HTH-type quorum sensing-dependent transcriptional regulator VjbR	vjbR JaAD80_24500	Janthinobacterium sp. AD80	225	1
A0A2X4ZPJ1	A0A2X4ZPJ1_SERRU	unreviewed	Transcriptional activator protein lasR	lasR_1 NCTC10848_00053	Serratia rubidaea (Serratia marinorubra)	225	2
A3VE61	A3VE61_9RHOB	unreviewed	Autoinducer-binding transcriptional regulator LuxR	RB2654_09024	Maritimibacter alkaliphilus HTCC2654	225	2
A0A0U5L491	A0A0U5L491_9GAMM	unreviewed	Regulatory protein SdiA	sdiA EM595_1356	Erwinia gerundensis	226	1
A0A2A7V3M7	A0A2A7V3M7_ENTAG	unreviewed	Transcriptional regulator SdiA	CRM79_07600	Enterobacter agglomerans (Erwinia herbicola) (Pantoea agglomerans)	226	1
A0A2H4IA98	A0A2H4IA98_9BACT	unreviewed	Regulatory protein, LuxR		uncultured bacterium	226	2
A0A376ZFZ2	A0A376ZFZ2_ECOLX	unreviewed	DNA-binding transcriptional activator SdiA	sdiA NCTC9703_00230	Escherichia coli	226	1
A0A377T4I3	A0A377T4I3_RAOPL	unreviewed	N-3-oxohexanoyl-L-homoserine lactone quorum-sensing transcriptional activator	sdiA NCTC13095_02119	Raoultella planticola (Klebsiella planticola)	226	3
A3JNJ5	A3JNJ5_9RHOB	unreviewed	Autoinducer-binding transcriptional regulator LuxR	RB2150_14426	Rhodobacteraceae bacterium HTCC2150	226	2
A3K3I6	A3K3I6_9RHOB	unreviewed	Autoinducer-binding transcriptional regulator LuxR	SSE37_11169	Sagittula stellata E-37	226	2
E1JA98	E1JA98_ECOLX	unreviewed	Regulatory protein SdiA	sdiA HMPREF9347_03875	Escherichia coli MS 124-1	226	1
W4HN40	W4HN40_9RHOB	unreviewed	Transcriptional activator protein RaiR	ATO8_05861	Roseivivax marinus	226	2
A0A081CZV1	A0A081CZV1_9RHIZ	unreviewed	Transcriptional activator protein TraR	traR RRU01S_24_00740	Agrobacterium rubi TR3 = NBRC 13261	227	2
A0A0C2VQV9	A0A0C2VQV9_RHOER	unreviewed	LuxR family transcriptional regulator (Transcriptional regulatory protein DevR)	devR_1 QV65_09900 RERY_08640 XU06_08805	Rhodococcus erythropolis (Arthrobacter picolinophilus)	227	1
A0A125RZ68	A0A125RZ68_ALILO	unreviewed	Regulatory protein LuxR1 (Fragment)	luxR1	Aliivibrio logei (Vibrio logei)	227	2
A0A127L1K6	A0A127L1K6_9ENTR	unreviewed	DNA-binding transcriptional activator SdiA	AKI40_1985	Enterobacter sp. FY-07	227	1
A0A1X6Y5Y9	A0A1X6Y5Y9_9RHOB	unreviewed	Transcriptional activator protein LuxR	luxR_1 PSM7751_00163	Pseudooceanicola marinus	227	2
A0A2S6WGX9	A0A2S6WGX9_9ACTN	unreviewed	HTH-type quorum sensing-dependent transcriptional regulator VjbR	vjbR BZZ08_07323	Streptomyces sp. MH60	227	1
A0A381GDL3	A0A381GDL3_CITAM	unreviewed	Quorum sensing transcriptional regulator CroR	croR NCTC10805_04603	Citrobacter amalonaticus	227	3
A0A064DTF8	A0A064DTF8_CITFR	unreviewed	Regulatory protein SdiA	AF42_02340	Citrobacter freundii MGH 56	228	1
A0A090V2P1	A0A090V2P1_ESCVU	unreviewed	Transcriptional regulator SdiA	sdiA EV102420_10_01640	Pseudescherichia vulneris NBRC 102420	228	1
A0A0H3FY98	A0A0H3FY98_KLEAK	unreviewed	DNA-binding transcriptional activator SdiA	EAE_23035	Klebsiella aerogenes (strain ATCC 13048 / DSM 30053 / JCM 1235 / KCTC 2190 / NBRC 13534 / NCIMB 10102 / NCTC 10006) (Enterobacter aerogenes)	228	1
A0A0H7WR03	A0A0H7WR03_SHISO	unreviewed	DNA-binding transcriptional activator SdiA	sdiA ERS009857_03145	Shigella sonnei	228	1
A0A0J1MJH4	A0A0J1MJH4_9ENTR	unreviewed	Regulatory protein SdiA	SK35_04366	Citrobacter sp. MGH105	228	1
A0A0J1N897	A0A0J1N897_9ENTR	unreviewed	Regulatory protein SdiA	SK32_00651	Citrobacter sp. MGH100	228	1
A0A157V2E1	A0A157V2E1_ENTCL	unreviewed	N-3-oxohexanoyl-L-homoserine lactone quorum-sensing transcriptional activator @ N-3-oxooctanoyl-L-homoserine lactone quorum-sensing transcriptional activator ## Regulatory activator SdiA	sdiA SAMEA2273283_03730	Enterobacter cloacae	228	3
A0A243UEF7	A0A243UEF7_CITFR	unreviewed	Regulatory protein SdiA	AZ013_004395	Citrobacter freundii	228	1
A0A2X1NXN0	A0A2X1NXN0_ECOLX	unreviewed	DNA-binding transcriptional activator SdiA	sdiA NCTC9777_03914	Escherichia coli	228	1
A0A336NYR8	A0A336NYR8_CITFR	unreviewed	DNA-binding transcriptional activator SdiA	sdiA NCTC6266_00195	Citrobacter freundii	228	1
A0A376HL93	A0A376HL93_ECOLX	unreviewed	DNA-binding transcriptional activator SdiA (Transcriptional regulator SdiA)	sdiA D6X47_24975 NCTC8959_01765	Escherichia coli	228	1
A0A381HKF2	A0A381HKF2_9ENTR	unreviewed	DNA-binding transcriptional activator SdiA	sdiA NCTC13708_02035	Citrobacter youngae	228	1
A0A3A4N2F6	A0A3A4N2F6_9ENTR	unreviewed	Transcriptional regulator SdiA	sdiA DZK29_26390	Klebsiella michiganensis	228	1
A0A3J5QWU0	A0A3J5QWU0_SALER	unreviewed	Transcriptional regulator SdiA	sdiA EEN88_04030	Salmonella enterica (Salmonella choleraesuis)	228	1
A6TB66	A6TB66_KLEP7	unreviewed	Transcriptional activator for cell division (LuxR/UhpA family)	sdiA KPN_02414	Klebsiella pneumoniae subsp. pneumoniae (strain ATCC 700721 / MGH 78578)	228	1
B1EQ87	B1EQ87_ESCAT	unreviewed	Regulatory protein SdiA	sdiA ESCAB7627_3479	Escherichia albertii (strain TW07627)	228	1
E3XPD0	E3XPD0_ECOLX	unreviewed	Regulatory protein sdiA	EC236275_2939	Escherichia coli 2362-75	228	1
H4J9A7	H4J9A7_ECOLX	unreviewed	Regulatory protein SdiA	sdiA ECDEC1D_2605	Escherichia coli DEC1D	228	1
I6H2S5	I6H2S5_SHIFL	unreviewed	Regulatory protein SdiA	SF123566_3099	Shigella flexneri 1235-66	228	1
Q2CI49	Q2CI49_OCEGH	unreviewed	Autoinducer-binding transcriptional regulator LuxR	OG2516_08027	Oceanicola granulosus (strain ATCC BAA-861 / DSM 15982 / KCTC 12143 / HTCC2516)	228	2
R8WTT7	R8WTT7_9ENTR	unreviewed	Regulatory protein SdiA	WC7_02567	Citrobacter sp. KTE151	228	1
W1AX54	W1AX54_KLEPN	unreviewed	N-3-oxohexanoyl-L-homoserine lactone quorum-sensing transcriptional activator @ N-3-oxooctanoyl-L-homoserine lactone quorum-sensing transcriptional activator		Klebsiella pneumoniae IS22	228	3
W1EUF0	W1EUF0_ECOLX	unreviewed	N-3-oxohexanoyl-L-homoserine lactone quorum-sensing transcriptional activator @ N-3-oxooctanoyl-L-homoserine lactone quorum-sensing transcriptional activator		Escherichia coli ISC7	228	3
A0A085ASQ4	A0A085ASQ4_9ENTR	unreviewed	Quorum-sensing transcriptional activator	sdiA GTGU_00089	Trabulsiella guamensis ATCC 49490	229	1
A0A2X2SPJ4	A0A2X2SPJ4_9ENTR	unreviewed	Regulatory protein SdiA	sdiA NCTC11966_02079	Yokenella regensburgei	229	1
C9D313	C9D313_9RHOB	unreviewed	Transcriptional regulator AhyR/asaR family	SCH4B_4179	Silicibacter sp. TrichCH4B	229	1
O87971	YUKR_YERRU	reviewed	Transcriptional activator protein YukR (Fragment)	yukR	Yersinia ruckeri	229	3
A0A0D0TM14	A0A0D0TM14_PSEFL	unreviewed	LasR_1 protein	lasR_1 PFLU3_16670	Pseudomonas fluorescens	230	2
A0A0E1SC42	A0A0E1SC42_BURPE	unreviewed	Autoinducer-binding transcriptional regulator BmpR	bmpR BURPS305_2226	Burkholderia pseudomallei 305	230	2
A0A0E1TMH7	A0A0E1TMH7_BURPE	unreviewed	Autoinducer-binding transcriptional regulator BmpR	bmpR BUC_6385	Burkholderia pseudomallei 576	230	2
A0A0E1UUX9	A0A0E1UUX9_BURPE	unreviewed	Autoinducer-binding transcriptional regulator BmpR	bmpR BUH_6484	Burkholderia pseudomallei Pakistan 9	230	2
A0A0E1VUX0	A0A0E1VUX0_BURPE	unreviewed	Autoinducer-binding transcriptional regulator BmpR	bmpR BURPS1710A_A1381	Burkholderia pseudomallei 1710a	230	2
A0A0E4A586	A0A0E4A586_RHOER	unreviewed	LuxR family transcriptional regulator (Transcriptional regulatory protein LiaR)	liaR_6 RERY_61550 XU06_10455	Rhodococcus erythropolis (Arthrobacter picolinophilus)	230	1
A0A0G2QYG2	A0A0G2QYG2_ENTAG	unreviewed	Quorum-sensing regulatory protein PagR	pagR	Enterobacter agglomerans (Erwinia herbicola) (Pantoea agglomerans)	230	2
A0A0X2NXY6	A0A0X2NXY6_9GAMM	unreviewed	Regulatory protein SdiA	sdiA LCN16_01832	Serratia sp. LCN16	230	1
A0A1M5HPA1	A0A1M5HPA1_9GAMM	unreviewed	LuxR family transcriptional regulator, quorum-sensing system regulator ExpR	SAMN05428958_101279	Pantoea sesami	230	3
A0A202EE47	A0A202EE47_AGRVI	unreviewed	Transcriptional regulator TraR	B7W85_26835	Agrobacterium vitis (Rhizobium vitis)	230	2
A0A2H1LE19	A0A2H1LE19_9GAMM	unreviewed	Regulatory protein SdiA	sdiA SGBXF1_01838	Serratia grimesii	230	1
A0A2U1G5Y1	A0A2U1G5Y1_9PSED	unreviewed	LuxR family quorum-sensing system transcriptional regulator ExpR	F474_00366	Pseudomonas sp. URIL14HWK12:I12	230	3
A0A2V1YGR7	A0A2V1YGR7_9GAMM	unreviewed	LuxR family quorum-sensing system transcriptional regulator ExpR	C7430_10512	Pantoea allii	230	3
A0A2V3SBB2	A0A2V3SBB2_9GAMM	unreviewed	LuxR family quorum-sensing system transcriptional regulator ExpR	BY447_4098	Pantoea sp. JKS000250	230	3
A0A379ALC9	A0A379ALC9_ENTAG	unreviewed	Transcriptional activator protein lasR	lasR NCTC9381_04574	Enterobacter agglomerans (Erwinia herbicola) (Pantoea agglomerans)	230	2
A0A379DTY3	A0A379DTY3_9GAMM	unreviewed	Transcriptional activator protein luxR	luxR NCTC12285_02802	Pragia fontium	230	2
A0A381IHC6	A0A381IHC6_9BURK	unreviewed	Transcriptional activator protein lasR	lasR_3 NCTC13388_04787	Burkholderia oklahomensis	230	2
A0A3M0AWC5	A0A3M0AWC5_9ENTR	unreviewed	LuxR family quorum-sensing system transcriptional regulator ExpR	BJ885_1500	Enterobacter sp. WP_7_1	230	3
A0A3M0BX24	A0A3M0BX24_9ENTR	unreviewed	LuxR family quorum-sensing system transcriptional regulator ExpR	BJ886_1596	Enterobacter sp. WP_7_2	230	3
A3NLI8	A3NLI8_BURP6	unreviewed	Autoinducer-binding transcriptional regulator BmpR	bmpR BURPS668_A2215	Burkholderia pseudomallei (strain 668)	230	2
A3P751	A3P751_BURP0	unreviewed	Autoinducer-binding transcriptional regulator BmpR	bmpR BURPS1106A_A2128	Burkholderia pseudomallei (strain 1106a)	230	2
A4UUI5	A4UUI5_PANAY	unreviewed	PagR	pagR	Pantoea agglomerans pv. gypsophilae (Erwinia herbicola)	230	3
A7U5T6	A7U5T6_BURPE	unreviewed	Bacterial regulatory s, luxR family protein (BpsR3) (LuxR family transcriptional regulator)	lasR_2 BOC42_35890 CXQ84_31015 DP49_4637 ERS013345_03132	Burkholderia pseudomallei (Pseudomonas pseudomallei)	230	1
A8EPG9	A8EPG9_BURPE	unreviewed	Autoinducer-binding transcriptional regulator BmpR	bmpR BURPS406E_D0841	Burkholderia pseudomallei 406e	230	2
A9YZX0	A9YZX0_ENTAG	unreviewed	PabR	pabR	Pantoea agglomerans pv. betae	230	3
B1H9T1	B1H9T1_BURPE	unreviewed	Autoinducer-binding transcriptional regulator BmpR	bmpR BURPSS13_X0289	Burkholderia pseudomallei S13	230	2
B9JSF3	B9JSF3_AGRVS	unreviewed	Transcriptional regulator LuxR family	avhR Avi_0918	Agrobacterium vitis (strain S4 / ATCC BAA-846) (Rhizobium vitis (strain S4))	230	1
C4AZG9	C4AZG9_BURML	unreviewed	Autoinducer-binding transcriptional regulator BmpR	BMAGB8_A1793	Burkholderia mallei GB8 horse 4	230	2
D2TJP9	D2TJP9_CITRI	unreviewed	Quorum sensing transcriptional regulator CroR	croR ROD_29511	Citrobacter rodentium (strain ICC168) (Citrobacter freundii biotype 4280)	230	3
D6YQC7	D6YQC7_PANVC	unreviewed	Transcriptional activator protein PagR	pagR Pvag_pPag30141	Pantoea vagans (strain C9-1) (Pantoea agglomerans (strain C9-1))	230	2
F2IUS9	F2IUS9_POLGS	unreviewed	Putative N-acyl homoserine lactone transcriptional regulator, LuxR-like protein	SL003B_0701	Polymorphum gilvum (strain LMG 25793 / CGMCC 1.9160 / SL003B-26A1)	230	3
K2J916	K2J916_9RHOB	unreviewed	Regulatory protein LuxR	B30_08158	Celeribacter baekdonensis B30	230	2
Q63JZ7	Q63JZ7_BURPS	unreviewed	Putative N-acylhomoserine lactone-dependent regulatory protein	BPSS1569	Burkholderia pseudomallei (strain K96243)	230	2
Q6WEM6	Q6WEM6_ALIFS	unreviewed	LuxR (Fragment)	luxR	Aliivibrio fischeri (Vibrio fischeri)	230	2
S9S5U2	S9S5U2_9RHOB	unreviewed	Transcriptional activator protein raiR	thalar_00119	Litoreibacter arenae DSM 19593	230	2
W7PHQ5	W7PHQ5_9ENTR	unreviewed	Transcriptional activator protein ExpR	expR P349_01147	Enterobacter sp. DC4	230	2
A0A0D6AZN0	A0A0D6AZN0_RHOSU	unreviewed	Autoinducer-binding transcriptional regulator LuxR	luxR NHU_00741	Rhodovulum sulfidophilum (Rhodobacter sulfidophilus)	231	2
A0A0M4RLJ7	A0A0M4RLJ7_9PSED	unreviewed	Transcriptional regulator PsyR	AOC04_16990	Pseudomonas versuta	231	2
A0A0P1EWW8	A0A0P1EWW8_9RHOB	unreviewed	Transcriptional activator protein LuxR	luxR THS5294_00725	Thalassobacter stenotrophicus	231	2
A0A158HJG2	A0A158HJG2_9BURK	unreviewed	CciR	AWB64_04726	Caballeronia sordidicola	231	2
A0A1B8YGR8	A0A1B8YGR8_9GAMM	unreviewed	Transcriptional activator protein LasR	lasR Phpb_02793	Photorhabdus namnaonensis	231	2
A0A1G5QBS9	A0A1G5QBS9_PHOLU	unreviewed	LuxR family transcriptional regulator, quorum-sensing transcription factor LasR	SAMN02982990_01371	Photorhabdus luminescens (Xenorhabdus luminescens)	231	3
A0A1L9P269	A0A1L9P269_9RHOB	unreviewed	Putative transcriptional activator protein TraR	traR_1 PFRI_01620	Planktotalea frisia	231	2
A0A2X4V7Z5	A0A2X4V7Z5_9GAMM	unreviewed	Transcriptional activator protein luxR	luxR NCTC12151_02747	Leminorella richardii	231	2
A0A345DEB7	A0A345DEB7_9BURK	unreviewed	Transcriptional activator protein AnoR	anoR DTO96_102461	Hydromonas sp. F02	231	2
A0A061QH71	A0A061QH71_9PROT	unreviewed	Transcriptional activator protein SolR	solR AQ1_01462	alpha proteobacterium Q-1	232	2
A0A0H5BQE4	A0A0H5BQE4_BLAVI	unreviewed	Transcriptional activator protein lasR (Transcriptional regulator)	lasR BV133_3210 BVIRIDIS_09820	Blastochloris viridis (Rhodopseudomonas viridis)	232	2
A0A0P1F5C5	A0A0P1F5C5_THAGE	unreviewed	Transcriptional activator protein LasR	lasR TG4357_00441	Thalassobius gelatinovorus (Ruegeria gelatinovora)	232	2
A0A0X8BVU2	A0A0X8BVU2_9PSED	unreviewed	Acyl-homoserine-lactone acylase	APT63_13130	Pseudomonas monteilii	232	3
A0A117DS37	A0A117DS37_9RALS	unreviewed	Transcriptional activator SOLR transcription regulator protein	solR SAMD00023378_3420	Ralstonia sp. NT80	232	2
A0A1H1ZL83	A0A1H1ZL83_9PSED	unreviewed	LuxR family transcriptional regulator, quorum-sensing system regulator ExpR	SAMN05216598_5148	Pseudomonas asplenii	232	3
A0A1H6NZP3	A0A1H6NZP3_9PSED	unreviewed	LuxR family transcriptional regulator, quorum-sensing system regulator ExpR	SAMN05216581_3385	Pseudomonas fuscovaginae	232	3
A0A1H9YHU1	A0A1H9YHU1_9PSED	unreviewed	LuxR family transcriptional regulator, quorum-sensing system regulator ExpR	SAMN05216197_101261	Pseudomonas graminis	232	3
A0A1X7JBX3	A0A1X7JBX3_9ENTR	unreviewed	LuxR family transcriptional regulator, quorum-sensing system regulator ExpR	SAMN03159353_100584	Cedecea sp. NFIX57	232	3
A0A240BTN3	A0A240BTN3_SERFI	unreviewed	Regulatory protein SdiA	sdiA SAMEA4384070_01857	Serratia ficaria	232	1
A0A2N0E0G1	A0A2N0E0G1_PSETO	unreviewed	LuxR family quorum-sensing system transcriptional regulator ExpR	ATI14_0280	Pseudomonas tolaasii NCPPB 2192	232	3
A0A2T5ZNU7	A0A2T5ZNU7_9PSED	unreviewed	LuxR family quorum-sensing system transcriptional regulator ExpR	C8K56_102136	Pseudomonas sp. GV021	232	3
A0A2V4WXX7	A0A2V4WXX7_ENSAD	unreviewed	LuxR family transcriptional activator of conjugal transfer of Ti plasmids	DFS11_11954	Ensifer adhaerens (Sinorhizobium morelense)	232	2
A7BFX4	A7BFX4_PSEAJ	unreviewed	Putative transcription factor PsyR (Fragment)	psyR	Pseudomonas amygdali pv. tabaci (Pseudomonas syringae pv. tabaci)	232	2
F0V131	F0V131_9VIBR	unreviewed	Putative transcriptional activator protein solR-LuxR	VIBNI_0100	Vibrio nigripulchritudo	232	2
Q6WEK0	Q6WEK0_ALIFS	unreviewed	LuxR (Fragment)	luxR	Aliivibrio fischeri (Vibrio fischeri)	232	2
Q6WEK4	Q6WEK4_ALIFS	unreviewed	LuxR (Fragment)	luxR	Aliivibrio fischeri (Vibrio fischeri)	232	2
Q6WEK6	Q6WEK6_ALIFS	unreviewed	LuxR (Fragment)	luxR	Aliivibrio fischeri (Vibrio fischeri)	232	2
Q6WEK9	Q6WEK9_ALILO	unreviewed	LuxR (Fragment)	luxR	Aliivibrio logei (Vibrio logei)	232	2
Q6WEL2	Q6WEL2_ALIFS	unreviewed	LuxR (Fragment)	luxR	Aliivibrio fischeri (Vibrio fischeri)	232	2
Q6WEL8	Q6WEL8_ALIFS	unreviewed	LuxR (Fragment)	luxR	Aliivibrio fischeri (Vibrio fischeri)	232	2
Q6WEM0	Q6WEM0_ALIFS	unreviewed	LuxR (Fragment)	luxR	Aliivibrio fischeri (Vibrio fischeri)	232	2
A0A0G3SQL7	A0A0G3SQL7_SERMA	unreviewed	LuxR family transcriptional regulator (Transcriptional activator protein lasR)	lasR_1 DMW44_24670 DMW46_24135 ERS381490_00509	Serratia marcescens	233	2
A0A0L6CX08	A0A0L6CX08_9RHOB	unreviewed	Transcriptional activator protein LasR	lasR ROTO_12350	Roseovarius tolerans	233	2
A0A0M6Y241	A0A0M6Y241_9RHOB	unreviewed	HTH-type quorum sensing-dependent transcriptional regulator VjbR	vjbR LAL4801_01326	Labrenzia aggregata	233	1
A0A0M6YP27	A0A0M6YP27_9RHOB	unreviewed	HTH-type quorum sensing-dependent transcriptional regulator VjbR	vjbR LP7551_00126	Labrenzia alba	233	1
A0A0M6Z8Y5	A0A0M6Z8Y5_9RHOB	unreviewed	HTH-type quorum sensing-dependent transcriptional regulator VjbR	vjbR LA5096_00379	Labrenzia alba	233	1
A0A0M7A2F0	A0A0M7A2F0_9RHOB	unreviewed	HTH-type quorum sensing-dependent transcriptional regulator VjbR	vjbR LAX5112_01560	Labrenzia alexandrii	233	1
A0A0N0W8W1	A0A0N0W8W1_PSEA0	unreviewed	Autoinducer transcriptional regulator AhlR	AC508_1243	Pseudomonas amygdali pv. mellea	233	2
A0A0N0WRK5	A0A0N0WRK5_PSEYM	unreviewed	Autoinducer transcriptional regulator AhlR	AC504_3348	Pseudomonas syringae pv. maculicola	233	2
A0A0N7M8N7	A0A0N7M8N7_9RHOB	unreviewed	Transcriptional activator protein LasR	lasR RUE5091_00853	Ruegeria denitrificans	233	2
A0A0P1EER3	A0A0P1EER3_9RHOB	unreviewed	Transcriptional activator protein LasR	lasR RUA4292_02053 RUM4293_02942	Ruegeria atlantica	233	2
A0A0P1GF96	A0A0P1GF96_9RHOB	unreviewed	Transcriptional activator protein LasR	lasR TRN7648_02952	Tropicibacter naphthalenivorans	233	2
A0A0P1J1L9	A0A0P1J1L9_9RHOB	unreviewed	Transcriptional activator protein LuxR	luxR_2 TA5114_02703	Thalassobius activus	233	2
A0A0P9X641	A0A0P9X641_PSESH	unreviewed	Autoinducer transcriptional regulator AhlR	ALP12_02151 ALQ02_02794 ALQ46_03734	Pseudomonas savastanoi pv. phaseolicola (Pseudomonas syringae pv. phaseolicola)	233	2
A0A0T7FGU8	A0A0T7FGU8_RHIGA	unreviewed	Quorum-sensing transcriptional activator YpeR	ypeR NGAL_HAMBI1146_07500	Neorhizobium galegae bv. officinalis	233	3
A0A168QJA5	A0A168QJA5_KLEOX	unreviewed	N-3-oxohexanoyl-L-homoserine lactone quorum-sensing transcriptional activator	lasR_3 SAMEA2273766_04814	Klebsiella oxytoca	233	3
A0A1A8TWX2	A0A1A8TWX2_9GAMM	unreviewed	Transcriptional activator protein EsaR	esaR MSP8886_04392	Marinomonas spartinae	233	2
A0A1C3HKF3	A0A1C3HKF3_SERMA	unreviewed	Transcriptional activator protein EsaR	esaR_1 PWN146_04269	Serratia marcescens	233	2
A0A1N7A3W9	A0A1N7A3W9_9RHIZ	unreviewed	LuxR family transcriptional regulator, activator of conjugal transfer of Ti plasmids	SAMN05880590_11838	Rhizobium sp. RU35A	233	1
A0A1S7NH80	A0A1S7NH80_9RHIZ	unreviewed	Transcriptional activator protein traR	traR AGR1B_pa0023	Agrobacterium genomosp. 1 str. S56	233	2
A0A1S7S237	A0A1S7S237_9RHIZ	unreviewed	Transcriptional activator protein TraR	traR AGR7C_pAt0062	Agrobacterium deltaense Zutra 3/1	233	2
A0A1V1UBN9	A0A1V1UBN9_9RHOB	unreviewed	Transcriptional activator protein LasR	lasR RA2_00381	Roseovarius sp. A-2	233	2
A0A1V2ADN4	A0A1V2ADN4_RHIRD	unreviewed	Transcriptional regulator TraR	BV900_26725	Rhizobium radiobacter (Agrobacterium tumefaciens) (Agrobacterium radiobacter)	233	2
A0A1X6Y8N2	A0A1X6Y8N2_9RHOB	unreviewed	Transcriptional activator protein LasR	lasR RUM8411_00336	Ruegeria meonggei	233	2
A0A1X6YS44	A0A1X6YS44_9RHOB	unreviewed	Regulatory protein SdiA	sdiA PSM7751_01159	Pseudooceanicola marinus	233	1
A0A1X6YT71	A0A1X6YT71_9RHOB	unreviewed	Transcriptional activator protein LasR	lasR ROJ8625_01350	Roseivivax jejudonensis	233	2
A0A1X6ZAC3	A0A1X6ZAC3_9RHOB	unreviewed	Transcriptional activator protein LasR	lasR ROA7450_02235	Roseovarius albus	233	2
A0A1X6ZFF2	A0A1X6ZFF2_9RHOB	unreviewed	HTH-type quorum sensing-dependent transcriptional regulator VjbR	vjbR RUM8411_02371	Ruegeria meonggei	233	3
A0A1Y5SQY8	A0A1Y5SQY8_9RHOB	unreviewed	Transcriptional activator protein LasR	lasR TRL7639_02420	Ruegeria litorea R37	233	2
A0A1Y5TD82	A0A1Y5TD82_9RHOB	unreviewed	Transcriptional activator protein LasR	lasR PAM7066_03061	Palleronia marisminoris	233	2
A0A1Y5THL8	A0A1Y5THL8_9RHOB	unreviewed	Transcriptional activator protein TraR	traR PEL8287_03531	Pelagicola litorisediminis	233	2
A0A221JW78	A0A221JW78_9RHOB	unreviewed	Transcriptional activator protein LasR	lasR SULPSESMR1_00104	Sulfitobacter pseudonitzschiae	233	2
A0A238J6W2	A0A238J6W2_9RHOB	unreviewed	Transcriptional activator protein EsaR	esaR_1 TRP8649_00056	Tropicibacter phthalicicus	233	2
A0A238JXD8	A0A238JXD8_9RHOB	unreviewed	Transcriptional activator protein LasR	lasR RUA8715_00912	Ruegeria arenilitoris	233	2
A0A240A972	A0A240A972_SERFI	unreviewed	Transcriptional activator protein luxR	luxR SAMEA4384070_00086	Serratia ficaria	233	2
A0A285V1P4	A0A285V1P4_9RHIZ	unreviewed	LuxR family transcriptional activator of conjugal transfer of Ti plasmids	SAMN05892877_13620	Rhizobium subbaraonis	233	2
A0A2R8BXW3	A0A2R8BXW3_9RHOB	unreviewed	HTH-type quorum sensing-dependent transcriptional regulator RpaR	rpaR PAA8504_02757	Palleronia abyssalis	233	3
A0A2R8CAN7	A0A2R8CAN7_9RHOB	unreviewed	Transcriptional activator protein LasR	lasR TRM7615_03018	Ruegeria mediterranea M17	233	2
A0A316H2L5	A0A316H2L5_9RHIZ	unreviewed	LuxR family transcriptional activator of conjugal transfer of Ti plasmids	C8K44_104289	Aminobacter sp. AP02	233	2
A0A378ZSS9	A0A378ZSS9_9RHOB	unreviewed	HTH-type quorum sensing-dependent transcriptional regulator vjbR	vjbR NCTC13350_01119	Pannonibacter phragmitetus	233	1
A0A381IL97	A0A381IL97_AMIAI	unreviewed	Probable transcriptional activator protein traR	traR NCTC10684_05055	Aminobacter aminovorans (Chelatobacter heintzii)	233	2
A0A3M2ZDY0	A0A3M2ZDY0_PSESG	unreviewed	Autoinducer transcriptional regulator AhlR	ALQ87_05250	Pseudomonas savastanoi pv. glycinea (Pseudomonas syringae pv. glycinea)	233	2
A0A3M3J8B2	A0A3M3J8B2_PSESG	unreviewed	Autoinducer transcriptional regulator AhlR	ALP26_01649 ALP27_00665 ALQ41_02528 ALQ66_03955 ALQ73_00195 ALQ74_02252 ALQ97_04640	Pseudomonas savastanoi pv. glycinea (Pseudomonas syringae pv. glycinea)	233	2
B9NPV3	B9NPV3_9RHOB	unreviewed	Autoinducer-binding transcriptional regulator LuxR	luxR_2 RKLH11_1559	Rhodobacteraceae bacterium KLH11	233	2
I2B7Z3	I2B7Z3_SHIBC	unreviewed	DNA-binding transcriptional activator	sdiA EBL_c15500	Shimwellia blattae (strain ATCC 29907 / DSM 4481 / JCM 1650 / NBRC 105725 / CDC 9005-74) (Escherichia blattae)	233	1
O30760	O30760_RHOSH	unreviewed	Autoinducer sythesis regulator (LuxR family transcriptional regulator)	cerR EBL86_09430	Rhodobacter sphaeroides (Rhodopseudomonas sphaeroides)	233	1
Q48L64	Q48L64_PSE14	unreviewed	Autoinducer transcriptional regulator AhlR	PSPPH_1615	Pseudomonas savastanoi pv. phaseolicola (strain 1448A / Race 6) (Pseudomonas syringae pv. phaseolicola (strain 1448A / Race 6))	233	2
Q5LR45	Q5LR45_RUEPO	unreviewed	Autoinducer-binding transcriptional regulator LuxR	luxR-2 SPO2286	Ruegeria pomeroyi (strain ATCC 700808 / DSM 15171 / DSS-3) (Silicibacter pomeroyi)	233	2
Q6WEL6	Q6WEL6_ALIFS	unreviewed	LuxR (Fragment)	luxR	Aliivibrio fischeri (Vibrio fischeri)	233	2
Q83XU7	Q83XU7_CHRVL	unreviewed	CviR	cviR	Chromobacterium violaceum	233	3
S9QES5	S9QES5_9RHOB	unreviewed	Transcriptional activator protein LuxR	Salmuc_03526	Salipiger mucosus DSM 16094	233	2
A0A024J201	A0A024J201_RHIRD	unreviewed	Transcriptional activator protein TraR	traR BN949_04629	Rhizobium radiobacter (Agrobacterium tumefaciens) (Agrobacterium radiobacter)	234	2
A0A024J2E4	A0A024J2E4_RHIRD	unreviewed	Putative transcription activator TraR	sdiA_2 BN949_04886	Rhizobium radiobacter (Agrobacterium tumefaciens) (Agrobacterium radiobacter)	234	2
A0A061MT94	A0A061MT94_AGRRH	unreviewed	Transcriptional activator TraR	traR RRH01S_12_01790	Agrobacterium rhizogenes NBRC 13257	234	2
A0A068TK34	A0A068TK34_RHIGA	unreviewed	Transcriptional activator protein TraR	traR RG1141_PB01610	Neorhizobium galegae bv. officinalis bv. officinalis str. HAMBI 1141	234	2
A0A081CZZ9	A0A081CZZ9_9RHIZ	unreviewed	Transcriptional activator protein TraR	traR RRU01S_24_01200	Agrobacterium rubi TR3 = NBRC 13261	234	2
A0A0B4X6P8	A0A0B4X6P8_9RHIZ	unreviewed	Transcriptional regulator protein TraR 1	traR-1 RGR602_CH03078	Rhizobium gallicum bv. gallicum R602	234	2
A0A0B4XAA0	A0A0B4XAA0_9RHIZ	unreviewed	Transcriptional regulator protein TraR 2	traR-2 RGR602_PB00502	Rhizobium gallicum bv. gallicum R602	234	2
A0A0D8KMV5	A0A0D8KMV5_9RHIZ	unreviewed	Transcriptional regulator TraR	RP75_23850	Agrobacterium arsenijevicii	234	2
A0A0D8KQA2	A0A0D8KQA2_9RHIZ	unreviewed	Transcriptional regulator TraR	RP75_24515	Agrobacterium arsenijevicii	234	2
A0A0E3VB55	A0A0E3VB55_RHOER	unreviewed	Response regulator receiver protein (Transcriptional regulatory protein LiaR)	liaR_3 RERY_35370 XU06_02305	Rhodococcus erythropolis (Arthrobacter picolinophilus)	234	1
A0A0F4FZ83	A0A0F4FZ83_RHIRD	unreviewed	Transcriptional activator protein traR (Transcriptional regulator TraR)	traR At1D1460_52920 SY94_5352	Rhizobium radiobacter (Agrobacterium tumefaciens) (Agrobacterium radiobacter)	234	2
A0A0F6ZN45	A0A0F6ZN45_STEMA	unreviewed	SmoR	smoR	Stenotrophomonas maltophilia (Pseudomonas maltophilia) (Xanthomonas maltophilia)	234	2
A0A0G6APN9	A0A0G6APN9_PSEAI	unreviewed	Transcriptional activator protein LasR	lasR_3 PAERUG_E15_London_28_01_14_08898	Pseudomonas aeruginosa	234	2
A0A0L6JZD4	A0A0L6JZD4_9RHIZ	unreviewed	Transcriptional regulator TraR	AKG12_26040	Agrobacterium sp. SUL3	234	2
A0A0L6JZY3	A0A0L6JZY3_9RHIZ	unreviewed	Transcriptional regulator TraR	AKG12_26600	Agrobacterium sp. SUL3	234	2
A0A0M3AXU7	A0A0M3AXU7_9RHIZ	unreviewed	Transcriptional regulator TraR	YH62_28280	Rhizobium sp. LC145	234	2
A0A0M5MVL3	A0A0M5MVL3_9GAMM	unreviewed	Transcriptional receptor protein PalR2	palR2	Pseudoalteromonas sp. 520P1	234	1
A0A0N1A888	A0A0N1A888_9RHIZ	unreviewed	Transcriptional regulator TraR	IP76_16450	Rhizobium sp. AAP43	234	2
A0A0Q6VWR3	A0A0Q6VWR3_9RHIZ	unreviewed	Transcriptional regulator TraR	ASC90_21095	Rhizobium sp. Root1220	234	2
A0A0Q7P5N8	A0A0Q7P5N8_9RHIZ	unreviewed	Transcriptional regulator TraR	ASD32_12800	Rhizobium sp. Root483D2	234	2
A0A0Q7XMQ2	A0A0Q7XMQ2_9RHIZ	unreviewed	Transcriptional regulator TraR	ASD54_22185	Rhizobium sp. Root149	234	2
A0A0Q8MJQ0	A0A0Q8MJQ0_9RHIZ	unreviewed	Transcriptional regulator TraR	ASE04_19230	Rhizobium sp. Root708	234	2
A0A0T7FGR4	A0A0T7FGR4_RHIGA	unreviewed	Transcriptional activator protein TraR	traR NGAL_HAMBI1146_07490	Neorhizobium galegae bv. officinalis	234	2
A0A0X8ITW9	A0A0X8ITW9_RHIRD	unreviewed	Transcriptional regulator TraR	AWN88_00725	Rhizobium radiobacter (Agrobacterium tumefaciens) (Agrobacterium radiobacter)	234	2
A0A125Q6Q8	A0A125Q6Q8_9RHIZ	unreviewed	Transcriptional regulator TraR	AS026_11905	Rhizobium altiplani	234	2
A0A126SA55	A0A126SA55_PSEPU	unreviewed	Transcriptional activator protein SolR	AWT69_004349	Pseudomonas putida (Arthrobacter siderocapsulatus)	234	2
A0A142BPY8	A0A142BPY8_9RHIZ	unreviewed	Conjugal transfer transcriptional regulator protein, TraR	pSinB_287	Sinorhizobium sp. M14	234	2
A0A178XYW6	A0A178XYW6_SINSA	unreviewed	Transcriptional regulator TraR	ATB98_04930	Sinorhizobium saheli	234	2
A0A179BAZ5	A0A179BAZ5_RHILE	unreviewed	Transcriptional regulator TraR	A4U53_34255 BA011_36405	Rhizobium leguminosarum	234	2
A0A1A9GFM0	A0A1A9GFM0_9RHIZ	unreviewed	Transcriptional regulator TraR	shn_34675	Shinella sp. HZN7	234	2
A0A1B1KPZ5	A0A1B1KPZ5_SERPL	unreviewed	Transcriptional activator protein LasR	lasR Q5A_010235	Serratia plymuthica PRI-2C	234	2
A0A1B3MGW5	A0A1B3MGW5_9RHIZ	unreviewed	Transcriptional activator protein traR	traR BSY16_6239	Sinorhizobium sp. RAC02	234	2
A0A1B9S847	A0A1B9S847_9RHIZ	unreviewed	Transcriptional regulator TraR	A6U87_09375	Rhizobium sp. AC44/96	234	2
A0A1B9TQ33	A0A1B9TQ33_9RHIZ	unreviewed	Transcriptional regulator TraR	A6U92_05050	Agrobacterium rubi	234	2
A0A1B9TXU1	A0A1B9TXU1_9RHIZ	unreviewed	Transcriptional regulator TraR	A6U92_23405	Agrobacterium rubi	234	2
A0A1B9V0M5	A0A1B9V0M5_RHIRD	unreviewed	Transcriptional regulator TraR	A6U97_24745	Rhizobium radiobacter (Agrobacterium tumefaciens) (Agrobacterium radiobacter)	234	2
A0A1C7P813	A0A1C7P813_9RHIZ	unreviewed	Transcriptional regulator TraR	ADU59_01160	Pararhizobium polonicum	234	2
A0A1H8CGA1	A0A1H8CGA1_9RHIZ	unreviewed	Transcriptional activator protein LuxR	luxR_1 RTCCBAU85039_0593	Rhizobium tibeticum	234	2
A0A1L3LAY4	A0A1L3LAY4_9RHIZ	unreviewed	Transcriptional activator protein TraR	traR SAMCCGM7_pB0480	Sinorhizobium americanum CCGM7	234	2
A0A1L3LUJ2	A0A1L3LUJ2_9RHIZ	unreviewed	Transcriptional activator protein TraR	traR SAMCFNEI73_pB0517	Sinorhizobium americanum	234	2
A0A1L3ZMI7	A0A1L3ZMI7_RHILE	unreviewed	Transcriptional regulator TraR	BMW22_34575	Rhizobium leguminosarum	234	2
A0A1L5NLQ0	A0A1L5NLQ0_9RHIZ	unreviewed	Transcriptional activator TraR 1	traR-1 IE4872_CH03235	Rhizobium gallicum	234	2
A0A1L5NPH0	A0A1L5NPH0_9RHIZ	unreviewed	Transcriptional activator TraR 2	traR-2 IE4872_PA00053	Rhizobium gallicum	234	2
A0A1L5NRM9	A0A1L5NRM9_9RHIZ	unreviewed	Transcriptional activator TraR 3	traR-3 IE4872_PC00514	Rhizobium gallicum	234	2
A0A1L5PAZ5	A0A1L5PAZ5_RHIET	unreviewed	Transcriptional activator TraR	traR AM571_PA00405	Rhizobium etli 8C-3	234	2
A0A1L9CMF9	A0A1L9CMF9_9RHIZ	unreviewed	Transcriptional regulator TraR	BA725_08345	Rhizobium pusense	234	2
A0A1N7SNC8	A0A1N7SNC8_9BURK	unreviewed	Transcriptional activator protein LasR	lasR BN2475_1180008	Paraburkholderia ribeironis	234	2
A0A1Q3LTH5	A0A1Q3LTH5_9RHIZ	unreviewed	Transcriptional regulator TraR	BGO03_11205	Mesorhizobium sp. 61-13	234	2
A0A1Q9RB92	A0A1Q9RB92_PSEPU	unreviewed	Regulatory protein SdiA	sdiA PSEMO_04380	Pseudomonas putida (Arthrobacter siderocapsulatus)	234	1
A0A1R3TQU8	A0A1R3TQU8_9RHIZ	unreviewed	Putative transcriptional activator protein TraR	traR_2 DSM25558_2880	Agrobacterium sp. DSM 25558	234	2
A0A1R3U621	A0A1R3U621_9RHIZ	unreviewed	Putative transcriptional activator protein TraR	traR_2 DSM25559_3761	Agrobacterium sp. DSM 25559	234	2
A0A1R3U6L4	A0A1R3U6L4_9RHIZ	unreviewed	Transcriptional activator protein TraR	traR_3 DSM25559_4602	Agrobacterium sp. DSM 25559	234	2
A0A1S2DUE5	A0A1S2DUE5_AGRVI	unreviewed	Transcriptional regulator TraR	BBK77_10200	Agrobacterium vitis (Rhizobium vitis)	234	2
A0A1S2DV42	A0A1S2DV42_AGRVI	unreviewed	Transcriptional regulator TraR	BBK77_08930	Agrobacterium vitis (Rhizobium vitis)	234	2
A0A1S2DZK4	A0A1S2DZK4_AGRVI	unreviewed	Transcriptional regulator TraR	BBK95_25415	Agrobacterium vitis (Rhizobium vitis)	234	2
A0A1S2E096	A0A1S2E096_AGRVI	unreviewed	Transcriptional regulator TraR	BBK95_25145	Agrobacterium vitis (Rhizobium vitis)	234	2
A0A1S7N3N6	A0A1S7N3N6_9RHIZ	unreviewed	Transcriptional activator protein TraR	traR AGR2A_pa20002	Agrobacterium genomosp. 2 str. CFBP 5494	234	2
A0A1S7N7U1	A0A1S7N7U1_9RHIZ	unreviewed	Transcriptional activator protein TraR	traR AGR2A_pb10038	Agrobacterium genomosp. 2 str. CFBP 5494	234	2
A0A1S7N959	A0A1S7N959_9RHIZ	unreviewed	Transcriptional activator protein TraR	traR AGR2A_pc0065	Agrobacterium genomosp. 2 str. CFBP 5494	234	2
A0A1S7NFY8	A0A1S7NFY8_9RHIZ	unreviewed	Transcriptional activator protein traR	traR AGR1B_pTi0018	Agrobacterium genomosp. 1 str. S56	234	2
A0A1S7NGH7	A0A1S7NGH7_9RHIZ	unreviewed	Transcriptional activator protein TraR	traR AGR1C_pAt40437	Agrobacterium genomosp. 1 str. TT111	234	2
A0A1S7NGQ9	A0A1S7NGQ9_9RHIZ	unreviewed	Transcriptional activator protein TraR	traR AGR1C_pTi0008	Agrobacterium genomosp. 1 str. TT111	234	2
A0A1S7RWY6	A0A1S7RWY6_9RHIZ	unreviewed	Transcriptional activator protein TraR	traR AGR8A_pTi20118	Agrobacterium fabrum str. J-07	234	2
A0A1S7S6C0	A0A1S7S6C0_9RHIZ	unreviewed	Transcriptional activator protein TraR	traR AGR7C_pTi0075	Agrobacterium deltaense Zutra 3/1	234	2
A0A1S7S9F4	A0A1S7S9F4_RHIRD	unreviewed	Putative transcriptional activator protein TraR	AGR4C_pa30005	Agrobacterium tumefaciens str. Kerr 14	234	2
A0A1S7SB06	A0A1S7SB06_RHIRD	unreviewed	Transcriptional activator protein TraR	traR AGR4C_pa60011	Agrobacterium tumefaciens str. Kerr 14	234	2
A0A1S7SDN0	A0A1S7SDN0_RHIRD	unreviewed	Transcriptional activator protein TraR	traR AGR4C_pb20052	Agrobacterium tumefaciens str. Kerr 14	234	2
A0A1S7SGA1	A0A1S7SGA1_9RHIZ	unreviewed	Transcriptional activator protein TraR	traR AGR5A_pb0110	Agrobacterium genomosp. 5 str. CFBP 6626	234	2
A0A1S7SGJ7	A0A1S7SGJ7_RHIRD	unreviewed	Transcriptional activator protein TraR	traR AGR4C_pc30066	Agrobacterium tumefaciens str. Kerr 14	234	2
A0A1S7SGQ4	A0A1S7SGQ4_RHIRD	unreviewed	Transcriptional activator protein TraR	traR AGR4C_pc30089	Agrobacterium tumefaciens str. Kerr 14	234	2
A0A1S7SIP4	A0A1S7SIP4_9RHIZ	unreviewed	Transcriptional activator protein TraR	traR AGR6A_pAt60207	Agrobacterium sp. NCPPB 925	234	2
A0A1S7SJH0	A0A1S7SJH0_9RHIZ	unreviewed	Transcriptional activator protein TraR	traR AGR6A_pTi0068	Agrobacterium sp. NCPPB 925	234	2
A0A1S7SJQ5	A0A1S7SJQ5_9RHIZ	unreviewed	Transcriptional activator protein TraR	traR AGR6A_pa20020	Agrobacterium sp. NCPPB 925	234	2
A0A1S7UC61	A0A1S7UC61_9RHIZ	unreviewed	Transcriptional activator protein TraR	traR AGR7A_pTi0135	Agrobacterium deltaense NCPPB 1641	234	2
A0A1S7UD11	A0A1S7UD11_9RHIZ	unreviewed	Transcriptional activator protein TraR	traR AGR7A_pTi0121	Agrobacterium deltaense NCPPB 1641	234	2
A0A1V2AK04	A0A1V2AK04_RHIRD	unreviewed	Transcriptional regulator TraR	BV900_14725	Rhizobium radiobacter (Agrobacterium tumefaciens) (Agrobacterium radiobacter)	234	2
A0A1W2ETR9	A0A1W2ETR9_9RHIZ	unreviewed	LuxR family transcriptional regulator, activator of conjugal transfer of Ti plasmids	SAMN05880593_12467	Rhizobium sp. RU36D	234	1
A0A1W6KTT9	A0A1W6KTT9_9RHIZ	unreviewed	Transcriptional activator TraR	traR RHEC894_PB00094	Rhizobium sp. CIAT894	234	2
A0A202EF78	A0A202EF78_AGRVI	unreviewed	Transcriptional regulator TraR	B7W85_26300	Agrobacterium vitis (Rhizobium vitis)	234	2
A0A202EM67	A0A202EM67_AGRVI	unreviewed	Transcriptional regulator TraR	B7W85_23345	Agrobacterium vitis (Rhizobium vitis)	234	2
A0A221AG15	A0A221AG15_9BURK	unreviewed	Transcriptional activator protein LasR	lasR bAD24_III07245	Burkholderia sp. AD24	234	2
A0A238IY47	A0A238IY47_9RHOB	unreviewed	HTH-type quorum sensing-dependent transcriptional regulator VjbR	vjbR BOA8489_00883	Boseongicola aestuarii	234	3
A0A238J5I4	A0A238J5I4_9RHOB	unreviewed	Transcriptional activator protein EsaR	esaR_2 TRP8649_00083	Tropicibacter phthalicicus	234	2
A0A246U4W4	A0A246U4W4_9RHIZ	unreviewed	Transcriptional regulator TraR	ATY81_23240	Rhizobium sp. R72	234	2
A0A249P6D9	A0A249P6D9_9RHIZ	unreviewed	Transcriptional activator protein LuxR	SS05631_a49530	Sinorhizobium sp. CCBAU 05631	234	2
A0A256H0C5	A0A256H0C5_9RHIZ	unreviewed	Transcriptional activator protein TraR	traR CES86_5578	Ochrobactrum lupini	234	2
A0A271L850	A0A271L850_9RHIZ	unreviewed	Transcriptional regulator TraR	CIT25_00210	Mesorhizobium mediterraneum	234	2
A0A292EG04	A0A292EG04_9RHIZ	unreviewed	Transcriptional regulator TraR	ACO34A_29240	Rhizobium sp. ACO-34A	234	2
A0A2A6P246	A0A2A6P246_9RHIZ	unreviewed	Transcriptional regulator TraR	CO676_25585	Sinorhizobium sp. BJ1	234	2
A0A2K9ZHP7	A0A2K9ZHP7_RHILE	unreviewed	Putative transcriptional activator protein TraR	traR CUJ84_pRLN3000593	Rhizobium leguminosarum	234	2
A0A2L0HCN7	A0A2L0HCN7_RHIFR	unreviewed	Transcriptional activator TraR 1	traR-1 NXT3_PB00516	Rhizobium fredii (Sinorhizobium fredii)	234	2
A0A2L0HCV8	A0A2L0HCV8_RHIFR	unreviewed	Transcriptional activator TraR 2	traR-2 NXT3_PC00163	Rhizobium fredii (Sinorhizobium fredii)	234	2
A0A2L0WID3	A0A2L0WID3_9RHIZ	unreviewed	Transcriptional activator TraR	traR NXC24_PB00509	Rhizobium sp. NXC24	234	2
A0A2N4YPV7	A0A2N4YPV7_KLEVA	unreviewed	Transcriptional regulator SdiA (Fragment)	CWN47_35195	Klebsiella variicola	234	1
A0A2N9VUL0	A0A2N9VUL0_9RHIZ	unreviewed	Transcriptional regulator TraR	B5P45_18990	Phyllobacterium zundukense	234	2
A0A2P0QK27	A0A2P0QK27_RHIRD	unreviewed	Transcriptional activator protein TraR	traR AgrTiChry5_227	Rhizobium radiobacter (Agrobacterium tumefaciens) (Agrobacterium radiobacter)	234	2
A0A2P9AGP1	A0A2P9AGP1_9RHIZ	unreviewed	Transcriptional activator protein TraR	traR BQ8482_130179	Mesorhizobium delmotii	234	2
A0A2S4E5X5	A0A2S4E5X5_9RHIZ	unreviewed	Transcriptional regulator TraR	CPJ18_25085	Agrobacterium rosae	234	2
A0A2S4E6P5	A0A2S4E6P5_9RHIZ	unreviewed	Transcriptional regulator TraR	CPJ18_23720	Agrobacterium rosae	234	2
A0A2T7V1M7	A0A2T7V1M7_AGRRH	unreviewed	Transcriptional regulator TraR	DC430_20815	Agrobacterium rhizogenes	234	2
A0A2T7W0H6	A0A2T7W0H6_RHIRD	unreviewed	Transcriptional regulator TraR	DC415_22515	Rhizobium radiobacter (Agrobacterium tumefaciens) (Agrobacterium radiobacter)	234	2
A0A2T7WGN1	A0A2T7WGN1_9SPHN	unreviewed	Transcriptional regulator TraR	DCP16_22515	Sphingomonas sp. TPD3009	234	2
A0A2V4V5D1	A0A2V4V5D1_9RHIZ	unreviewed	LuxR family transcriptional activator of conjugal transfer of Ti plasmids	DFI02_11819	Rhizobium sp. PP-F2F-G20b	234	2
A0A2V4VC69	A0A2V4VC69_9RHIZ	unreviewed	LuxR family transcriptional activator of conjugal transfer of Ti plasmids	C8J37_11825	Rhizobium sp. PP-WC-1G-195	234	2
A0A2W4DSC8	A0A2W4DSC8_9RHIZ	unreviewed	Transcriptional regulator TraR	CPJ17_07735	Rhizobium tumorigenes	234	2
A0A2W5QQW0	A0A2W5QQW0_STANO	unreviewed	Transcriptional regulator TraR	DI549_20235	Starkeya novella (Thiobacillus novellus)	234	2
A0A2Z2PFY3	A0A2Z2PFY3_9RHIZ	unreviewed	Transcriptional regulator TraR		Agrobacterium genomosp. 1	234	2
A0A2Z2PGR0	A0A2Z2PGR0_9RHIZ	unreviewed	Transcriptional regulator TraR		Agrobacterium fabrum	234	2
A0A2Z2PGR3	A0A2Z2PGR3_9RHIZ	unreviewed	Transcriptional regulator TraR		Agrobacterium genomosp. 1	234	2
A0A2Z2PGX0	A0A2Z2PGX0_9RHIZ	unreviewed	Transcriptional regulator TraR		Agrobacterium genomosp. 6	234	2
A0A2Z2PHU7	A0A2Z2PHU7_AGRSP	unreviewed	Transcriptional regulator TraR		Agrobacterium sp.	234	2
A0A2Z2PIR2	A0A2Z2PIR2_AGRSP	unreviewed	Transcriptional activator protein TraR		Agrobacterium sp.	234	2
A0A2Z2PIX4	A0A2Z2PIX4_9RHIZ	unreviewed	Transcriptional activator protein TraR		Agrobacterium genomosp. 1	234	2
A0A2Z2PJN1	A0A2Z2PJN1_9RHIZ	unreviewed	Transcriptional regulator TraR		Agrobacterium deltaense	234	2
A0A2Z2PJN2	A0A2Z2PJN2_9RHIZ	unreviewed	Transcriptional regulator TraR		Agrobacterium genomosp. 6	234	2
A0A2Z2PR01	A0A2Z2PR01_9RHIZ	unreviewed	Transcriptional activator protein TraR		Agrobacterium fabrum	234	2
A0A2Z2PRM9	A0A2Z2PRM9_AGRRH	unreviewed	Transcriptional regulator TraR		Agrobacterium rhizogenes	234	2
A0A2Z2PRR7	A0A2Z2PRR7_9RHIZ	unreviewed	Transcriptional activator protein TraR		Agrobacterium genomosp. 1	234	2
A0A2Z2PT18	A0A2Z2PT18_RHIRD	unreviewed	Transcriptional regulator TraR		Rhizobium radiobacter (Agrobacterium tumefaciens) (Agrobacterium radiobacter)	234	2
A0A2Z2PTC6	A0A2Z2PTC6_AGRRH	unreviewed	Transcriptional regulator TraR		Agrobacterium rhizogenes	234	2
A0A2Z2PU82	A0A2Z2PU82_RHIRD	unreviewed	Transcriptional regulator TraR		Rhizobium radiobacter (Agrobacterium tumefaciens) (Agrobacterium radiobacter)	234	2
A0A2Z2PUB8	A0A2Z2PUB8_9RHIZ	unreviewed	Transcriptional regulator TraR		Agrobacterium genomosp. 1	234	2
A0A2Z2PUV3	A0A2Z2PUV3_9RHIZ	unreviewed	Transcriptional regulator TraR	traR At1D132_50600	Agrobacterium fabrum	234	2
A0A2Z2PV56	A0A2Z2PV56_9RHIZ	unreviewed	Transcriptional regulator TraR		Agrobacterium rubi	234	2
A0A2Z2PVE7	A0A2Z2PVE7_RHIRD	unreviewed	Transcriptional regulator TraR		Rhizobium radiobacter (Agrobacterium tumefaciens) (Agrobacterium radiobacter)	234	2
A0A2Z2PZD3	A0A2Z2PZD3_9RHIZ	unreviewed	Transcriptional regulator TraR		Agrobacterium deltaense	234	2
A0A2Z2Q0F1	A0A2Z2Q0F1_9RHIZ	unreviewed	Transcriptional regulator TraR		Agrobacterium deltaense	234	2
A0A2Z2Q0N6	A0A2Z2Q0N6_AGRRH	unreviewed	Transcriptional regulator TraR		Agrobacterium rhizogenes	234	2
A0A2Z2Q0Q2	A0A2Z2Q0Q2_9RHIZ	unreviewed	Transcriptional regulator TraR		Agrobacterium genomosp. 3	234	2
A0A2Z2Q121	A0A2Z2Q121_9RHIZ	unreviewed	Transcriptional regulator TraR		Agrobacterium fabrum	234	2
A0A2Z2Q444	A0A2Z2Q444_9RHIZ	unreviewed	Conjugal transfer protein TrbC		Agrobacterium larrymoorei	234	1
A0A349XNE6	A0A349XNE6_AGRSP	unreviewed	Transcriptional regulator TraR	DCW88_03240	Agrobacterium sp.	234	2
A0A353FZS5	A0A353FZS5_RHISP	unreviewed	Transcriptional regulator TraR	DDW73_00010	Rhizobium sp.	234	2
A0A368N4R4	A0A368N4R4_AGRVI	unreviewed	Transcriptional regulator TraR	ASB66_025795	Agrobacterium vitis (Rhizobium vitis)	234	2
A0A368NHL2	A0A368NHL2_AGRVI	unreviewed	Transcriptional regulator TraR	ASB66_023275	Agrobacterium vitis (Rhizobium vitis)	234	2
A0A380T532	A0A380T532_9PSED	unreviewed	Transcriptional activator protein SolR	solR CCOS864_04835	Pseudomonas wadenswilerensis	234	2
A0A383S0C3	A0A383S0C3_9PSED	unreviewed	Transcriptional activator protein SolR	solR CCOS865_04925	Pseudomonas reidholzensis	234	2
A0A386E7N6	A0A386E7N6_9RHIZ	unreviewed	Transcriptional regulator TraR	traR NCHU2750_55170	Neorhizobium sp. NCHU2750	234	2
A0A386E808	A0A386E808_9RHIZ	unreviewed	Transcriptional regulator TraR	traR NCHU2750_56790	Neorhizobium sp. NCHU2750	234	2
A0A395L0I9	A0A395L0I9_9RHIZ	unreviewed	Transcriptional activator protein TraR	traR_2 BLJAPNOD_05503	Ensifer sp. M14	234	2
A0A395L2H6	A0A395L2H6_9RHIZ	unreviewed	Putative transcriptional activator protein TraR	traR_1 BLJAPNOD_05400	Ensifer sp. M14	234	2
A0A3G2EXN1	A0A3G2EXN1_RHIRD	unreviewed	Transcriptional regulator TraR	traR At12D1_50010	Rhizobium radiobacter (Agrobacterium tumefaciens) (Agrobacterium radiobacter)	234	2
A0A3G2EZ52	A0A3G2EZ52_RHIRD	unreviewed	Transcriptional regulator TraR	traR At12D1_50230	Rhizobium radiobacter (Agrobacterium tumefaciens) (Agrobacterium radiobacter)	234	2
A0A3P5WKA5	A0A3P5WKA5_9RHOB	unreviewed	Transcriptional activator protein EsaR	esaR XINFAN_00360	Xinfangfangia sp. CIP 111625	234	2
A5WYC9	A5WYC9_RHIRD	unreviewed	TraR	traR pTiBo214	Rhizobium radiobacter (Agrobacterium tumefaciens) (Agrobacterium radiobacter)	234	2
B1VD86	B1VD86_9BURK	unreviewed	BraR protein	braR	Paraburkholderia kururiensis subsp. kururiensis	234	3
D3HIF0	D3HIF0_9BURK	unreviewed	LuxR family transcriptional regulator (UnaR protein)	unaR C7401_12750	Paraburkholderia unamae	234	2
F7UHX0	F7UHX0_RHIRD	unreviewed	Putative transcription activator TraR	sdiA Agau_P200476	Agrobacterium tumefaciens F2	234	2
F7XEU8	F7XEU8_SINMM	unreviewed	Regulatory protein LuxR Autoinducer-binding domain protein	luxR SM11_pC1000	Sinorhizobium meliloti (strain SM11)	234	3
H0HGV6	H0HGV6_RHIRD	unreviewed	Transcriptional regulator TraR	AT5A_24555	Agrobacterium tumefaciens 5A	234	2
H0HGY2	H0HGY2_RHIRD	unreviewed	Transcriptional regulator TraR	AT5A_24685	Agrobacterium tumefaciens 5A	234	2
I5BSR1	I5BSR1_9RHIZ	unreviewed	Putative transcriptional activator protein TraR	A33O_18214	Nitratireductor aquibiodomus RA22	234	2
J1GDZ9	J1GDZ9_9ENTR	unreviewed	Quorum sensing transcriptional regulator CroR	A936_11564	Enterobacter sp. Ag1	234	3
J6DGZ1	J6DGZ1_9RHIZ	unreviewed	Transcriptional regulator TraR	RCCGE510_32796	Rhizobium sp. CCGE 510	234	2
K7WND4	K7WND4_RHIRD	unreviewed	LuxR-type activator protein	traR	Rhizobium radiobacter (Agrobacterium tumefaciens) (Agrobacterium radiobacter)	234	2
M5CLQ1	M5CLQ1_STEMA	unreviewed	Transcriptional activator protein vanR	vanR SMSKK35_2701	Stenotrophomonas maltophilia SKK35	234	2
M8ABM5	M8ABM5_RHIRD	unreviewed	Transcriptional regulator TraR	H009_20796	Agrobacterium tumefaciens str. Cherry 2E-2-2	234	2
M8ACX4	M8ACX4_RHIRD	unreviewed	Transcriptional regulator TraR	H009_20991	Agrobacterium tumefaciens str. Cherry 2E-2-2	234	2
M8B8E0	M8B8E0_RHIRD	unreviewed	Transcriptional regulator TraR	H009_20906	Agrobacterium tumefaciens str. Cherry 2E-2-2	234	2
N6U1U9	N6U1U9_9RHIZ	unreviewed	Putative transcriptional activator protein traR	traR RHSP_19078	Rhizobium freirei PRF 81	234	2
P33905	TRAR_RHIRD	reviewed	Transcriptional activator protein TraR	traR	Rhizobium radiobacter (Agrobacterium tumefaciens) (Agrobacterium radiobacter)	234	3
P33909	TRAR_AGRVI	reviewed	Transcriptional activator protein TraR	traR	Agrobacterium vitis (Rhizobium vitis)	234	3
P54294	TRAR_AGRFC	reviewed	Transcriptional activator protein TraR	traR Atu6134 AGR_pTi_249	Agrobacterium fabrum (strain C58 / ATCC 33970) (Agrobacterium tumefaciens (strain C58))	234	3
Q19U14	Q19U14_AZOLI	unreviewed	Transcriptional activator AlpR	alpR	Azospirillum lipoferum	234	3
Q1M990	Q1M990_RHIL3	unreviewed	Putative LuxR-type transcriptional regulator protein TraR	traRp8 pRL80131	Rhizobium leguminosarum bv. viciae (strain 3841)	234	2
Q20HW4	Q20HW4_RHIRD	unreviewed	TraR (Transcriptional regulator TraR)	traR A6U90_19000 At1D1609_51920 AtA6_54690	Rhizobium radiobacter (Agrobacterium tumefaciens) (Agrobacterium radiobacter)	234	3
Q3JMA2	Q3JMA2_BURP1	unreviewed	N-acyl-homoserine lactone dependent regulatory protein	BURPS1710b_A0142	Burkholderia pseudomallei (strain 1710b)	234	3
Q63L32	Q63L32_BURPS	unreviewed	N-acyl-homoserine lactone dependent regulatory protein	BPSS1176	Burkholderia pseudomallei (strain K96243)	234	3
Q6ITT9	Q6ITT9_PSEFL	unreviewed	PcoR	pcoR	Pseudomonas fluorescens	234	3
Q84G43	Q84G43_RHILV	unreviewed	TraR	traR	Rhizobium leguminosarum bv. viciae	234	3
Q8RTG7	Q8RTG7_RHIML	unreviewed	Probable transcriptional activator TraR	traR	Rhizobium meliloti (Ensifer meliloti) (Sinorhizobium meliloti)	234	2
Q9R486	Q9R486_AGRRK	unreviewed	Conjugal transfer regulatory protein (TraR)	traR' traR Arad_14110	Agrobacterium radiobacter (strain K84 / ATCC BAA-868)	234	3
Q9R6E3	Q9R6E3_RHIRD	unreviewed	Tiorf116 protein (Transcriptional regulator TraR)	tiorf116 CG010_27785	Rhizobium radiobacter (Agrobacterium tumefaciens) (Agrobacterium radiobacter)	234	1
Q9WWA5	Q9WWA5_AGRRK	unreviewed	Conjugal transfer regulatory protein (TraR)	traR Arad_14146	Agrobacterium radiobacter (strain K84 / ATCC BAA-868)	234	3
Q9WWB2	Q9WWB2_RHIRD	unreviewed	Conjugal transfer regulatory protein	traR	Rhizobium radiobacter (Agrobacterium tumefaciens) (Agrobacterium radiobacter)	234	2
R4IL00	R4IL00_9RHIZ	unreviewed	TraR	traR	Sinorhizobium sp. M14	234	2
S3H410	S3H410_9RHIZ	unreviewed	Transcriptional activator protein, TraR	traR RGCCGE502_33821	Rhizobium grahamii CCGE 502	234	2
W6RD88	W6RD88_9RHIZ	unreviewed	Regulatory protein rhiR	rhiR LPU83_0967	Rhizobium favelukesii	234	2
W6RHN9	W6RHN9_9RHIZ	unreviewed	Putative transcriptional activator protein TraR	traR LPU83_pLPU83b_0337	Rhizobium favelukesii	234	2
W8IH48	W8IH48_ENSAD	unreviewed	LuxR-type activtator protein TraR for conjugal transfer of pNGR234a	traR OV14_c0052	Ensifer adhaerens OV14	234	2
A0A0B6S599	A0A0B6S599_9BURK	unreviewed	Transcriptional activator protein LasR	lasR BGL_2c03990	Burkholderia plantarii	235	2
A0A0K0Y811	A0A0K0Y811_9RHOB	unreviewed	Transcriptional activator protein LuxR	luxR OSB_24910	Octadecabacter temperatus	235	1
A0A0S4I6M6	A0A0S4I6M6_9PSED	unreviewed	Regulatory protein SdiA	sdiA PYEL_11040	Pseudomonas sp. URMO17WK12:I11	235	1
A0A109L312	A0A109L312_PSEFL	unreviewed	Autoinducer-binding protein (Transcriptional activator protein EsaR)	esaR C7A10_25475 PFLmoz3_05289	Pseudomonas fluorescens	235	1
A0A1B5DLD5	A0A1B5DLD5_9PSED	unreviewed	Regulatory protein SdiA	sdiA	Pseudomonas sp. 44 R 15	235	1
A0A1H7N6M5	A0A1H7N6M5_9PSED	unreviewed	LuxR family transcriptional regulator, transcriptional activator of rhlAB and lasB	SAMN03159414_1945	Pseudomonas sp. NFACC41-3	235	1
A0A1I3JJM8	A0A1I3JJM8_9BRAD	unreviewed	LuxR family transcriptional regulator/LuxR family transcriptional regulator, transcriptional activator of the bioluminescence operon/LuxR family transcriptional regulator, quorum-sensing system regula...	SAMN05216525_11118	Bradyrhizobium sp. Gha	235	3
A0A1I4ZZS0	A0A1I4ZZS0_9GAMM	unreviewed	LuxR family transcriptional regulator, quorum-sensing transcription factor LasR	SAMN05216289_13042	Dokdonella immobilis	235	3
A0A1L9P1C4	A0A1L9P1C4_9RHOB	unreviewed	Regulatory protein SdiA	sdiA PFRI_04550	Planktotalea frisia	235	1
A0A1N6X2E2	A0A1N6X2E2_9RHIZ	unreviewed	LuxR family transcriptional regulator, quorum-sensing system regulator SinR	SAMN05880561_106207	Rhizobium sp. RU33A	235	1
A0A1X7PQY1	A0A1X7PQY1_9PSED	unreviewed	LuxR family transcriptional regulator/LuxR family transcriptional regulator, transcriptional activator of rhlAB and lasB	SAMN03159362_3617	Pseudomonas sp. NFIX51	235	1
A0A1Y5KUL7	A0A1Y5KUL7_PSEPU	unreviewed	LuxR family transcriptional regulator (Regulatory protein SdiA)	sdiA CBL13_04035 CBP06_22260	Pseudomonas putida (Arthrobacter siderocapsulatus)	235	1
A0A2A7SB57	A0A2A7SB57_BURGA	unreviewed	N-acyl homoserine lactone transcriptional regulator	CRM94_16365	Burkholderia gladioli (Pseudomonas marginata) (Phytomonas marginata)	235	3
A0A2J7VSE9	A0A2J7VSE9_9BURK	unreviewed	Regulatory protein SdiA	sdiA_3 CHC07_04058	Variovorax sp. B4	235	1
A0A2L0T406	A0A2L0T406_9PSED	unreviewed	Transcriptional activator protein SolR	PRJ_4638	Pseudomonas sp. XWY-1	235	2
A0A2X2QJJ1	A0A2X2QJJ1_9ENTR	unreviewed	Transcriptional activator protein lasR	lasR NCTC11966_02509	Yokenella regensburgei	235	2
A0A364JZK5	A0A364JZK5_9RHIZ	unreviewed	LuxR family transcriptional regulator/LuxR family quorum-sensing system transcriptional regulator SolR	C7374_101408	Falsochrobactrum ovis	235	3
A0A395L7P7	A0A395L7P7_9RHIZ	unreviewed	HTH-type quorum sensing-dependent transcriptional regulator RpaR	rpaR_2 BLJAPNOD_01335	Ensifer sp. M14	235	3
A0A397LCL2	A0A397LCL2_9RHIZ	unreviewed	LuxR family transcriptional regulator/LuxR family quorum-sensing system transcriptional regulator SolR	BCF22_4136	Ochrobactrum haematophilum	235	3
A0A3G7YHS2	A0A3G7YHS2_9PSED	unreviewed	Quorum-sensing transcriptional activator YspR	C4J94_4529	Pseudomonas sp. R5-89-07	235	3
B0CJ49	B0CJ49_BRUSI	unreviewed	Transcriptional activator protein solR	solR BSUIS_A0191	Brucella suis (strain ATCC 23445 / NCTC 10510)	235	2
B9W5S6	B9W5S6_PSEPU	unreviewed	PpoR luxR family protein	ppoR luxR family	Pseudomonas putida (Arthrobacter siderocapsulatus)	235	2
B9W5S7	B9W5S7_PSEPU	unreviewed	PpoR luxR family protein	ppoR luxR family	Pseudomonas putida (Arthrobacter siderocapsulatus)	235	2
C4K6Q5	C4K6Q5_HAMD5	unreviewed	Autoinducer response regulator	smaR HDEF_1635	Hamiltonella defensa subsp. Acyrthosiphon pisum (strain 5AT)	235	1
C5ANM9	C5ANM9_BURGB	unreviewed	N-acyl homoserine lactone transcriptional regulator	bglu_3p0460	Burkholderia glumae (strain BGR1)	235	3
E2ITE6	E2ITE6_9PSED	unreviewed	Transcriptional activator CmrR (Transcriptional activator protein SolR)	cmrR C4K39_1928	Pseudomonas sp. CMR12a	235	3
T1XJU3	T1XJU3_VARPD	unreviewed	Putative transcriptional activator protein SolR	solR VAPA_2c00040	Variovorax paradoxus B4	235	2
W9TCE9	W9TCE9_9PSED	unreviewed	Transcriptional regulator LasR	lasR BAY1663_01777	Pseudomonas sp. BAY1663	235	2
A0A017HHW8	A0A017HHW8_9RHOB	unreviewed	Transcriptional activator protein LuxR	Rumeso_04543	Rubellimicrobium mesophilum DSM 19309	236	2
A0A060IEM0	A0A060IEM0_9RHIZ	unreviewed	Transcriptional regulator TraR 2	traR-2 IE4771_PB00385	Rhizobium sp. IE4771	236	2
A0A060USF2	A0A060USF2_9PROT	unreviewed	Transcriptional activator protein solR	solR AFERRI_560071	Acidithiobacillus ferrivorans	236	2
A0A075EJN1	A0A075EJN1_BURGL	unreviewed	AHL receptor (Fragment)	tofR	Burkholderia glumae (Pseudomonas glumae)	236	3
A0A0A1FBD8	A0A0A1FBD8_9BURK	unreviewed	Transcriptional regulator RhlR	LT85_2668	Collimonas arenae	236	2
A0A0D0TJT5	A0A0D0TJT5_PSEFL	unreviewed	LasR_2 protein	lasR_2 PFLU3_22400	Pseudomonas fluorescens	236	2
A0A0E3GYK4	A0A0E3GYK4_9PSED	unreviewed	Transcriptional activator protein SolR	VO64_2180	Pseudomonas synxantha	236	2
A0A0H2LSS0	A0A0H2LSS0_VARPD	unreviewed	Regulatory protein SdiA	sdiA VPARA_54990	Variovorax paradoxus	236	1
A0A0M0EHU0	A0A0M0EHU0_KOMEU	unreviewed	Transcriptional activator protein LuxR	luxR1 KOEU_17850	Komagataeibacter europaeus (Gluconacetobacter europaeus)	236	2
A0A0M6XQF8	A0A0M6XQF8_9RHOB	unreviewed	HTH-type quorum sensing-dependent transcriptional regulator VjbR	vjbR JAN5088_02158	Jannaschia rubra	236	3
A0A0M6YHJ5	A0A0M6YHJ5_9RHOB	unreviewed	Putative transcriptional activator protein TraR	traR JDO7802_00991	Jannaschia donghaensis	236	2
A0A0Q6ETJ8	A0A0Q6ETJ8_9RHIZ	unreviewed	LysR family transcriptional regulator	ASG48_10135	Aurantimonas sp. Leaf443	236	1
A0A0R2YY91	A0A0R2YY91_9PSED	unreviewed	LuxR family transcriptional regulator (Transcriptional activator protein SolR)	C4K01_5283 TU77_22060	Pseudomonas synxantha	236	2
A0A0S4HX52	A0A0S4HX52_9PSED	unreviewed	Regulatory protein SdiA	sdiA PSHI_36060	Pseudomonas sp. URMO17WK12:I11	236	1
A0A0S4Q6V7	A0A0S4Q6V7_BLAVI	unreviewed	Transcriptional activator protein luxR	luxR_2 BVIRIDIS_33080	Blastochloris viridis (Rhodopseudomonas viridis)	236	2
A0A0S4TPY4	A0A0S4TPY4_RALSL	unreviewed	LuxR family transcriptional regulator (Transcriptional activator protein SolR)	solR RSP799_00675 RUN39_v1_170046	Ralstonia solanacearum (Pseudomonas solanacearum)	236	2
A0A0S4UXP1	A0A0S4UXP1_RALSL	unreviewed	Transcriptional activator protein SolR	solR RUN1985_v1_20096	Ralstonia solanacearum (Pseudomonas solanacearum)	236	2
A0A0S4WSG2	A0A0S4WSG2_RALSL	unreviewed	Transcriptional activator protein SolR (Transposase)	solR CJO80_00760 RSSE_c1084 RUN215_v1_310035 TO10_v1_660036	Ralstonia solanacearum (Pseudomonas solanacearum)	236	2
A0A0U1NM77	A0A0U1NM77_9RHOB	unreviewed	Putative transcriptional activator protein TraR	traR NIG5292_01890	Nereida ignava	236	2
A0A0U5ILV8	A0A0U5ILV8_9GAMM	unreviewed	Autoinducer-binding transcriptional regulator LuxR family	AfeR THIOKS13330051	Thiocapsa sp. KS1	236	2
A0A109KLC3	A0A109KLC3_PSEFL	unreviewed	Transcriptional activator protein LasR	lasR PFL603g_06072	Pseudomonas fluorescens	236	2
A0A109LIS2	A0A109LIS2_PSEFL	unreviewed	Regulatory protein SdiA	sdiA_1 PFLmoz3_02241	Pseudomonas fluorescens	236	1
A0A109LLY4	A0A109LLY4_PSEFL	unreviewed	LuxR family transcriptional regulator (Transcriptional activator protein LasR)	lasR_1 C7A10_12735 PFLmoz3_00494	Pseudomonas fluorescens	236	2
A0A143GAX2	A0A143GAX2_9PSED	unreviewed	LuxR family transcriptional regulator (Transcriptional activator protein SolR)	AK972_0584 SAMN05216237_4218	Pseudomonas yamanorum	236	2
A0A149VV44	A0A149VV44_9PROT	unreviewed	Regulatory protein SdiA	sdiA FEMY_23850	Ferrovum sp. Z-31	236	1
A0A1B5CS39	A0A1B5CS39_9PSED	unreviewed	Transcriptional activator protein LasR	lasR	Pseudomonas sp. 58 R 3	236	2
A0A1B5CVP4	A0A1B5CVP4_9PSED	unreviewed	Regulatory protein SdiA	sdiA_1	Pseudomonas sp. 24 E 1	236	1
A0A1B5E095	A0A1B5E095_9PSED	unreviewed	Transcriptional activator protein LasR	lasR	Pseudomonas sp. 37 R 15	236	2
A0A1B5EAG7	A0A1B5EAG7_9PSED	unreviewed	Transcriptional activator protein LasR	lasR	Pseudomonas sp. 44 R 15	236	2
A0A1B5ELF1	A0A1B5ELF1_9PSED	unreviewed	Transcriptional activator protein LasR	lasR_1	Pseudomonas sp. 22 E 5	236	2
A0A1C3GRY8	A0A1C3GRY8_9PSED	unreviewed	Transcriptional activator protein LasR	lasR_1 BN1864_LIB5394:03132	Pseudomonas sp. 1 R 17	236	2
A0A1G7YDX2	A0A1G7YDX2_9BURK	unreviewed	LuxR family transcriptional regulator, transcriptional activator of the bioluminescence operon/LuxR family transcriptional regulator, quorum-sensing transcription factor LasR	SAMN05428968_1714	Janthinobacterium sp. YR213	236	3
A0A1G8B0T8	A0A1G8B0T8_9BURK	unreviewed	LuxR family transcriptional regulator, quorum-sensing system regulator SolR	SAMN05216466_108175	Paraburkholderia phenazinium	236	3
A0A1H1H8Q5	A0A1H1H8Q5_9BURK	unreviewed	LuxR family transcriptional regulator, quorum-sensing system regulator SolR	SAMN05443245_3641	Paraburkholderia fungorum	236	3
A0A1M6SMG5	A0A1M6SMG5_9BURK	unreviewed	LuxR family transcriptional regulator, quorum-sensing system regulator SolR	SAMN05192548_102327	Paraburkholderia terricola	236	3
A0A1N6HVZ8	A0A1N6HVZ8_9BURK	unreviewed	LuxR family transcriptional regulator, quorum-sensing system regulator SolR	SAMN05444165_1632	Paraburkholderia phenazinium	236	3
A0A1N7RY95	A0A1N7RY95_9BURK	unreviewed	Transcriptional activator protein SolR	solR BN2475_240066	Paraburkholderia ribeironis	236	2
A0A223GRQ2	A0A223GRQ2_9RALS	unreviewed	Transcriptional activator protein SolR	CDC45_16815	Ralstonia pseudosolanacearum	236	2
A0A2A6LPY0	A0A2A6LPY0_RHIFR	unreviewed	Transcriptional activator protein TraR	CO661_29365	Rhizobium fredii (Sinorhizobium fredii)	236	2
A0A2E1HC81	A0A2E1HC81_9RHIZ	unreviewed	LysR family transcriptional regulator	CMP81_09170	Fulvimarina sp.	236	1
A0A2X4V058	A0A2X4V058_9GAMM	unreviewed	Transcriptional activator protein lasR	lasR NCTC12151_01598	Leminorella richardii	236	2
A0A377QV00	A0A377QV00_9BURK	unreviewed	Transcriptional activator protein lasR	lasR_2 NCTC9796_04433	Janthinobacterium lividum	236	2
A0A379DRT1	A0A379DRT1_9GAMM	unreviewed	Regulatory protein SdiA	sdiA NCTC12285_01978	Pragia fontium	236	1
A0A379IJA9	A0A379IJA9_PSEFL	unreviewed	Autoinducer-binding transcriptional regulator	lasR_2 NCTC10392_04894	Pseudomonas fluorescens	236	1
A0A395LDH4	A0A395LDH4_9RHIZ	unreviewed	HTH-type quorum sensing-dependent transcriptional regulator RpaR	rpaR_3 BLJAPNOD_02663	Ensifer sp. M14	236	3
A0A399W555	A0A399W555_RALSL	unreviewed	Transcriptional activator protein SolR	RSP822_08635	Ralstonia solanacearum (Pseudomonas solanacearum)	236	2
A0A3G7UEJ6	A0A3G7UEJ6_9PSED	unreviewed	Transcriptional activator protein SolR	C4K03_5474	Pseudomonas synxantha	236	2
A0A3G7VU18	A0A3G7VU18_9PSED	unreviewed	Transcriptional activator protein SolR	C4K00_4852	Pseudomonas synxantha	236	2
A0A3G7W9Y5	A0A3G7W9Y5_9PSED	unreviewed	Transcriptional activator protein SolR	C4J99_4920 C4K02_5097	Pseudomonas synxantha	236	2
A0A3G7X5L4	A0A3G7X5L4_9PSED	unreviewed	Transcriptional activator protein SolR	C4J97_4715	Pseudomonas orientalis	236	2
A0A3G7XKW7	A0A3G7XKW7_9PSED	unreviewed	Transcriptional activator protein SolR	C4J96_4633	Pseudomonas orientalis	236	2
A0A3G7YIX4	A0A3G7YIX4_9PSED	unreviewed	Transcriptional activator protein SolR	C4J94_4720	Pseudomonas sp. R5-89-07	236	2
A0A3G8AMF4	A0A3G8AMF4_9PSED	unreviewed	Transcriptional activator protein SolR	C4J89_4614	Pseudomonas sp. R4-35-07	236	2
A0A3G8B2N5	A0A3G8B2N5_9PSED	unreviewed	Transcriptional activator protein SolR	C4J88_4685	Pseudomonas sp. R4-39-08	236	2
A0A3G8CC38	A0A3G8CC38_9PSED	unreviewed	Transcriptional activator protein SolR	C4J85_4698	Pseudomonas sp. R4-34-07	236	2
A0A3G8CX39	A0A3G8CX39_9PSED	unreviewed	Transcriptional activator protein SolR	C4J84_4410	Pseudomonas sp. R11-23-07	236	2
A0A3G8D7W5	A0A3G8D7W5_9PSED	unreviewed	Transcriptional activator protein SolR	C4J83_5195	Pseudomonas sp. LBUM920	236	2
A3RTU6	A3RTU6_RALSL	unreviewed	SolR	solR RRSL_02791	Ralstonia solanacearum UW551	236	2
A7U5T5	A7U5T5_BURPE	unreviewed	BpsR2 (LuxR family transcriptional regulator)	BOC42_22390	Burkholderia pseudomallei (Pseudomonas pseudomallei)	236	2
A9JPW9	A9JPW9_9PSED	unreviewed	PmrR protein	pmrR	Pseudomonas sp. RW10S2	236	3
B0M190	B0M190_9PROT	unreviewed	AHL-dependent transcriptional regulator	ginR	Komagataeibacter intermedius	236	3
D8N3V6	D8N3V6_RALSL	unreviewed	Transcriptional activator protein solR	solR CMR15_10179	Ralstonia solanacearum CMR15	236	2
D8NKX0	D8NKX0_RALSL	unreviewed	Transcriptional activator protein solR	solR RCFBP_10190	Ralstonia solanacearum CFBP2957	236	2
E7RTN7	E7RTN7_9BURK	unreviewed	Autoinducer-binding transcriptional regulator BmaR5	bmaR HMPREF0551_0306	Lautropia mirabilis ATCC 51599	236	3
F6G6C8	F6G6C8_RALS8	unreviewed	Transcriptional activator protein solr	solR RSPO_c00169	Ralstonia solanacearum (strain Po82)	236	2
G2ZPF1	G2ZPF1_9RALS	unreviewed	Transcriptional activator protein solR	solR BDB_110383	blood disease bacterium R229	236	2
G3A2L5	G3A2L5_9RALS	unreviewed	Transcriptional activator protein solR	solR RALSY_20273	Ralstonia syzygii R24	236	2
M4UHI3	M4UHI3_RALSL	unreviewed	Transcriptional regulator RhlR	F504_3332	Ralstonia solanacearum FQY_4	236	2
O30919	SOLR_RALSL	reviewed	Transcriptional activator protein SolR	solR	Ralstonia solanacearum (Pseudomonas solanacearum)	236	3
P55407	TRAR_SINFN	reviewed	Probable transcriptional activator protein TraR	traR NGR_a04090 y4dH	Sinorhizobium fredii (strain NBRC 101917 / NGR234)	236	3
P58590	SOLR_RALSO	reviewed	Transcriptional activator protein SolR	solR RSc3287 RS02516	Ralstonia solanacearum (strain GMI1000) (Pseudomonas solanacearum)	236	3
S4WIR4	S4WIR4_9GAMM	unreviewed	Orphan LuxR-type receptor PluR (Transcriptional regulator)	VY86_06185	Photorhabdus thracensis	236	1
V5Y099	V5Y099_9PSED	unreviewed	AHL-dependent transcriptional regulator PpuR	ppuR PSCI_0296	Pseudomonas sp. StFLB209	236	3
X5MDM4	X5MDM4_9RHIZ	unreviewed	Transcriptional activator protein LuxR	BN1012_Phect2084	Candidatus Phaeomarinobacter ectocarpi	236	2
A0A0B7DIC2	A0A0B7DIC2_PSEFL	unreviewed	Regulatory protein SdiA	sdiA SRM1_04941	Pseudomonas fluorescens	237	1
A0A0C6FBM5	A0A0C6FBM5_PSEAI	unreviewed	LuxR family transcriptional regulator (Quorum-sensing control repressor)	qscR CGU42_32350 NCTC13719_03267	Pseudomonas aeruginosa	237	3
A0A0H2ZA84	A0A0H2ZA84_PSEAB	unreviewed	Probable transcriptional regulator	qscR PA14_39980	Pseudomonas aeruginosa (strain UCBPP-PA14)	237	1
A0A0J9H132	A0A0J9H132_9RHOB	unreviewed	Transcriptional activator protein raiR	AIOL_004430	Candidatus Rhodobacter lobularis	237	2
A0A0N7LSV5	A0A0N7LSV5_9RHOB	unreviewed	HTH-type quorum sensing-dependent transcriptional regulator VjbR	vjbR THS5294_00234	Thalassobacter stenotrophicus	237	3
A0A0Q0BAT5	A0A0Q0BAT5_PSESY	unreviewed	Regulatory protein rhlR	ALO45_01493	Pseudomonas syringae pv. syringae	237	2
A0A0Q6BNT2	A0A0Q6BNT2_9RHIZ	unreviewed	LysR family transcriptional regulator	ASG43_15375	Aureimonas sp. Leaf454	237	1
A0A0T9MDC3	A0A0T9MDC3_YERPU	unreviewed	Quorum-sensing transcriptional activator YpeR	lasR_2 ERS008566_02662	Yersinia pseudotuberculosis	237	3
A0A0T9QYV1	A0A0T9QYV1_9GAMM	unreviewed	Quorum-sensing transcriptional activator YpeR	lasR_2 ERS008667_03155	Yersinia similis	237	3
A0A109KT49	A0A109KT49_PSEFL	unreviewed	LuxR family transcriptional regulator (Regulatory protein SdiA)	sdiA_2 C7A10_24570 PFLmoz3_05915	Pseudomonas fluorescens	237	1
A0A143WM68	A0A143WM68_KOMXY	unreviewed	Transcriptional activator protein LuxR	luxR ATCC53582_02768	Komagataeibacter xylinus (Gluconacetobacter xylinus)	237	2
A0A158GWH7	A0A158GWH7_9BURK	unreviewed	N-acylhomoserine lactone dependent regulatory protein	AWB71_01866	Caballeronia peredens	237	2
A0A1B5CZ69	A0A1B5CZ69_9PSED	unreviewed	Regulatory protein SdiA	sdiA	Pseudomonas sp. 37 R 15	237	1
A0A1E5JX47	A0A1E5JX47_9GAMM	unreviewed	Transcriptional activator protein LasR	lasR_1 lpari_00267	Legionella parisiensis	237	2
A0A1G5HDF5	A0A1G5HDF5_ACIBA	unreviewed	ER transcriptional regulator	sdiA_2 sdiA_1 sdiA_3 SAMEA104305299_05946 SAMEA104305315_06624 SAMEA104305337_00716	Acinetobacter baumannii	237	1
A0A1H8X104	A0A1H8X104_9BRAD	unreviewed	LuxR family transcriptional regulator, activator of conjugal transfer of Ti plasmids	SAMN05444123_11553	Rhodopseudomonas pseudopalustris	237	1
A0A1V0PRI5	A0A1V0PRI5_9RHOB	unreviewed	Transcriptional activator protein raiR	RGUI_0608	Rhodovulum sp. P5	237	2
A0A1X6YHI7	A0A1X6YHI7_9RHOB	unreviewed	Transcriptional activator protein LasR	lasR ROH8110_00784	Roseovarius halotolerans	237	2
A0A1X9LXA1	A0A1X9LXA1_PSEFL	unreviewed	Quorum-sensing control repressor	obiN	Pseudomonas fluorescens	237	1
A0A1Y0N9Y3	A0A1Y0N9Y3_9BURK	unreviewed	Regulatory protein SdiA	sdiA_1 AEP_02251	Curvibacter sp. AEP1-3	237	1
A0A1Y0NCQ6	A0A1Y0NCQ6_9BURK	unreviewed	Regulatory protein SdiA	sdiA_2 AEP_03679	Curvibacter sp. AEP1-3	237	1
A0A1Y5SE10	A0A1Y5SE10_9RHOB	unreviewed	Putative transcriptional activator protein TraR	traR PAM7971_01606	Pacificibacter marinus	237	2
A0A1Y5SZW1	A0A1Y5SZW1_9RHOB	unreviewed	HTH-type quorum sensing-dependent transcriptional regulator VjbR	vjbR AQS8620_02305	Aquimixticola soesokkakensis	237	3
A0A239SBR6	A0A239SBR6_9BURK	unreviewed	Regulatory protein SdiA	sdiA SAMEA4530655_01213	Pandoraea sputorum	237	1
A0A2K4XTY5	A0A2K4XTY5_PSEAI	unreviewed	Regulatory protein SdiA	sdiA_2 RW109_RW109_04154	Pseudomonas aeruginosa	237	1
A0A2N9CQP6	A0A2N9CQP6_9BURK	unreviewed	Transcriptional activator protein solR	F01_420182	Burkholderia cenocepacia	237	2
A0A2R8ALS1	A0A2R8ALS1_9RHOB	unreviewed	HTH-type quorum sensing-dependent transcriptional regulator VjbR	vjbR ALP8811_01968	Aliiroseovarius pelagivivens	237	3
A0A2R8BMC8	A0A2R8BMC8_9RHOB	unreviewed	HTH-type quorum sensing-dependent transcriptional regulator VjbR	vjbR DEA8626_03625	Defluviimonas aquaemixtae	237	3
A0A2R8C1K2	A0A2R8C1K2_9RHOB	unreviewed	Putative transcriptional activator protein TraR	traR PAA8504_04116	Palleronia abyssalis	237	2
A0A2V4ZN02	A0A2V4ZN02_9RHIZ	unreviewed	LuxR family transcriptional activator of conjugal transfer of Ti plasmids	C7491_13833	Ensifer sp. AP48	237	2
A0A2X2CD44	A0A2X2CD44_PSELU	unreviewed	Quorum-sensing control repressor	qscR NCTC11842_01984	Pseudomonas luteola	237	2
A0A2Z6IMC9	A0A2Z6IMC9_9PROT	unreviewed	Transcriptional activator protein AnoR	AFERRID_29900	Acidithiobacillus ferridurans	237	2
A0A334BIU8	A0A334BIU8_ACIBA	unreviewed	ER transcriptional regulator	sdiA_3 SAMEA104305337_07290	Acinetobacter baumannii	237	1
A0A366DX95	A0A366DX95_9RHIZ	unreviewed	LuxR family transcriptional regulator/LuxR family quorum-sensing system transcriptional regulator SolR	DFR47_10474	Pseudochrobactrum asaccharolyticum	237	3
A0A377U556	A0A377U556_9BURK	unreviewed	Regulatory protein SdiA	sdiA NCTC9796_05699	Janthinobacterium lividum	237	1
A0A378G2N9	A0A378G2N9_KLEPN	unreviewed	Regulatory activator SdiA	sdiA NCTC9617_06580	Klebsiella pneumoniae	237	1
A0A378YH13	A0A378YH13_9BURK	unreviewed	Regulatory protein SdiA	sdiA NCTC13160_01424	Pandoraea pnomenusa	237	1
A0A381BTB8	A0A381BTB8_9BURK	unreviewed	Regulatory protein SdiA	sdiA_1 NCTC13388_00995	Burkholderia oklahomensis	237	1
A0A381KQ57	A0A381KQ57_9ENTR	unreviewed	Transcriptional activator protein luxR	luxR NCTC12119_04967	Buttiauxella agrestis	237	2
A0A395LF29	A0A395LF29_9RHIZ	unreviewed	HTH-type quorum sensing-dependent transcriptional regulator RpaR	rpaR_5 BLJAPNOD_03984	Ensifer sp. M14	237	2
A0A3D9FI80	A0A3D9FI80_9SPHN	unreviewed	LuxR family transcriptional regulator/LuxR family quorum-sensing system transcriptional regulator CciR	DFR46_2553	Parasphingopyxis lamellibrachiae	237	3
A0A3G8APD7	A0A3G8APD7_9PSED	unreviewed	Quorum-sensing transcriptional activator YpeR	C4J89_4403	Pseudomonas sp. R4-35-07	237	3
A0A3G8B263	A0A3G8B263_9PSED	unreviewed	Quorum-sensing transcriptional activator YpeR	C4J88_4481	Pseudomonas sp. R4-39-08	237	3
A0A3G8CQS5	A0A3G8CQS5_9PSED	unreviewed	Quorum-sensing transcriptional activator YpeR	C4J84_4195	Pseudomonas sp. R11-23-07	237	3
A0A3M5TUI0	A0A3M5TUI0_9PSED	unreviewed	Regulatory protein rhlR	ALQ36_01932	Pseudomonas syringae pv. primulae	237	2
A0A3P5XDT9	A0A3P5XDT9_9RHOB	unreviewed	Transcriptional activator protein LasR	lasR PARPLA_02158	Rhodobacteraceae bacterium THAF1	237	2
A0MSL0	A0MSL0_BURVI	unreviewed	Transcriptional regulator	bviR	Burkholderia vietnamiensis	237	1
A0MSL2	A0MSL2_BURVI	unreviewed	LuxR family transcriptional regulator (Quorum-sensing control repressor) (Transcriptional regulator)	bviR qscR BvRS1_05570 SAMN02787148_101362 WK24_19530 WK32_04955	Burkholderia vietnamiensis	237	3
A4KVQ8	A4KVQ8_SINMM	unreviewed	Probable transcription activator TraR	orf153	Sinorhizobium meliloti (strain SM11)	237	2
B4EHM0	B4EHM0_BURCJ	unreviewed	N-acylhomoserine lactone dependent regulatory protein	BCAM0188	Burkholderia cenocepacia (strain ATCC BAA-245 / DSM 16553 / LMG 16656 / NCTC 13227 / J2315 / CF5610) (Burkholderia cepacia (strain J2315))	237	2
D4DYW0	D4DYW0_SEROD	unreviewed	Transcriptional activator protein LasR	lasR HMPREF0758_1110	Serratia odorifera DSM 4582	237	2
D6CSX7	D6CSX7_THIA3	unreviewed	Autoinducer-binding transcriptional regulator LuxR family	AfeR THI_1723	Thiomonas arsenitoxydans (strain DSM 22701 / CIP 110005 / 3As)	237	2
E0Z5E5	E0Z5E5_AERSO	unreviewed	LuxR (Fragment)	luxR	Aeromonas sobria	237	3
E7RTN6	E7RTN6_9BURK	unreviewed	Autoinducer-binding transcriptional regulator BmaR5	bmaR HMPREF0551_0305	Lautropia mirabilis ATCC 51599	237	3
F7XZ26	F7XZ26_RHIFR	unreviewed	Transcriptional activator traR protein	traR SFGR64A_00151	Sinorhizobium fredii GR64	237	1
G2I2H1	G2I2H1_KOMMN	unreviewed	N-acylhomoserine lactone-dependent regulatory protein	GLX_01750	Komagataeibacter medellinensis (strain NBRC 3288 / BCRC 11682 / LMG 1693 / Kondo 51) (Gluconacetobacter medellinensis)	237	2
G3XD77	G3XD77_PSEAE	unreviewed	Quorum-sensing control repressor	qscR PA1898	Pseudomonas aeruginosa (strain ATCC 15692 / DSM 22644 / CIP 104116 / JCM 14847 / LMG 12228 / 1C / PRS 101 / PAO1)	237	2
K0Q4V8	K0Q4V8_9RHIZ	unreviewed	Putative transcriptional activator protein traR	traR BN77_p30070	Rhizobium mesoamericanum STM3625	237	2
Q5S751	Q5S751_ACIFR	unreviewed	AfeR (LuxR family transcriptional regulator)	afeR DN052_15785	Acidithiobacillus ferrooxidans (Thiobacillus ferrooxidans)	237	2
Q9AHP7	Q9AHP7_BURCE	unreviewed	Transcriptional activator BviR	bviR	Burkholderia cepacia (Pseudomonas cepacia)	237	3
Q9RMS5	Q9RMS5_PSEAI	unreviewed	LuxR family transcriptional regulator (PhzR) (Quorum-sensing control repressor) (Regulatory protein SdiA)	phzR qscR sdiA_2 ALP65_03645 C0044_14205 C8257_18125 CAZ10_26210 DT376_23495 DZ940_01720 DZ962_05695 EGV95_19005 EGY23_25110 IPC1135_30205 PAERUG_E15_London_28_01_14_06284 PAMH19_5306	Pseudomonas aeruginosa	237	2
S5S323	S5S323_RHIET	unreviewed	Transcriptional regulator TraR	traR REMIM1_PC00250	Rhizobium etli bv. mimosae str. Mim1	237	2
V6AGB1	V6AGB1_PSEAI	unreviewed	Quorum-sensing control repressor	qscR PAMH27_3326	Pseudomonas aeruginosa MH27	237	2
W6ANI5	W6ANI5_9BURK	unreviewed	N-acyl homoserine lactone transcriptional regulator	ppnR	Pandoraea pnomenusa	237	3
W7WHP2	W7WHP2_9BURK	unreviewed	Transcriptional activator protein LasR	lasR X551_00776	Methylibium sp. T29	237	2
W7WWV5	W7WWV5_9BURK	unreviewed	Transcriptional activator protein LasR	lasR Y694_01305	Methylibium sp. T29-B	237	2
A0A083ZST2	A0A083ZST2_RHIRD	unreviewed	Transcriptional activator protein luxR	SY94_2140	Rhizobium radiobacter (Agrobacterium tumefaciens) (Agrobacterium radiobacter)	238	2
A0A083ZTR5	A0A083ZTR5_9GAMM	unreviewed	Transcriptional activator protein EsaR	esaR_5 SRDD_44860	Serratia sp. DD3	238	2
A0A0D1EKY7	A0A0D1EKY7_9RHOB	unreviewed	VjbR protein	vjbR jaqu_05420	Jannaschia aquimarina	238	2
A0A0E1FL53	A0A0E1FL53_ACIBA	unreviewed	ER transcriptional regulator (LuxR family transcriptional regulator)	lasR IX87_15140 NCTC13305_02317	Acinetobacter baumannii	238	1
A0A0F6ANU2	A0A0F6ANU2_BRUA1	unreviewed	Transcriptional activator, LUXR family	BAbS19_I01800	Brucella abortus (strain S19)	238	1
A0A0F7HBW0	A0A0F7HBW0_SERFO	unreviewed	LuxR family transcriptional regulator (Transcriptional activator protein lasR)	lasR_2 AV650_06445 BSQ40_04310 CRN79_06975 DFO62_1054 NCTC13193_00678 WN53_11225	Serratia fonticola	238	2
A0A0J1A865	A0A0J1A865_ACIBA	unreviewed	Putative autoinducer-binding transcriptional regulator BmaR5	T630_0162	Acinetobacter baumannii MRSN 3527	238	3
A0A0K1ZSA6	A0A0K1ZSA6_RALSL	unreviewed	LuxR family transcriptional regulator (Transcriptional activator protein SolR)	solR CJO80_22370 PSS4_v1_530019 RD1301_v1_2500006 RUN1744_v1_1570007 RUN1985_v1_390026 RUN215_v1_1770027 TD1301_v1_930004 TF3108_v1_630007 TO10_v1_1240001	Ralstonia solanacearum (Pseudomonas solanacearum)	238	2
A0A0N8YGA2	ANOR_ACINO	reviewed	Transcriptional activator protein AnoR	anoR RR32_17455	Acinetobacter nosocomialis	238	3
A0A0T7NVN4	A0A0T7NVN4_YEREN	unreviewed	Regulatory protein SdiA	sdiA ERS008498_02783	Yersinia enterocolitica	238	1
A0A0T9NGC0	A0A0T9NGC0_YERKR	unreviewed	Regulatory protein SdiA	sdiA ERS008472_00468	Yersinia kristensenii	238	1
A0A0U6HX54	A0A0U6HX54_SERMA	unreviewed	Regulatory protein SdiA	sdiA ERS381490_03706	Serratia marcescens	238	1
A0A143IUY1	A0A143IUY1_ACIPI	unreviewed	Transcriptional activator protein LasR	lasR IEC338SC_0591	Acinetobacter pittii (Acinetobacter genomosp. 3)	238	2
A0A168I0U2	A0A168I0U2_KLEOX	unreviewed	N-3-oxohexanoyl-L-homoserine lactone quorum-sensing transcriptional activator	lasR_2 SAMEA2273766_03085	Klebsiella oxytoca	238	3
A0A168K6C5	A0A168K6C5_KLEOX	unreviewed	Regulatory activator SdiA	sdiA SAMEA2273766_03450	Klebsiella oxytoca	238	1
A0A1B1KKL0	A0A1B1KKL0_SERPL	unreviewed	Transcriptional activator protein EsaR	esaR_2 Q5A_002375	Serratia plymuthica PRI-2C	238	2
A0A1B1KPA8	A0A1B1KPA8_SERPL	unreviewed	Regulatory protein SdiA	sdiA Q5A_009075	Serratia plymuthica PRI-2C	238	1
A0A1C3HC33	A0A1C3HC33_SERMA	unreviewed	Regulatory protein SdiA	sdiA PWN146_01257	Serratia marcescens	238	1
A0A1C3HMG0	A0A1C3HMG0_SERMA	unreviewed	Transcriptional activator protein EsaR	esaR_2 PWN146_04998	Serratia marcescens	238	2
A0A1C4HE30	A0A1C4HE30_ACICA	unreviewed	ER transcriptional regulator	lasR NCTC7364_00134	Acinetobacter calcoaceticus	238	1
A0A1I5JND2	A0A1I5JND2_9PSED	unreviewed	LuxR family transcriptional regulator, quorum-sensing transcription factor LasR	SAMN03159304_04871	Pseudomonas sp. NFACC24-1	238	3
A0A1R3TK07	A0A1R3TK07_9RHIZ	unreviewed	Transcriptional activator protein LuxR	luxR_1 DSM25559_0585	Agrobacterium sp. DSM 25559	238	2
A0A1R3TRE6	A0A1R3TRE6_9RHIZ	unreviewed	Transcriptional activator protein LuxR	luxR_3 DSM25558_4060	Agrobacterium sp. DSM 25558	238	2
A0A1V0RSY2	A0A1V0RSY2_9RHOB	unreviewed	Transcriptional activator protein EsaR	esaR ROSMUCSMR3_03434	Roseovarius mucosus	238	2
A0A1X3JX67	A0A1X3JX67_9ESCH	unreviewed	Regulatory protein SdiA	EAPG_01693	Escherichia albertii B156	238	1
A0A1X7CYM3	A0A1X7CYM3_PARCY	unreviewed	LuxR family transcriptional regulator, quorum-sensing system regulator SolR	SAMN06295900_102141	Paraburkholderia caryophylli	238	3
A0A1X7D5R9	A0A1X7D5R9_9PSED	unreviewed	LuxR family transcriptional regulator, quorum-sensing transcription factor LasR	SAMN02745962_01466	Pseudomonas sp. LAIL14HWK12:I11	238	3
A0A220W2D3	A0A220W2D3_9SPHN	unreviewed	HTH-type quorum sensing-dependent transcriptional regulator RpaR	rpaR SPHFLASMR4Y_00177	Sphingorhabdus flavimaris	238	3
A0A285NNR8	A0A285NNR8_9PSED	unreviewed	LuxR family transcriptional regulator, quorum-sensing transcription factor LasR	SAMN05660463_01625	Pseudomonas sp. URIL14HWK12:I9	238	3
A0A285VWR1	A0A285VWR1_9GAMM	unreviewed	LuxR family transcriptional regulator/LuxR family transcriptional regulator, quorum-sensing system regulator CciR	SAMN05421509_1189	Chromohalobacter canadensis	238	2
A0A285YWC2	A0A285YWC2_9PSED	unreviewed	LuxR family transcriptional regulator, quorum-sensing transcription factor LasR	SAMN05660296_01471	Pseudomonas sp. LAIL14HWK12:I8	238	3
A0A2D1T1X0	A0A2D1T1X0_PSEPU	unreviewed	Transcriptional regulator LasR	CR511_04510	Pseudomonas putida (Arthrobacter siderocapsulatus)	238	2
A0A2D1TGZ5	A0A2D1TGZ5_PSEPU	unreviewed	Transcriptional regulator LasR	CR512_04415	Pseudomonas putida (Arthrobacter siderocapsulatus)	238	2
A0A2N7ZR15	A0A2N7ZR15_9PSED	unreviewed	Transcriptional regulator SdiA	C1Y22_19365	Pseudomonas sp. MPR-R2A5	238	1
A0A2N8BVT8	A0A2N8BVT8_9PSED	unreviewed	Transcriptional regulator SdiA	C1X97_24185	Pseudomonas sp. FW306-2-11AA	238	1
A0A2P2EDG9	A0A2P2EDG9_9PROT	unreviewed	HTH-type quorum sensing-dependent transcriptional regulator RpaR	rpaR PbB2_02799	Candidatus Phycosocius bacilliformis	238	3
A0A2U1FP90	A0A2U1FP90_9PSED	unreviewed	LuxR family quorum-sensing transcriptional regulator LasR	F474_02967	Pseudomonas sp. URIL14HWK12:I12	238	3
A0A2W7RB82	A0A2W7RB82_9RHOB	unreviewed	LuxR family quorum-sensing system transcriptional regulator CciR	LX76_01445	Cereibacter changlensis	238	3
A0A2X2GJR5	A0A2X2GJR5_9GAMM	unreviewed	Regulatory protein SdiA	sdiA NCTC13194_04961	Serratia quinivorans	238	1
A0A2X2H0T8	A0A2X2H0T8_9GAMM	unreviewed	Regulatory protein SdiA	sdiA NCTC11544_00361	Serratia quinivorans	238	1
A0A327XIH0	A0A327XIH0_RHIET	unreviewed	LuxR family transcriptional activator of conjugal transfer of Ti plasmids	BCL34_114109	Rhizobium etli	238	2
A0A331TBQ2	A0A331TBQ2_KLEPN	unreviewed	N-3-oxohexanoyl-L-homoserine lactone quorum-sensing transcriptional activator	lasR lasR_1 SAMEA104305404_12882 SAMEA4394745_01366 SAMEA4394746_01922	Klebsiella pneumoniae	238	3
A0A333Y1F6	A0A333Y1F6_ACIBA	unreviewed	ER transcriptional regulator	lasR SAMEA104305215_01635	Acinetobacter baumannii	238	1
A0A334CRM1	A0A334CRM1_ACIBA	unreviewed	ER transcriptional regulator	lasR_2 SAMEA104305229_03050	Acinetobacter baumannii	238	1
A0A334V4R8	A0A334V4R8_ACIBA	unreviewed	ER transcriptional regulator	lasR SAMEA104305246_03910 SAMEA104305261_01392	Acinetobacter baumannii	238	1
A0A334ZEN9	A0A334ZEN9_ACIBA	unreviewed	ER transcriptional regulator	lasR SAMEA104305292_02194	Acinetobacter baumannii	238	1
A0A335FY24	A0A335FY24_ACIBA	unreviewed	ER transcriptional regulator	lasR SAMEA104305318_02397	Acinetobacter baumannii	238	1
A0A370R2Z0	A0A370R2Z0_9ENTR	unreviewed	LuxR family quorum-sensing system transcriptional regulator ExpR	C8D90_102390	Enterobacillus tribolii	238	3
A0A379ZNK7	A0A379ZNK7_9GAMM	unreviewed	Regulatory protein SdiA	sdiA NCTC10861_02981	Serratia proteamaculans	238	1
A0A380A5S3	A0A380A5S3_SERMA	unreviewed	Regulatory protein SdiA	sdiA_2 NCTC10211_04668	Serratia marcescens	238	1
A0A380VUV5	A0A380VUV5_ACICA	unreviewed	ER transcriptional regulator	lasR NCTC7412_03788	Acinetobacter calcoaceticus	238	1
A0A381INB7	A0A381INB7_9BURK	unreviewed	Transcriptional activator protein luxR	luxR NCTC13388_06034	Burkholderia oklahomensis	238	2
A0A385EQQ6	A0A385EQQ6_ACIBA	unreviewed	Transcriptional activator protein AnoR	anoR BSF95_00148	Acinetobacter baumannii WM99c	238	2
A0A3G7Y1S2	A0A3G7Y1S2_9PSED	unreviewed	Transcriptional regulator, LuxA family	C4J96_4091	Pseudomonas orientalis	238	1
A0A3G8DBY2	A0A3G8DBY2_9PSED	unreviewed	Quorum-sensing transcriptional activator YpeR	C4J83_5006	Pseudomonas sp. LBUM920	238	3
A7U5T7	A7U5T7_BURPE	unreviewed	BpsR4 (LuxR family transcriptional regulator)	luxR BOC42_28665 CXQ84_22580 DF122_27685 EGT86_23715 ERS013345_05639	Burkholderia pseudomallei (Pseudomonas pseudomallei)	238	3
A9M7D5	A9M7D5_BRUC2	unreviewed	Transcriptional activator protein solR	solR BCAN_A0195	Brucella canis (strain ATCC 23365 / NCTC 10854)	238	2
C0G3W1	C0G3W1_9RHIZ	unreviewed	Transcriptional activator protein solR	BCETI_1000363	Brucella ceti str. Cudo	238	2
C0RGP2	C0RGP2_BRUMB	unreviewed	Transcriptional activator protein solR	BMEA_A0198	Brucella melitensis biotype 2 (strain ATCC 23457)	238	2
C4IR28	C4IR28_BRUAO	unreviewed	Transcriptional activator protein solR	BAAA_1000194	Brucella abortus str. 2308 A	238	2
C4WH06	C4WH06_9RHIZ	unreviewed	Transcriptional activator protein solR	OINT_1000203	Ochrobactrum intermedium LMG 3301	238	2
D0CEP4	D0CEP4_ACIB2	unreviewed	Putative autoinducer-binding transcriptional regulator BmaR5	HMPREF0010_03224	Acinetobacter baumannii (strain ATCC 19606 / DSM 30007 / CIP 70.34 / JCM 6841 / NBRC 109757 / NCIMB 12457 / NCTC 12156 / 81)	238	3
D0S7A8	D0S7A8_ACICA	unreviewed	Putative autoinducer-binding transcriptional regulator BmaR5	HMPREF0012_03297	Acinetobacter calcoaceticus RUH2202	238	3
D3JTG7	D3JTG7_ACISD	unreviewed	AqsR (Transcriptional activator protein)	aqsR AOLE_18775	Acinetobacter oleivorans (strain JCM 16667 / KCTC 23045 / DR1)	238	3
F0KJC9	F0KJC9_ACICP	unreviewed	Probable transcriptional activator of quorum sensing autoinducer synthesis transcription regulator protein	solR BDGL_003038	Acinetobacter calcoaceticus (strain PHEA-2)	238	2
K8ZYH9	K8ZYH9_9GAMM	unreviewed	Putative autoinducer-binding transcriptional regulator BmaR5	ACINWC141_0155	Acinetobacter sp. WC-141	238	3
M4UN09	M4UN09_RALSL	unreviewed	Transcriptional regulator RhlR	rhiR F504_4446	Ralstonia solanacearum FQY_4	238	2
N8SA01	N8SA01_9GAMM	unreviewed	LuxR family transcriptional regulator (Transcriptional activator protein phzR)	DBL04_18215 F985_00861 MWQ_02848	Acinetobacter seifertii	238	2
Q3Y8H6	Q3Y8H6_PSEPU	unreviewed	PpuR	ppuR	Pseudomonas putida (Arthrobacter siderocapsulatus)	238	3
Q8GEL8	Q8GEL8_PSEPU	unreviewed	Transcriptional regulator PpuR	ppuR	Pseudomonas putida (Arthrobacter siderocapsulatus)	238	3
Q8YEW9	Q8YEW9_BRUME	unreviewed	Transcriptional activator, luxr family	BMEI1758	Brucella melitensis biotype 1 (strain 16M / ATCC 23456 / NCTC 10094)	238	1
S4WDM1	S4WDM1_PHOLM	unreviewed	Orphan LuxR-type receptor PluR		Photorhabdus luminescens subsp. laumondii	238	1
U2NRB1	U2NRB1_SERFO	unreviewed	Quorum-sensing transcriptional activator YspR	L580_3728	Serratia fonticola AU-P3(3)	238	3
V5ZB24	V5ZB24_9GAMM	unreviewed	Transcriptional activator protein expR	expR EPIR_2748	Erwinia piriflorinigrans CFBP 5888	238	2
A0A023D893	A0A023D893_ACIMT	unreviewed	Transcriptional regulator LuxR	Amme_122_012	Acidomonas methanolica NBRC 104435	239	2
A0A034TA92	A0A034TA92_9GAMM	unreviewed	AHL-dependent transcriptional regulator	MA13_contig00016-0027	Edwardsiella piscicida	239	3
A0A060I7K7	A0A060I7K7_9RHIZ	unreviewed	Transcriptional regulator TraR 1	traR-1 IE4771_PA00213	Rhizobium sp. IE4771	239	2
A0A061QKB8	A0A061QKB8_9PROT	unreviewed	Transcriptional activator protein EchR	echR AQ1_02554	alpha proteobacterium Q-1	239	2
A0A075EHY2	A0A075EHY2_BURGL	unreviewed	AHL receptor (Fragment)	tofR	Burkholderia glumae (Pseudomonas glumae)	239	3
A0A075EKB2	A0A075EKB2_BURGL	unreviewed	AHL receptor (Fragment)	tofR	Burkholderia glumae (Pseudomonas glumae)	239	3
A0A076LK21	A0A076LK21_9GAMM	unreviewed	AHL-dependent transcriptional regulator	ETEE_0691	Edwardsiella anguillarum ET080813	239	3
A0A078L4R8	A0A078L4R8_9GAMM	unreviewed	Transcriptional activator protein LuxR	luxR_2 BN59_03218	Legionella massiliensis	239	2
A0A0A0Z1I3	A0A0A0Z1I3_9PSED	unreviewed	Transcriptional regulator (Fragment)	phzR	Pseudomonas chlororaphis subsp. aurantiaca	239	1
A0A0C7AE60	A0A0C7AE60_PSEAI	unreviewed	Transcriptional activator protein LasR	lasR_1 ALP65_02647 C0044_10720 C8257_20625 CGU42_26095 DT376_05900 DZ940_20890 EFK68_10365 EGV95_21485 RW109_RW109_04820	Pseudomonas aeruginosa	239	2
A0A0D6NUS3	A0A0D6NUS3_9PROT	unreviewed	Transcriptional regulator LuxR	Abol_031_004	Acetobacter orleanensis JCM 7639	239	2
A0A0D6QDM0	A0A0D6QDM0_KOMXY	unreviewed	N-acylhomoserine lactone-dependent regulatory protein	Gxy13693_072_014	Komagataeibacter xylinus NBRC 13693	239	2
A0A0E1SFF5	A0A0E1SFF5_BURPE	unreviewed	Autoinducer-binding transcriptional regulator BpsR	bpsR BURPS305_5194	Burkholderia pseudomallei 305	239	3
A0A0E1U4D1	A0A0E1U4D1_BURPE	unreviewed	Autoinducer-binding transcriptional regulator BpsR	bpsR BUC_5451	Burkholderia pseudomallei 576	239	3
A0A0E1UGY5	A0A0E1UGY5_BURPE	unreviewed	Autoinducer-binding transcriptional regulator BpsR	bpsR BUH_5539	Burkholderia pseudomallei Pakistan 9	239	3
A0A0E1VTM5	A0A0E1VTM5_BURPE	unreviewed	Autoinducer-binding transcriptional regulator BpsR	bpsR BURPS1710A_A0368	Burkholderia pseudomallei 1710a	239	3
A0A0G5UJR9	A0A0G5UJR9_PSEAI	unreviewed	Transcriptional activator protein LasR	lasR_2 PAERUG_E15_London_28_01_14_06069	Pseudomonas aeruginosa	239	2
A0A0H2WC56	A0A0H2WC56_BURMA	unreviewed	N-acyl homoserine lactone transcriptional regulator	cepR BMAA1345	Burkholderia mallei (strain ATCC 23344)	239	3
A0A0H2Z901	A0A0H2Z901_PSEAB	unreviewed	Transcriptional regulator LasR	lasR PA14_45960	Pseudomonas aeruginosa (strain UCBPP-PA14)	239	3
A0A0H3DUW2	A0A0H3DUW2_EDWTF	unreviewed	EdwR	edwR ETAF_2334	Edwardsiella tarda (strain FL6-60)	239	2
A0A0H3HTJ9	A0A0H3HTJ9_BURP2	unreviewed	Transcriptional regulator RhlR	pmlR BP1026B_II0974	Burkholderia pseudomallei (strain 1026b)	239	2
A0A0H5CYZ5	A0A0H5CYZ5_9RHOB	unreviewed	HTH-type quorum sensing-dependent transcriptional regulator VjbR	vjbR NIT7321_01096	Phaeobacter italicus	239	3
A0A0K0U3K3	A0A0K0U3K3_9RHIZ	unreviewed	Transcriptional activator protein LuxR	LuxR XM25_22435	Devosia sp. H5989	239	2
A0A0M0EGN0	A0A0M0EGN0_KOMEU	unreviewed	Transcriptional activator protein LuxR	luxR2 KOEU_20060	Komagataeibacter europaeus (Gluconacetobacter europaeus)	239	2
A0A0N0MF70	A0A0N0MF70_9PROT	unreviewed	N-acylhomoserine lactone-dependent regulatory protein	GLUCOINTEAF2_0202191	Komagataeibacter intermedius AF2	239	2
A0A0P1ENP6	A0A0P1ENP6_9RHOB	unreviewed	HTH-type quorum sensing-dependent transcriptional regulator VjbR	vjbR_1 RUM4293_02402	Ruegeria atlantica	239	3
A0A0P1H7Q4	A0A0P1H7Q4_9RHOB	unreviewed	HTH-type quorum sensing-dependent transcriptional regulator VjbR	vjbR PHA8399_01160	Leisingera aquaemixtae	239	3
A0A0P1IAA1	A0A0P1IAA1_9RHOB	unreviewed	HTH-type quorum sensing-dependent transcriptional regulator VjbR	vjbR RUE5091_02205	Ruegeria denitrificans	239	3
A0A0P1ID44	A0A0P1ID44_9RHOB	unreviewed	HTH-type quorum sensing-dependent transcriptional regulator VjbR	vjbR PH7735_02985	Phaeobacter sp. CECT 7735	239	3
A0A0S1AWN4	A0A0S1AWN4_9GAMM	unreviewed	AhyR/AsaR family transcriptional regulator	ahyR AOT14_07800	Stenotrophomonas acidaminiphila	239	1
A0A0W0IFB7	A0A0W0IFB7_PSEVI	unreviewed	Transcriptional regulator LasR	AO067_11320	Pseudomonas viridiflava ICMP 13104	239	2
A0A0W0JS31	A0A0W0JS31_PSESY	unreviewed	Transcriptional regulator LasR	AO070_06145	Pseudomonas syringae pv. syringae PD2766	239	2
A0A109KY10	A0A109KY10_PSEFL	unreviewed	Transcriptional activator protein LasR	lasR_2 PFLmoz3_06068	Pseudomonas fluorescens	239	2
A0A118DPP0	A0A118DPP0_9BURK	unreviewed	LuxR family transcriptional regulator (Transcriptional regulator RhlR)	BSIN_3205 WS67_06745	Burkholderia singularis	239	2
A0A132C1A3	A0A132C1A3_9RHOB	unreviewed	HTH-type quorum sensing-dependent transcriptional regulator VjbR	vjbR TRIHO_07070	Tritonibacter horizontis	239	3
A0A142PB86	A0A142PB86_9BURK	unreviewed	LuxR family transcriptional regulator (Transcriptional activator protein SolR)	solR A8E72_25655 A8F55_22550 DFS07_101503 F01_460338 UE95_11215	Burkholderia cenocepacia	239	2
A0A165MYC4	A0A165MYC4_9RHOB	unreviewed	Transcriptional activator protein LuxR	luxR_1 PsW74_05161	Pseudovibrio sp. W74	239	2
A0A165N6C7	A0A165N6C7_9RHOB	unreviewed	Transcriptional activator protein LuxR	luxR_2 PsW74_05431	Pseudovibrio sp. W74	239	2
A0A165PFS6	A0A165PFS6_9RHOB	unreviewed	Transcriptional activator protein LuxR	luxR_2 PsAD26_05525	Pseudovibrio sp. Ad26	239	2
A0A165SRH8	A0A165SRH8_9RHOB	unreviewed	Transcriptional activator protein LuxR	luxR_1 PsAD26_04658	Pseudovibrio sp. Ad26	239	2
A0A165VML0	A0A165VML0_9RHOB	unreviewed	Transcriptional activator protein LuxR	luxR_2 PsAD2_03734	Pseudovibrio axinellae	239	2
A0A165YP81	A0A165YP81_9RHOB	unreviewed	Transcriptional activator protein LuxR	luxR_2 PsWM33_04811	Pseudovibrio sp. WM33	239	2
A0A166A6X0	A0A166A6X0_9RHOB	unreviewed	Transcriptional activator protein LuxR	luxR_1 PsAD2_01171	Pseudovibrio axinellae	239	2
A0A166C3K6	A0A166C3K6_9RHOB	unreviewed	Transcriptional activator protein LuxR	luxR_1 PsWM33_03392	Pseudovibrio sp. WM33	239	2
A0A175R688	A0A175R688_9RHIZ	unreviewed	LysR family transcriptional regulator	NS226_16605 NS365_20975	Aureimonas ureilytica	239	1
A0A181C546	A0A181C546_9PROT	unreviewed	Transcriptional activator protein LuxR	luxR_2 KRIGEM_03383	Komagataeibacter rhaeticus	239	2
A0A1C3K8I8	A0A1C3K8I8_9BURK	unreviewed	Transcriptional regulator RhlR	ODI_00666 ODI_R1513	Orrella dioscoreae	239	2
A0A1C8FE16	A0A1C8FE16_BURPY	unreviewed	CepR	cepR	Burkholderia pyrrocinia (Pseudomonas pyrrocinia)	239	2
A0A1G5LWS1	A0A1G5LWS1_ACIBA	unreviewed	ER transcriptional regulator	lasR_2 SAMEA104305299_05346 SAMEA104305315_04992 SAMEA104305337_04936	Acinetobacter baumannii	239	1
A0A1H0HN63	A0A1H0HN63_PSESX	unreviewed	LuxR family transcriptional regulator, quorum-sensing transcription factor LasR	SAMN05444505_11755	Pseudomonas syringae	239	3
A0A1H1J5B9	A0A1H1J5B9_9RHIZ	unreviewed	LuxR family transcriptional regulator, activator of conjugal transfer of Ti plasmids	SAMN05519103_03308	Rhizobiales bacterium GAS113	239	1
A0A1H1NQ23	A0A1H1NQ23_9PSED	unreviewed	LuxR family transcriptional regulator, quorum-sensing transcription factor LasR/LuxR family transcriptional regulator, quorum-sensing system regulator CciR	SAMN05216598_0231	Pseudomonas asplenii	239	2
A0A1H4QVG6	A0A1H4QVG6_9BRAD	unreviewed	LuxR family transcriptional regulator, activator of conjugal transfer of Ti plasmids	SAMN05444171_0956	Bradyrhizobium lablabi	239	1
A0A1H6NN97	A0A1H6NN97_9PSED	unreviewed	LuxR family transcriptional regulator, quorum-sensing transcription factor LasR/LuxR family transcriptional regulator, quorum-sensing system regulator CciR	SAMN05216581_2393	Pseudomonas fuscovaginae	239	2
A0A1H8WS75	A0A1H8WS75_9RHIZ	unreviewed	Transcriptional activator protein TraR	traR RTCCBAU85039_6126	Rhizobium tibeticum	239	2
A0A1I0KHR3	A0A1I0KHR3_MYXFU	unreviewed	LuxR family transcriptional regulator, quorum-sensing system regulator SolR	SAMN05443572_106509	Myxococcus fulvus	239	3
A0A1L3I8A5	A0A1L3I8A5_9RHOB	unreviewed	Putative transcriptional activator protein RaiR	raiR PhaeoP97_02968	Phaeobacter porticola	239	2
A0A1N6J696	A0A1N6J696_9BURK	unreviewed	LuxR family transcriptional regulator, quorum-sensing system regulator SolR	SAMN05444165_2831	Paraburkholderia phenazinium	239	3
A0A1N6J9I8	A0A1N6J9I8_9BURK	unreviewed	LuxR family transcriptional regulator, quorum-sensing system regulator SolR	SAMN05444165_2917	Paraburkholderia phenazinium	239	3
A0A1S2BQU2	A0A1S2BQU2_PLUGE	unreviewed	Transcriptional regulator SdiA	BB778_10420	Pluralibacter gergoviae (Enterobacter gergoviae)	239	1
A0A1U9Z153	A0A1U9Z153_9RHIZ	unreviewed	Transcriptional activator protein LasR	lasR Mame_02050	Martelella mediterranea DSM 17316	239	2
A0A1X0VKP3	A0A1X0VKP3_9PSED	unreviewed	Transcriptional regulator LasR	BW687_18630	Pseudomonas graminis	239	2
A0A1X7BQD3	A0A1X7BQD3_9RHOB	unreviewed	Transcriptional activator protein LasR	lasR ROA7745_01609	Roseovarius aestuarii	239	2
A0A1Y4YED9	A0A1Y4YED9_PLUGE	unreviewed	Transcriptional regulator SdiA	B5M10_00670	Pluralibacter gergoviae (Enterobacter gergoviae)	239	1
A0A1Y5TKX7	A0A1Y5TKX7_9RHOB	unreviewed	HTH-type quorum sensing-dependent transcriptional regulator VjbR	vjbR TRL7639_03788	Ruegeria litorea R37	239	3
A0A221JX04	A0A221JX04_9RHOB	unreviewed	HTH-type quorum sensing-dependent transcriptional regulator VjbR	vjbR SULPSESMR1_00411	Sulfitobacter pseudonitzschiae	239	3
A0A238KEF8	A0A238KEF8_9RHOB	unreviewed	HTH-type quorum sensing-dependent transcriptional regulator VjbR	vjbR RUA8715_01951	Ruegeria arenilitoris	239	3
A0A244EN80	A0A244EN80_PSESX	unreviewed	Transcriptional regulator LasR	BW686_18630	Pseudomonas syringae	239	2
A0A251ZGT7	A0A251ZGT7_PLUGE	unreviewed	Regulatory protein SdiA (Transcriptional regulator SdiA)	sdiA AZ034_003698 CRX51_14700 NCTC11434_02276	Pluralibacter gergoviae (Enterobacter gergoviae)	239	1
A0A291FK56	A0A291FK56_9RHOB	unreviewed	Putative transcriptional activator protein RaiR	raiR_1 raiR PhaeoP13_00300 PhaeoP36_00307	Phaeobacter piscinae	239	2
A0A2A7U118	A0A2A7U118_EDWTA	unreviewed	LuxR family transcriptional regulator (Transcriptional activator protein lasR)	lasR CRM76_08505 NCTC13561_01986	Edwardsiella tarda	239	2
A0A2I7K5C5	A0A2I7K5C5_9RHOB	unreviewed	Putative transcriptional activator protein RaiR	raiR PhaeoP88_00380	Phaeobacter inhibens	239	2
A0A2L0IEL1	A0A2L0IEL1_9GAMM	unreviewed	Transcriptional regulator SdiA	C2E15_07985	Mixta gaviniae	239	1
A0A2N7RBV5	A0A2N7RBV5_9PSED	unreviewed	Regulatory protein SdiA	sdiA PseAD21_13270	Pseudomonas sp. AD21	239	1
A0A2R3IRU3	A0A2R3IRU3_PSEAI	unreviewed	Transcriptional activator protein LasR	lasR CSB93_5193	Pseudomonas aeruginosa	239	2
A0A2R8C635	A0A2R8C635_9RHOB	unreviewed	HTH-type quorum sensing-dependent transcriptional regulator VjbR	vjbR TRM7615_01381	Ruegeria mediterranea M17	239	3
A0A2V2TWG6	A0A2V2TWG6_9PSED	unreviewed	Transcriptional activator protein LasR	DK265_03790	Pseudomonas sp. RW410	239	2
A0A2V4PNU5	A0A2V4PNU5_PSESJ	unreviewed	Transcriptional regulator LasR	ALQ44_00682 ALQ81_102121	Pseudomonas syringae pv. pisi	239	2
A0A2X4UD75	A0A2X4UD75_SERPL	unreviewed	Regulatory protein SdiA	sdiA NCTC12961_02245	Serratia plymuthica	239	1
A0A376D9W2	A0A376D9W2_9GAMM	unreviewed	Transcriptional activator protein lasR	lasR NCTC12121_00946	Edwardsiella hoshinae	239	2
A0A379HVW3	A0A379HVW3_PSEAI	unreviewed	Transcriptional regulator LasR	lasR_1 NCTC13719_03810	Pseudomonas aeruginosa	239	2
A0A379I931	A0A379I931_PSEFL	unreviewed	Transcriptional regulator LasR	lasR_1 NCTC10392_01240	Pseudomonas fluorescens	239	2
A0A381IEM6	A0A381IEM6_9BURK	unreviewed	Regulatory protein SdiA	sdiA_2 NCTC13388_04193	Burkholderia oklahomensis	239	1
A0A383M3J0	A0A383M3J0_ACIBA	unreviewed	ER transcriptional regulator	lasR_4 SAMEA104305299_06952	Acinetobacter baumannii	239	1
A0A395L2S8	A0A395L2S8_9RHIZ	unreviewed	HTH-type quorum sensing-dependent transcriptional regulator VjbR	vjbR BLJAPNOD_05501	Ensifer sp. M14	239	3
A0A3M3EYP5	A0A3M3EYP5_PSESX	unreviewed	Transcriptional regulator LasR	ALQ76_102530	Pseudomonas syringae pv. atrofaciens	239	2
A1KWS3	A1KWS3_BURGL	unreviewed	AHL receptor (Quorum sensing LuxR family sensor regulator)	tofR	Burkholderia glumae (Pseudomonas glumae)	239	3
A2RXK4	A2RXK4_BURM9	unreviewed	Autoinducer-binding transcriptional regulator BpsR	bpsR BMA10229_0607	Burkholderia mallei (strain NCTC 10229)	239	3
A3NIX1	A3NIX1_BURP6	unreviewed	Autoinducer-binding transcriptional regulator BpsR	bpsR BURPS668_A1295	Burkholderia pseudomallei (strain 668)	239	3
A3P4J8	A3P4J8_BURP0	unreviewed	Autoinducer-binding transcriptional regulator BpsR	bpsR BURPS1106A_A1223	Burkholderia pseudomallei (strain 1106a)	239	3
A4EZ40	A4EZ40_9RHOB	unreviewed	Autoinducer-binding transcriptional regulator LuxR	RSK20926_03972	Roseobacter sp. SK209-2-6	239	2
A6V868	A6V868_PSEA7	unreviewed	Transcriptional regulator LasR	lasR PSPA7_3898	Pseudomonas aeruginosa (strain PA7)	239	2
A7UJ09	A7UJ09_9PSED	unreviewed	LasR	lasR	Pseudomonas sp. M18	239	3
A8EL45	A8EL45_BURPE	unreviewed	Autoinducer-binding transcriptional regulator BpsR	bpsR BURPS406E_G0372	Burkholderia pseudomallei 406e	239	3
A9DQR3	A9DQR3_9RHOB	unreviewed	Transcriptional activator protein RaiR, putative	OIHEL45_01695	Sulfitobacter indolifex HEL-45	239	2
A9JPX1	A9JPX1_PSEAI	unreviewed	LasR protein	lasR	Pseudomonas aeruginosa	239	3
B1H5N1	B1H5N1_BURPE	unreviewed	Autoinducer-binding transcriptional regulator BpsR	bpsR BURPSS13_T0348	Burkholderia pseudomallei S13	239	3
B4EMD0	B4EMD0_BURCJ	unreviewed	N-acylhomoserine lactone dependent regulatory protein CepR	cepR BCAM1868	Burkholderia cenocepacia (strain ATCC BAA-245 / DSM 16553 / LMG 16656 / NCTC 13227 / J2315 / CF5610) (Burkholderia cepacia (strain J2315))	239	2
B7QRK8	B7QRK8_9RHOB	unreviewed	Autoinducer-binding transcriptional regulator LuxR	luxR RR11_2850	Ruegeria sp. R11	239	2
B7RJD3	B7RJD3_9RHOB	unreviewed	Autoinducer-binding transcriptional regulator LuxR	luxR RGAI101_376	Roseobacter sp. GAI101	239	2
B9AZH0	B9AZH0_9BURK	unreviewed	Autoinducer-binding transcriptional regulator BpsR	bpsR BURMUCGD1_4094	Burkholderia multivorans CGD1	239	3
B9BH41	B9BH41_9BURK	unreviewed	N-acyl homoserine lactone transcriptional regulator	BURMUCGD2_4477	Burkholderia multivorans CGD2	239	3
B9NRT0	B9NRT0_9RHOB	unreviewed	Autoinducer-binding transcriptional regulator LuxR	luxR_1 RKLH11_1933	Rhodobacteraceae bacterium KLH11	239	2
C4APX2	C4APX2_BURML	unreviewed	Autoinducer-binding transcriptional regulator BpsR	BMAGB8_A1521	Burkholderia mallei GB8 horse 4	239	3
C4I2I3	C4I2I3_BURPE	unreviewed	Autoinducer-binding transcriptional regulator BpsR	GBP346_B0552	Burkholderia pseudomallei MSHR346	239	3
D0CQ59	D0CQ59_RUELI	unreviewed	Autoinducer-binding transcriptional regulator LuxR	SL1157_0613	Ruegeria lacuscaerulensis (strain DSM 11314 / KCTC 2953 / ITI-1157) (Silicibacter lacuscaerulensis)	239	2
D0ZC89	D0ZC89_EDWTE	unreviewed	AHL-dependent transcriptional regulator	ETAE_2593	Edwardsiella tarda (strain EIB202)	239	3
F3GCD2	F3GCD2_PSESJ	unreviewed	Transcriptional regulator LasR	PSYPI_21120	Pseudomonas syringae pv. pisi str. 1704B	239	2
H7C753	H7C753_BURPS	unreviewed	N-acylhomoserine lactone dependent regulatory protein	pmlR BPSS0887	Burkholderia pseudomallei (strain K96243)	239	2
I2DX16	I2DX16_9BURK	unreviewed	Transcriptional regulator RhlR	MYA_4841	Burkholderia sp. KJ006	239	2
I7ETT3	I7ETT3_PHAIB	unreviewed	Putative transcriptional activator protein RaiR	raiR PGA1_c03880	Phaeobacter inhibens (strain ATCC 700781 / DSM 17395 / CIP 105210 / JCM 21319 / NBRC 16654 / NCIMB 13546 / BS107)	239	2
J4JLC8	J4JLC8_9BURK	unreviewed	Autoinducer-binding transcriptional regulator BpsR	bspR BURMUCF2_A0516	Burkholderia multivorans CF2	239	3
P25084	LASR_PSEAE	reviewed	Transcriptional activator protein LasR	lasR PA1430	Pseudomonas aeruginosa (strain ATCC 15692 / DSM 22644 / CIP 104116 / JCM 14847 / LMG 12228 / 1C / PRS 101 / PAO1)	239	3
Q169S8	Q169S8_ROSDO	unreviewed	Transcriptional activator protein RaiR, putative	rhlR RD1_1638	Roseobacter denitrificans (strain ATCC 33942 / OCh 114) (Erythrobacter sp. (strain OCh 114)) (Roseobacter denitrificans)	239	2
Q2K2Q0	Q2K2Q0_RHIEC	unreviewed	Conjugal transfer transcriptional regulator protein, LuxR family	traR RHE_PA00167	Rhizobium etli (strain CFN 42 / ATCC 51251)	239	1
Q3JFL8	Q3JFL8_BURP1	unreviewed	BpsR	bpsR BURPS1710b_A2485	Burkholderia pseudomallei (strain 1710b)	239	2
Q4VSJ9	Q4VSJ9_BURGL	unreviewed	AHL receptor (Quorum sensing LuxR family sensor regulator)	tofR	Burkholderia glumae (Pseudomonas glumae)	239	3
Q5LXF5	Q5LXF5_RUEPO	unreviewed	Autoinducer-binding transcriptional regulator LuxR	luxR-1 SPO0371	Ruegeria pomeroyi (strain ATCC 700808 / DSM 15171 / DSS-3) (Silicibacter pomeroyi)	239	2
Q60HM0	Q60HM0_EDWTA	unreviewed	AHL-dependent transcriptional regulator	edwR	Edwardsiella tarda	239	3
Q6LB43	Q6LB43_OLICO	unreviewed	Putative transcriptional activator protein TraR	traR OCA5_pHCG301160	Oligotropha carboxidovorans (strain ATCC 49405 / DSM 1227 / KCTC 32145 / OM5)	239	2
Q6UBQ1	Q6UBQ1_BURPE	unreviewed	BpsR (LuxR family transcriptional regulator) (N-acyl homoserine lactone transcriptional regulator) (Sigma-70, region 4 family protein) (Transcriptional activator)	bpsR cepR BOC42_24165 CXQ84_26615 DF122_08230 DP49_3334 EGT86_36545 ERS013345_00205	Burkholderia pseudomallei (Pseudomonas pseudomallei)	239	3
Q7B6T8	Q7B6T8_BURPE	unreviewed	Transcriptional activator	bpsR	Burkholderia pseudomallei (Pseudomonas pseudomallei)	239	1
Q84HT3	Q84HT3_RHIET	unreviewed	Transcriptional activator protein TraR	traR	Rhizobium etli	239	3
Q93PF4	Q93PF4_BURVI	unreviewed	N-acyl homoserine lactone transcriptional regulator	cepR	Burkholderia vietnamiensis	239	3
Q93PF6	Q93PF6_9BURK	unreviewed	N-acyl homoserine lactone transcriptional regulator	cepR	Burkholderia stabilis	239	3
Q93PF7	Q93PF7_9BURK	unreviewed	N-acyl homoserine lactone transcriptional regulator	cepR	Burkholderia multivorans	239	3
Q93PF9	Q93PF9_BURCE	unreviewed	N-acyl homoserine lactone transcriptional regulator	cepR	Burkholderia cepacia (Pseudomonas cepacia)	239	3
Q9AER1	Q9AER1_9BURK	unreviewed	AHL receptor	bafR	Burkholderia ambifaria	239	3
Q9AM46	Q9AM46_BURCE	unreviewed	AHL receptor	cepR	Burkholderia cepacia (Pseudomonas cepacia)	239	3
Q9AM47	Q9AM47_BURVI	unreviewed	AHL receptor	cepR	Burkholderia vietnamiensis	239	3
Q9AM48	Q9AM48_9BURK	unreviewed	AHL receptor	cepR	Burkholderia stabilis	239	3
Q9AM49	Q9AM49_BURCE	unreviewed	AHL receptor	cepR	Burkholderia cepacia (Pseudomonas cepacia)	239	3
Q9AM50	Q9AM50_9BURK	unreviewed	AHL receptor	cepR	Burkholderia multivorans	239	3
Q9AM51	Q9AM51_BURCE	unreviewed	AHL receptor (CepR protein) (LuxR family transcriptional regulator) (Transcriptional activator)	cepR CEQ23_32415 DF057_25915	Burkholderia cepacia (Pseudomonas cepacia)	239	3
Q9ZIU0	Q9ZIU0_BURCE	unreviewed	Transcriptional activator	cepR	Burkholderia cepacia (Pseudomonas cepacia)	239	1
R4IL88	R4IL88_9RHIZ	unreviewed	LuxR	luxR	Sinorhizobium sp. M14	239	2
S9R0X5	S9R0X5_9RHOB	unreviewed	Transcriptional activator protein raiR	Salmuc_04808	Salipiger mucosus DSM 16094	239	2
U2H409	U2H409_9BURK	unreviewed	Transcriptional regulator RhlR	L810_2263	Burkholderia sp. AU4i	239	2
V5RFT6	V5RFT6_9RHIZ	unreviewed	Putative LuxR-type transcriptional regulator protein traR (TraR)	traR LPU83_pLPU83a_0149	Rhizobium favelukesii	239	2
V6AHU1	V6AHU1_PSEAI	unreviewed	Transcriptional activator protein lasR	lasR PAMH27_3858	Pseudomonas aeruginosa MH27	239	2
A0A023YZE0	A0A023YZE0_ECOLX	unreviewed	N-3-oxohexanoyl-L-homoserine lactone quorum-sensing transcriptional activator SdiA	sdiA ECRM12581_12220	Escherichia coli O145:H28 str. RM12581	240	3
A0A029HX31	A0A029HX31_ECOLX	unreviewed	Regulatory protein SdiA	sdiA AD23_2108	Escherichia coli 2-005-03_S4_C3	240	1
A0A029IRB6	A0A029IRB6_ECOLX	unreviewed	Regulatory protein SdiA	sdiA AC93_2008	Escherichia coli 2-005-03_S4_C2	240	1
A0A066RJ77	A0A066RJ77_ECOLX	unreviewed	DNA-binding transcriptional activator SdiA (Quorum-sensing transcriptional activator) (Regulatory protein SdiA) (Transcriptional regulator) (Transcriptional regulator SdiA)	sdiA A6592_10300 ACN77_00385 AM446_16855 AMK83_16775 BIU72_02185 BK292_17080 BK375_10865 BK383_08985 BMT53_00395 BVL39_18090 BZL69_11590 C5715_19195 C7235_10145 C7B08_11900 COD46_09660 CRD98_08890 CRT46_11335 D5653_07100 D9G48_09505 D9G53_00870 D9H84_21570 D9J48_02020 DD762_05270 DL454_17900 DL800_09470 DMI41_21465 E2855_02455 EC95NR1_00910 ED658_13470 ERS085379_01318 ERS085416_01209 NCTC10082_04…	Escherichia coli	240	2
A0A069XKB2	A0A069XKB2_ECOLX	unreviewed	Regulatory protein SdiA	sdiA AD17_2791	Escherichia coli 3-373-03_S4_C2	240	1
A0A070SV61	A0A070SV61_ECOLX	unreviewed	Regulatory protein SdiA	sdiA AC45_0671	Escherichia coli 2-210-07_S3_C3	240	1
A0A070V1M4	A0A070V1M4_ECOLX	unreviewed	Regulatory protein SdiA	sdiA AC16_0065	Escherichia coli 2-177-06_S3_C2	240	1
A0A073G7C2	A0A073G7C2_ECOLX	unreviewed	Regulatory protein SdiA	sdiA AD31_2248	Escherichia coli 2-427-07_S4_C3	240	1
A0A073HFF8	A0A073HFF8_ECOLX	unreviewed	Regulatory protein SdiA	sdiA AB67_2157	Escherichia coli 5-366-08_S1_C3	240	1
A0A073ULH1	A0A073ULH1_ECOLX	unreviewed	Regulatory protein SdiA	sdiA AB08_3275	Escherichia coli 5-366-08_S1_C1	240	1
A0A074HXT6	A0A074HXT6_ECOLX	unreviewed	Regulatory protein SdiA	sdiA AC84_2185	Escherichia coli 1-392-07_S4_C1	240	1
A0A078LG26	A0A078LG26_CITKO	unreviewed	DNA-binding transcriptional activator SdiA (Transcriptional regulator SdiA)	sdiA BN1086_01110 EGS84_13285 EGX86_14970 NCTC10770_01893	Citrobacter koseri (Citrobacter diversus)	240	1
A0A080FT25	A0A080FT25_ECOLX	unreviewed	Regulatory protein SdiA	sdiA AD40_2283	Escherichia coli 1-392-07_S4_C3	240	1
A0A080IUV3	A0A080IUV3_ECOLX	unreviewed	Regulatory protein SdiA	sdiA AC28_2105	Escherichia coli 1-250-04_S3_C2	240	1
A0A085GD49	A0A085GD49_9ENTR	unreviewed	Quorum-sensing transcriptional activator	sdiA GBAG_2432	Buttiauxella agrestis ATCC 33320	240	1
A0A085NW14	A0A085NW14_ECOLX	unreviewed	DNA-binding transcriptional activator SdiA (Transcriptional regulator) (Transcriptional regulator SdiA)	sdiA A9819_11630 CR539_14335 D2F89_02805 D9H12_21570 EFV06_12830 JD73_30040 SAMEA3472056_01315 SAMEA3472108_01200	Escherichia coli	240	1
A0A090ULU8	A0A090ULU8_9ENTR	unreviewed	Transcriptional regulator SdiA	sdiA CIWKM_03_02930	Citrobacter werkmanii NBRC 105721	240	1
A0A0A0FDR8	A0A0A0FDR8_ECOLX	unreviewed	Regulatory protein SdiA	EL76_1887	Escherichia coli G3/10	240	1
A0A0A1RV98	A0A0A1RV98_9ENTR	unreviewed	N-3-oxohexanoyl-L-homoserine lactone quorum-sensing transcriptional activator @ N-3-oxooctanoyl-L-homoserine lactone quorum-sensing transcriptional activator		Citrobacter pasteurii	240	3
A0A0A8UEF1	A0A0A8UEF1_ECOLX	unreviewed	DNA-binding transcriptional activator	sdiA ECO26H__400042	Escherichia coli O26:H11	240	1
A0A0B1ESY1	A0A0B1ESY1_ECOLX	unreviewed	DNA-binding transcriptional activator SdiA (Transcriptional regulator SdiA)	sdiA BET08_16490 BUE81_10930 C5N07_02090 CSB64_21470 DNQ41_13985 NCTC11022_01816	Escherichia coli	240	1
A0A0B6S6Z3	A0A0B6S6Z3_9BURK	unreviewed	N-octanoyl homoserine lactone synthase RhlR/TofR	rhlR BGL_2c09870	Burkholderia plantarii	240	3
A0A0B7G357	A0A0B7G357_KLEVA	unreviewed	DNA-binding transcriptional activator (Transcriptional regulator SdiA)	sdiA DMS35_09660 KVR801_120133	Klebsiella variicola	240	1
A0A0C2E610	A0A0C2E610_ECOLX	unreviewed	DNA-binding transcriptional activator SdiA (Regulatory protein SdiA) (Transcriptional regulator) (Transcriptional regulator SdiA)	sdiA AC067_19285 B9T59_01685 BANRA_02508 BER14_19325 CDL37_01025 CQP61_16925 CWM24_17715 D9D77_11020 D9H66_21135 DTM25_05825 EAI36_14690 NCTC8985_00588 SAMEA3472070_00699	Escherichia coli	240	1
A0A0C2I5R4	A0A0C2I5R4_9PSED	unreviewed	Transcriptional regulator RhlR	UCMB321_5802	Pseudomonas batumici	240	2
A0A0D7LQT7	A0A0D7LQT7_CITFR	unreviewed	Transcriptional regulator SdiA	sdiA BED45_22250 EOL01_08950	Citrobacter freundii	240	1
A0A0D7LVS3	A0A0D7LVS3_CITFR	unreviewed	DNA-binding transcriptional activator SdiA (LuxR family transcriptional regulator) (Regulatory protein SdiA) (Transcriptional regulator SdiA)	sdiA AM363_18225 AN672_09435 AZ002_004747 AZ006_000154 B9P90_16010 CES93_09995 CFA70_00420 HMPREF3212_02353 NCTC13639_02322 TO64_02445	Citrobacter freundii	240	1
A0A0E0TZK8	A0A0E0TZK8_ECOLX	unreviewed	Regulatory protein SdiA	UMNK88_2391	Escherichia coli UMNK88	240	1
A0A0E0V608	A0A0E0V608_ECOLX	unreviewed	Quorum-sensing transcriptional activator	sdiA CE10_2201	Escherichia coli O7:K1 str. CE10	240	1
A0A0E0XZ44	A0A0E0XZ44_ECO1C	unreviewed	DNA-binding transcriptional activator SdiA	O3K_10050	Escherichia coli O104:H4 (strain 2011C-3493)	240	1
A0A0E1LYK4	A0A0E1LYK4_ECOLX	unreviewed	Quorum-sensing transcriptional activator	sdiA EC1303_c20880	Escherichia coli 1303	240	1
A0A0E1SRV1	A0A0E1SRV1_ECOLX	unreviewed	Regulatory protein SdiA	sdiA Ec53638_4276	Escherichia coli 53638	240	1
A0A0E2L417	A0A0E2L417_ECOU3	unreviewed	Regulatory protein SdiA	G925_01879	Escherichia coli (strain UMEA 3162-1)	240	1
A0A0E9BHV7	A0A0E9BHV7_PANAN	unreviewed	AHL-dependent transcriptional regulator (LuxR family transcriptional regulator)	rhlR C7427_101655	Pantoea ananas (Erwinia uredovora)	240	3
A0A0F3US84	A0A0F3US84_ECOLX	unreviewed	Transcriptional regulator (Transcriptional regulator SdiA)	sdiA ED648_16100 ED653_20390 UN91_08410	Escherichia coli	240	1
A0A0F3UXY9	A0A0F3UXY9_ECOLX	unreviewed	DNA-binding transcriptional activator SdiA (N-3-oxohexanoyl-L-homoserine lactone quorum-sensing transcriptional activator) (Regulatory protein SdiA) (Transcriptional regulator) (Transcriptional regulator SdiA)	sdiA ACN81_03675 AKG99_00695 AML07_25475 APT94_07600 APZ14_25420 AUS26_25545 AW106_19755 B7C53_17570 BANRA_00874 C5P44_16025 COD30_05000 D9H70_00950 D9I18_10435 DIV22_07775 EB553_11220 EB569_19485 EB595_17380 ED600_14455 EF321_11585 EF364_17900 EIA21_10005 ERS085374_02767 ERS150876_01545 FORC28_2238 NCTC13462_05771 NCTC8960_04849 NCTC9062_01085 NCTC9706_04397 NCTC9969_02204 SAMEA3472044_04399 SAM…	Escherichia coli	240	2
A0A0F6B2T2	A0A0F6B2T2_SALT1	unreviewed	DNA-binding transcriptional activator SdiA	sdiA STM14_2368	Salmonella typhimurium (strain 14028s / SGSC 2262)	240	1
A0A0F6C5K3	A0A0F6C5K3_ECOLX	unreviewed	DNA-binding transcriptional activator SdiA	CDCO157_2454	Escherichia coli Xuzhou21	240	1
A0A0F6F7W3	A0A0F6F7W3_ECO57	unreviewed	N-3-oxohexanoyl-L-homoserine lactone quorum-sensing transcriptional activator at N-3-oxooctanoyl-L-homoserine lactone quorum-sensing transcriptional activator	sdiA SS52_2638	Escherichia coli O157:H7 str. SS52	240	3
A0A0F7DIT7	A0A0F7DIT7_SALET	unreviewed	DNA-binding transcriptional activator SdiA (Transcriptional regulator SdiA)	sdiA A5895_23345 ALY73_21390 CVR97_18520 EBK19_10150 RU40_04285 SE14_02092	Salmonella enterica I	240	1
A0A0G3K569	A0A0G3K569_ECOLX	unreviewed	DNA-binding transcriptional activator SdiA	sdiA PPECC33_02086	Escherichia coli PCN033	240	1
A0A0G3S5N5	A0A0G3S5N5_KLEOX	unreviewed	LuxR family transcriptional regulator (N-3-oxohexanoyl-L-homoserine lactone quorum-sensing transcriptional activator) (Transcriptional regulator SdiA)	sdiA AB185_17520 C2U44_11050 SAMEA2273883_00737	Klebsiella oxytoca	240	3
A0A0H2WNS6	A0A0H2WNS6_SALPA	unreviewed	Cell-division regulatory protein	sdiA SPA0919	Salmonella paratyphi A (strain ATCC 9150 / SARB42)	240	1
A0A0H2Z0A3	A0A0H2Z0A3_ECOK1	unreviewed	DNA-binding transcriptional activator	sdiA APECO1_957	Escherichia coli O1:K1 / APEC	240	1
A0A0H3BS53	A0A0H3BS53_SALNS	unreviewed	Regulatory protein SdiA	SNSL254_A2112	Salmonella newport (strain SL254)	240	1
A0A0H3CK34	A0A0H3CK34_ENTCC	unreviewed	DNA-binding transcriptional activator SdiA	ECL_01372	Enterobacter cloacae subsp. cloacae (strain ATCC 13047 / DSM 30054 / NBRC 13535 / NCDC 279-56)	240	1
A0A0H3EI77	A0A0H3EI77_ECO8N	unreviewed	DNA-binding transcriptional activator SdiA	NRG857_09570	Escherichia coli O83:H1 (strain NRG 857C / AIEC)	240	1
A0A0H3HDL2	A0A0H3HDL2_KLEOK	unreviewed	DNA-binding transcriptional activator SdiA	KOX_24120	Klebsiella oxytoca (strain ATCC 8724 / DSM 4798 / JCM 20051 / NBRC 3318 / NRRL B-199 / KCTC 1686)	240	1
A0A0H3KU70	A0A0H3KU70_PANAA	unreviewed	Cell division activating regulatory protein SdiA	sdiA PAJ_0739	Pantoea ananatis (strain AJ13355)	240	1
A0A0H3MFA6	A0A0H3MFA6_ECO7I	unreviewed	DNA-binding transcriptional activator	sdiA ECIAI39_1139	Escherichia coli O7:K1 (strain IAI39 / ExPEC)	240	1
A0A0H3NCH0	A0A0H3NCH0_SALTS	unreviewed	Cell-division regulatory protein	sdiA SL1344_1879	Salmonella typhimurium (strain SL1344)	240	1
A0A0H3PGN7	A0A0H3PGN7_ECO5C	unreviewed	Regulatory protein SdiA	sdiA ECH7EC869_2266	Escherichia coli O157:H7 (strain EC869)	240	1
A0A0H3YTQ4	A0A0H3YTQ4_PSEST	unreviewed	Quorum-sensing transcriptional activator YpeR	AB691_1927	Pseudomonas stutzeri (Pseudomonas perfectomarina)	240	3
A0A0H5BDV3	A0A0H5BDV3_BLAVI	unreviewed	Transcriptional activator protein luxR (Transcriptional regulator)	luxR_1 BV133_928 BVIRIDIS_31830	Blastochloris viridis (Rhodopseudomonas viridis)	240	2
A0A0H7QNQ8	A0A0H7QNQ8_SHISO	unreviewed	DNA-binding transcriptional activator SdiA (Transcriptional regulator SdiA)	sdiA AM357_18850 BZ172_22915 SAMEA3891730_03361	Shigella sonnei	240	1
A0A0J0GPP9	A0A0J0GPP9_ENTAS	unreviewed	Transcriptional regulator SdiA	AN696_0219240	Enterobacter asburiae	240	1
A0A0J1L6W7	A0A0J1L6W7_9ENTR	unreviewed	Regulatory protein SdiA	SK33_00539	Citrobacter sp. MGH103	240	1
A0A0J1LW69	A0A0J1LW69_9ENTR	unreviewed	Regulatory protein SdiA	SK36_01567	Citrobacter sp. MGH106	240	1
A0A0J1NE45	A0A0J1NE45_9ENTR	unreviewed	Regulatory protein SdiA	SK37_01115	Citrobacter sp. MGH109	240	1
A0A0J1YXA6	A0A0J1YXA6_9ENTR	unreviewed	Transcriptional activator SdiA	SP99_02841	Enterobacter sp. BIDMC92	240	1
A0A0J2EG09	A0A0J2EG09_ECOLX	unreviewed	Regulatory protein SdiA (Transcriptional regulator SdiA)	sdiA AWP75_01875 BE963_25105 BXT93_26355 D9F12_06675 DTM45_02105 SK85_02141	Escherichia coli	240	1
A0A0J2K3K2	A0A0J2K3K2_9ENTR	unreviewed	LuxR family transcriptional regulator (Transcriptional regulator SdiA)	sdiA AGG97_24240 CKQ55_23470 CWN49_10590 DDJ70_25385 EBH72_29040 SK91_05145	Klebsiella michiganensis	240	1
A0A0J3Y8E5	A0A0J3Y8E5_ECOLX	unreviewed	DNA-binding transcriptional activator SdiA (Regulatory protein SdiA) (SdiA DNA-binding transcriptional dual regulator) (Transcriptional regulator) (Transcriptional regulator SdiA)	sdiA ACU57_15380 ACU90_24445 BANRA_00262 BANRA_00380 BHS81_11680 BTQ06_13345 C5P01_00750 C7B02_23730 D0X26_25885 D9D69_17440 D9I93_08740 D9J44_22355 DOT75_22210 DV750_14790 ED287_22200 MS8345_02024 NCTC10764_01492 NCTC9050_00081 NCTC9117_02701 SAMEA3472090_03422 SAMEA3484427_02733 SAMEA3484429_02720	Escherichia coli	240	1
A0A0K0HB99	A0A0K0HB99_SALBC	unreviewed	Cell-division regulatory protein	sdiA SBG_1780	Salmonella bongori (strain ATCC 43975 / DSM 13772 / NCTC 12419)	240	1
A0A0K4CG79	A0A0K4CG79_ECOLX	unreviewed	DNA-binding transcriptional activator SdiA	sdiA ERS085386_04382	Escherichia coli	240	1
A0A0K4N1J0	A0A0K4N1J0_ECOLX	unreviewed	DNA-binding transcriptional activator SdiA	sdiA ERS085411_02386	Escherichia coli	240	1
A0A0L6P470	A0A0L6P470_ECOLX	unreviewed	DNA-binding transcriptional activator SdiA (Transcriptional regulator SdiA)	sdiA C9E25_12225 ERS085365_02245 ERS139211_01777	Escherichia coli	240	1
A0A0M0PU74	A0A0M0PU74_SALER	unreviewed	Transcriptional regulator SdiA	sdiA A7D45_21290 BTO36_17785 BUJ17_0011335 BUJ19_005290 C4801_20495 CBI64_03925 CHE19_10135 CRE05_10655 EB351_05190 EBN85_01690 EDK42_11300 EDZ13_19490 EE454_04670 EE478_03385 EEM80_18110 EEN47_09290 EEO27_20255 EEO32_09215 JS27_14465	Salmonella enterica (Salmonella choleraesuis)	240	1
A0A0M7IIU3	A0A0M7IIU3_ENTCL	unreviewed	DNA-binding transcriptional activator SdiA	sdiA NCTC10005_03771	Enterobacter cloacae	240	1
A0A0M7P886	A0A0M7P886_9BURK	unreviewed	Regulatory protein SdiA	sdiA ERS372666_03300	Achromobacter sp.	240	1
A0A0M9HRJ9	A0A0M9HRJ9_9PSED	unreviewed	Regulatory protein, LuxR	ALP55_03358	Pseudomonas coronafaciens pv. oryzae	240	2
A0A0N1QW93	A0A0N1QW93_SALSV	unreviewed	Regulatory protein SdiA	SeSA_A2106	Salmonella schwarzengrund (strain CVM19633)	240	1
A0A0N8TIS8	A0A0N8TIS8_9PSED	unreviewed	Regulatory protein, LuxR	ALO38_01596	Pseudomonas coronafaciens pv. zizaniae	240	2
A0A0P7WH07	A0A0P7WH07_9SPHN	unreviewed	LuxR family transcriptional regulator SdiA	sdiA HLUCCO15_06695	Erythrobacteraceae bacterium HL-111	240	1
A0A0P9KI75	A0A0P9KI75_9PSED	unreviewed	Regulatory protein, LuxR	ALO66_00955	Pseudomonas coronafaciens pv. atropurpurea	240	2
A0A0P9XHY7	A0A0P9XHY7_PSESX	unreviewed	Regulatory protein LuxR	ALQ56_00594 ALQ60_01965	Pseudomonas syringae pv. papulans	240	2
A0A0Q0DBJ4	A0A0Q0DBJ4_9PSED	unreviewed	Regulatory protein, LuxR	ALO43_03639	Pseudomonas tremae	240	2
A0A0Q5HJI1	A0A0Q5HJI1_9RHIZ	unreviewed	LysR family transcriptional regulator	ASF65_17150	Aureimonas sp. Leaf324	240	1
A0A0Q6CCK0	A0A0Q6CCK0_9RHIZ	unreviewed	LysR family transcriptional regulator	ASG62_15280	Aureimonas sp. Leaf427	240	1
A0A0Q6EHH5	A0A0Q6EHH5_9RHIZ	unreviewed	LysR family transcriptional regulator	ASG54_11130	Aureimonas sp. Leaf460	240	1
A0A0R9P670	A0A0R9P670_SALNE	unreviewed	Transcriptional regulator SdiA	BLX71_11610	Salmonella newport	240	1
A0A0T7RYL8	A0A0T7RYL8_SALET	unreviewed	DNA-binding transcriptional activator SdiA	sdiA ERS008198_04678 ERS008202_00807 ERS008207_03401 NCTC5754_01967	Salmonella enterica subsp. enterica serovar Bovismorbificans	240	1
A0A0U1FSU0	A0A0U1FSU0_SALTM	unreviewed	DNA-binding transcriptional activator SdiA	sdiA ERS157243_04248	Salmonella enterica subsp. enterica serovar Typhimurium str. DT104	240	1
A0A0U2DF73	A0A0U2DF73_BURGA	unreviewed	Putative quorum sensing TofR regulator	tofR	Burkholderia gladioli (Pseudomonas marginata) (Phytomonas marginata)	240	3
A0A0U3KZW5	A0A0U3KZW5_9BURK	unreviewed	Transcriptional activator protein LasR	RD2015_117	Roseateles depolymerans	240	2
A0A0W2CVS1	A0A0W2CVS1_KLEAE	unreviewed	LuxR family transcriptional regulator (Transcriptional regulator SdiA)	ASV18_13835 BXQ27_21440	Klebsiella aerogenes (Enterobacter aerogenes)	240	1
A0A0W4KFZ7	A0A0W4KFZ7_SALER	unreviewed	Transcriptional regulator SdiA	sdiA AL463_17695 D6N91_15245 DMT70_11410	Salmonella enterica (Salmonella choleraesuis)	240	1
A0A0W4QV10	A0A0W4QV10_SALER	unreviewed	LuxR family transcriptional regulator (Transcriptional regulator SdiA)	sdiA EB910_04375 EEO69_04300 IN95_15790	Salmonella enterica (Salmonella choleraesuis)	240	1
A0A117HUJ2	A0A117HUJ2_SALER	unreviewed	Regulatory protein SdiA	sdiA NGUA41_03991	Salmonella enterica (Salmonella choleraesuis)	240	1
A0A144GSQ3	A0A144GSQ3_ENTCL	unreviewed	DNA-binding transcriptional activator SdiA	sdiA SAMEA2273318_01517	Enterobacter cloacae	240	1
A0A144VA97	A0A144VA97_9ENTR	unreviewed	Transcriptional regulator SdiA	B9Q37_25360 DP199_08370	Enterobacter kobei	240	1
A0A155HVL4	A0A155HVL4_ENTCL	unreviewed	DNA-binding transcriptional activator SdiA (Transcriptional regulator SdiA)	sdiA AM452_13275 SAMEA2273122_01049 SAMEA2273136_00340	Enterobacter cloacae	240	1
A0A156M230	A0A156M230_ENTCL	unreviewed	DNA-binding transcriptional activator SdiA	sdiA SAMEA2273171_02100	Enterobacter cloacae	240	1
A0A167DH16	A0A167DH16_ECOLX	unreviewed	DNA-binding transcriptional activator SdiA (Quorum-sensing transcriptional activator) (Transcriptional regulator)	sdiA AUQ13_06690 EC3234A_35c01190 SAMEA3472067_00463	Escherichia coli	240	2
A0A167IJ47	A0A167IJ47_9ENTR	unreviewed	LuxR family transcriptional regulator (Transcriptional regulator SdiA)	sdiA A3462_21015 EKN79_14265	Enterobacter bugandensis	240	1
A0A169C8T4	A0A169C8T4_KLEOX	unreviewed	N-3-oxohexanoyl-L-homoserine lactone quorum-sensing transcriptional activator (Transcriptional regulator SdiA)	sdiA DK853_10470 SAMEA2273575_01192	Klebsiella oxytoca	240	3
A0A170BCG2	A0A170BCG2_KLEOX	unreviewed	N-3-oxohexanoyl-L-homoserine lactone quorum-sensing transcriptional activator	sdiA SAMEA2273876_00786	Klebsiella oxytoca	240	3
A0A170QER5	A0A170QER5_KLEOX	unreviewed	N-3-oxohexanoyl-L-homoserine lactone quorum-sensing transcriptional activator	sdiA SAMEA2273741_03463	Klebsiella oxytoca	240	3
A0A176WWQ4	A0A176WWQ4_ENTCL	unreviewed	LuxR family transcriptional regulator (Transcriptional regulator SdiA)	A7J56_08625 CK477_17330	Enterobacter cloacae	240	1
A0A181X8N5	A0A181X8N5_KLEOX	unreviewed	N-3-oxohexanoyl-L-homoserine lactone quorum-sensing transcriptional activator	sdiA SAMEA2273573_01174	Klebsiella oxytoca	240	3
A0A193SS50	A0A193SS50_9PSED	unreviewed	Regulatory protein LuxR	PCPL58_3458 PL963_03545	Pseudomonas cerasi	240	2
A0A1A9FC53	A0A1A9FC53_LELAM	unreviewed	Transcriptional regulator SdiA	A8A57_13300	Lelliottia amnigena (Enterobacter amnigenus)	240	1
A0A1B1NSF5	A0A1B1NSF5_9VIBR	unreviewed	Regulatory protein RhlR	VSVS05_00166 VSVS12_02832	Vibrio scophthalmi	240	2
A0A1B5EZE0	A0A1B5EZE0_9PSED	unreviewed	Transcriptional activator protein LasR	lasR_2	Pseudomonas sp. 22 E 5	240	2
A0A1C0P678	A0A1C0P678_CITFR	unreviewed	Transcriptional regulator SdiA	AN688_0216075 AN690_0211950	Citrobacter freundii	240	1
A0A1C3PIQ6	A0A1C3PIQ6_KLEPN	unreviewed	Regulatory activator SdiA (Transcriptional regulator SdiA)	sdiA BU230_29005 SAMEA3531848_00136	Klebsiella pneumoniae	240	1
A0A1D3AMP4	A0A1D3AMP4_ENTAS	unreviewed	Transcriptional regulator SdiA	AN689_0223180	Enterobacter asburiae	240	1
A0A1D3U1F6	A0A1D3U1F6_ECOLX	unreviewed	DNA-binding transcriptional activator SdiA (Transcriptional regulator SdiA)	sdiA BK400_28120 SAMEA3531867_00550	Escherichia coli	240	1
A0A1D8JW02	A0A1D8JW02_9ENTR	unreviewed	Transcriptional regulator SdiA	BJF97_18300	Klebsiella sp. LTGPAF-6F	240	1
A0A1E2VF38	A0A1E2VF38_9ENTR	unreviewed	Transcriptional regulator SdiA	BFF50_06115	Shigella sp. FC2928	240	1
A0A1E3H8C8	A0A1E3H8C8_9RHIZ	unreviewed	Transcriptional activator protein LuxR	luxR A6302_00061	Methylobrevis pamukkalensis	240	2
A0A1E3N1X2	A0A1E3N1X2_9ENTR	unreviewed	Transcriptional regulator SdiA	BGK51_07110	Shigella sp. FC569	240	1
A0A1E3WTR9	A0A1E3WTR9_9VIBR	unreviewed	Regulatory protein RhlR	VSF3289_02796	Vibrio scophthalmi	240	2
A0A1E5MX16	A0A1E5MX16_9ENTR	unreviewed	Transcriptional regulator SdiA	BFG58_00380	Enterobacter sp. ku-bf2	240	1
A0A1E5WTN1	A0A1E5WTN1_ECOLX	unreviewed	DNA-binding transcriptional activator SdiA (Transcriptional regulator) (Transcriptional regulator SdiA)	sdiA A8C65_13645 BHF46_18220 D9D20_04130 NCTC11126_04490	Escherichia coli	240	1
A0A1H0M7Z6	A0A1H0M7Z6_SHISO	unreviewed	Transcriptional regulator SdiA	CI633_14390	Shigella sonnei	240	1
A0A1I3XNX6	A0A1I3XNX6_9GAMM	unreviewed	LuxR family transcriptional regulator, quorum-sensing system regulator SolR	SAMN05192579_10181	Rhodanobacter glycinis	240	3
A0A1J4QWR9	A0A1J4QWR9_SALET	unreviewed	Transcriptional regulator SdiA	sdiA AO411_2015665 DAX91_17975 JU64_11340	Salmonella enterica I	240	1
A0A1J5VWU0	A0A1J5VWU0_9ENTR	unreviewed	Transcriptional regulator SdiA	BH716_16645	Lelliottia nimipressuralis	240	1
A0A1J6Y620	A0A1J6Y620_SALHO	unreviewed	Transcriptional regulator SdiA	RK55_021205	Salmonella houtenae	240	1
A0A1N6WU08	A0A1N6WU08_9ENTR	unreviewed	Transcriptional activator SdiA	SAMN05444841_102524	Enterobacter kobei	240	1
A0A1Q4PHS2	A0A1Q4PHS2_ECOLX	unreviewed	Transcriptional regulator SdiA	sdiA BMT49_12465 D9I20_10205 EEO96_00910	Escherichia coli	240	1
A0A1R0FUR1	A0A1R0FUR1_CITBR	unreviewed	Transcriptional regulator SdiA	BWD41_16375 BZK42_04895	Citrobacter braakii	240	1
A0A1R3TM16	A0A1R3TM16_9RHIZ	unreviewed	Transcriptional activator protein LuxR	luxR_2 DSM25558_3280	Agrobacterium sp. DSM 25558	240	2
A0A1S0ZFB3	A0A1S0ZFB3_SALET	unreviewed	Transcriptional regulator SdiA	A7T00_14465	Salmonella enterica subsp. enterica serovar Saintpaul	240	1
A0A1S6TBZ7	A0A1S6TBZ7_ECOLX	unreviewed	Transcriptional regulator SdiA	B2H83_12110	Escherichia coli M8	240	1
A0A1S8YNR2	A0A1S8YNR2_9ENTR	unreviewed	Transcriptional regulator SdiA	BTJ39_06920	Izhakiella australiensis	240	1
A0A1S9JLU1	A0A1S9JLU1_SHIBO	unreviewed	Transcriptional regulator SdiA	AJR17_003790	Shigella boydii	240	1
A0A1U7FKE5	A0A1U7FKE5_SALET	unreviewed	Transcriptional regulator SdiA	BFC94_10910	Salmonella enterica I	240	1
A0A1V0LCH1	A0A1V0LCH1_9ENTR	unreviewed	Transcriptional regulator SdiA	Y71_10210	Kosakonia radicincitans DSM 16656	240	1
A0A1V2BHQ5	A0A1V2BHQ5_RAOTE	unreviewed	Transcriptional regulator SdiA	BZP36_20425	Raoultella terrigena (Klebsiella terrigena)	240	1
A0A1V3X8T7	A0A1V3X8T7_9SPHI	unreviewed	Transcriptional regulator SdiA	GY25_05705	Pedobacter himalayensis	240	1
A0A1V4NR53	A0A1V4NR53_9ENTR	unreviewed	Transcriptional regulator SdiA	BZK41_25010	Citrobacter sp. A316	240	1
A0A1V9DPH6	A0A1V9DPH6_9GAMM	unreviewed	Transcriptional regulator SdiA	B2J69_01770	Pantoea latae	240	1
A0A1W1JXP2	A0A1W1JXP2_KLEPN	unreviewed	Regulatory activator SdiA	sdiA SAMEA4362597_01304	Klebsiella pneumoniae	240	1
A0A1W6BAP0	A0A1W6BAP0_9GAMM	unreviewed	Transcriptional regulator SdiA	B1H58_20105	Pantoea alhagi	240	1
A0A1X0X746	A0A1X0X746_KLUIN	unreviewed	Transcriptional regulator SdiA	B2M27_19435	Kluyvera intermedia (Enterobacter intermedius)	240	1
A0A1X1BS79	A0A1X1BS79_9GAMM	unreviewed	Transcriptional regulator SdiA	HA41_17055	Pantoea conspicua	240	1
A0A1X1CY10	A0A1X1CY10_9GAMM	unreviewed	Transcriptional regulator SdiA	HA51_11415	Pantoea rwandensis	240	1
A0A1X1DDZ8	A0A1X1DDZ8_9GAMM	unreviewed	Transcriptional regulator SdiA	HA48_01625	Pantoea wallisii	240	1
A0A1X1E771	A0A1X1E771_9GAMM	unreviewed	Transcriptional regulator SdiA	HA42_03850	Pantoea deleyi	240	1
A0A1X1ESW7	A0A1X1ESW7_PANCY	unreviewed	Transcriptional regulator SdiA	HA50_07015	Pantoea cypripedii (Pectobacterium cypripedii) (Erwinia cypripedii)	240	1
A0A1X2RM42	A0A1X2RM42_SALET	unreviewed	Transcriptional regulator SdiA	R537_15820	Salmonella enterica subsp. enterica serovar Rough O:d:1,7	240	1
A0A1X3I6B9	A0A1X3I6B9_ECOLX	unreviewed	Regulatory protein SdiA	EAMG_01822	Escherichia coli M056	240	1
A0A1X3IN35	A0A1X3IN35_ECOLX	unreviewed	Regulatory protein SdiA	EADG_01357	Escherichia coli E1114	240	1
A0A1X3IZZ0	A0A1X3IZZ0_ECOLX	unreviewed	Regulatory protein SdiA	ECXG_00371	Escherichia coli TA447	240	1
A0A1X3JGX4	A0A1X3JGX4_ECOLX	unreviewed	Regulatory protein SdiA	ECVG_01008	Escherichia coli H386	240	1
A0A1X3KBY8	A0A1X3KBY8_ECOLX	unreviewed	Regulatory protein SdiA	EARG_00603	Escherichia coli H461	240	1
A0A1X3KL94	A0A1X3KL94_ECOLX	unreviewed	Regulatory protein SdiA	EATG_02848	Escherichia coli H605	240	1
A0A1X3L2P5	A0A1X3L2P5_ECOLX	unreviewed	Regulatory protein SdiA	EAVG_04476	Escherichia coli H420	240	1
A0A1X3LKR4	A0A1X3LKR4_ECOLX	unreviewed	Regulatory protein SdiA	EAXG_01440	Escherichia coli TA054	240	1
A0A1X3LYV6	A0A1X3LYV6_ECOLX	unreviewed	Regulatory protein SdiA	EAZG_01944	Escherichia coli TA249	240	1
A0A1X9TMA5	A0A1X9TMA5_ECOLX	unreviewed	Transcriptional regulator SdiA	CA593_18220	Escherichia coli	240	1
A0A1Y2XTA7	A0A1Y2XTA7_ECOLX	unreviewed	Transcriptional regulator SdiA	AW059_03045 C7B06_08095 C7B07_08125	Escherichia coli	240	1
A0A1Y6GIN7	A0A1Y6GIN7_RAOOR	unreviewed	Regulatory protein SdiA (Transcriptional regulator SdiA)	sdiA CAC00_01410 EFT36_16600 SAMEA3181514_01853	Raoultella ornithinolytica (Klebsiella ornithinolytica)	240	1
A0A1Z3QE08	A0A1Z3QE08_SALET	unreviewed	Transcriptional regulator SdiA	LFZ16_29215	Salmonella enterica subsp. enterica serovar India str. SA20085604	240	1
A0A1Z3URA6	A0A1Z3URA6_ECOLX	unreviewed	Transcriptional regulator SdiA	CEP72_00735	Escherichia coli O157	240	1
A0A212I290	A0A212I290_9ENTR	unreviewed	DNA-binding transcriptional activator	sdiA KL86CIT2_10044 KM92CIT3_80926	uncultured Citrobacter sp.	240	1
A0A221AK20	A0A221AK20_9BURK	unreviewed	Regulatory protein SdiA	sdiA bAD24_III14230	Burkholderia sp. AD24	240	1
A0A223JT88	A0A223JT88_9ENTR	unreviewed	Transcriptional regulator SdiA	CI104_15765	Citrobacter farmeri	240	1
A0A223UA06	A0A223UA06_9ENTR	unreviewed	Transcriptional regulator SdiA	B8P98_10245	Klebsiella quasivariicola	240	1
A0A233HMI3	A0A233HMI3_9VIBR	unreviewed	Transcriptional activator protein VanR	B9J89_08500	Vibrio sp. V15_P4S5T153	240	2
A0A234YD70	A0A234YD70_ECOLX	unreviewed	DNA-binding transcriptional activator SdiA (N-3-oxohexanoyl-L-homoserine lactone quorum-sensing transcriptional activator @ N-3-oxooctanoyl-L-homoserine lactone quorum-sensing transcriptional activator) (Regulatory protein SdiA) (Transcriptional regulator SdiA)	sdiA CRM83_03435 D9G42_10895 EC1094V2_1826 EEP23_26430 NCTC9055_03932 NCTC9119_02220 RX35_00754 SAMEA3485101_04451	Escherichia coli	240	2
A0A235AIZ3	A0A235AIZ3_9RHIZ	unreviewed	Transcriptional activator protein 2	raiR-2 AMK08_PE00529	Rhizobium sp. N4311	240	2
A0A235YKB4	A0A235YKB4_SHISO	unreviewed	Transcriptional regulator SdiA	CI641_18915	Shigella sonnei	240	1
A0A236HC90	A0A236HC90_SHISO	unreviewed	Transcriptional regulator SdiA	CI726_14355	Shigella sonnei	240	1
A0A236LSN7	A0A236LSN7_SHIBO	unreviewed	Transcriptional regulator SdiA	CI694_25455	Shigella boydii	240	1
A0A236UL02	A0A236UL02_SHIBO	unreviewed	Transcriptional regulator SdiA	sdiA CI719_13060 ELP74_17500	Shigella boydii	240	1
A0A238KZ40	A0A238KZ40_9RHOB	unreviewed	HTH-type quorum sensing-dependent transcriptional regulator VjbR	vjbR MAA8898_03635	Maliponia aquimaris	240	3
A0A239HBN0	A0A239HBN0_9BURK	unreviewed	LuxR family transcriptional regulator/LuxR family transcriptional regulator, quorum-sensing system regulator SolR	SAMN06265795_106181	Noviherbaspirillum humi	240	2
A0A241NMM0	A0A241NMM0_VIBAN	unreviewed	Transcriptional activator protein VanR	CEA93_19435	Vibrio anguillarum (Listonella anguillarum)	240	2
A0A241PWR2	A0A241PWR2_VIBAN	unreviewed	Transcriptional activator protein luxR (Transcriptional regulator)	luxR_2 CEQ50_19075 NCTC12159_03954	Vibrio anguillarum (Listonella anguillarum)	240	2
A0A241SET0	A0A241SET0_SALER	unreviewed	Transcriptional regulator SdiA	LFZ47_15045	Salmonella enterica subsp. salamae serovar 55:k:z39 str. 1315K	240	1
A0A242VQ83	A0A242VQ83_9ENTR	unreviewed	Transcriptional regulator SdiA	CAP57_12320	Enterobacter kobei	240	1
A0A244B8A5	A0A244B8A5_9ENTR	unreviewed	Transcriptional regulator SdiA	B9Q30_01630	Enterobacter hormaechei	240	1
A0A246NJI8	A0A246NJI8_9GAMM	unreviewed	Transcriptional regulator SdiA	CBW22_08540	Pantoea sp. VS1	240	1
A0A248K9E0	A0A248K9E0_SALBN	unreviewed	Transcriptional regulator SdiA	LFZ56_08860	Salmonella bongori serovar 66:z41:- str. SA19983605	240	1
A0A248KIM1	A0A248KIM1_9ENTR	unreviewed	Transcriptional regulator SdiA	CEW81_09500	Kluyvera georgiana	240	1
A0A263VWV4	A0A263VWV4_ENTAS	unreviewed	Transcriptional regulator SdiA	CIG53_00195	Enterobacter asburiae	240	1
A0A265B699	A0A265B699_SALET	unreviewed	Transcriptional regulator SdiA	CH228_14500 DJ415_04505	Salmonella enterica subsp. enterica serovar Heidelberg	240	1
A0A267RPE9	A0A267RPE9_9ENTR	unreviewed	Transcriptional regulator SdiA	CD006_16370	Enterobacter sp. 10-1	240	1
A0A270V2G3	A0A270V2G3_ENTCL	unreviewed	Transcriptional regulator SdiA	CIW61_00925	Enterobacter cloacae	240	1
A0A271CN94	A0A271CN94_SALET	unreviewed	Transcriptional regulator SdiA	sdiA D6A16_04250	Salmonella enterica subsp. enterica serovar Schwarzengrund	240	1
A0A285B5T5	A0A285B5T5_9ENTR	unreviewed	DNA-binding transcriptional activator	sdiA KOSB73_270207	Klebsiella grimontii	240	1
A0A291DWR7	A0A291DWR7_9ENTR	unreviewed	Regulatory protein SdiA (Transcriptional regulator SdiA)	sdiA CO704_08555 NCTC12120_04136	Cedecea neteri	240	1
A0A2A2XKC0	A0A2A2XKC0_SHIFL	unreviewed	Transcriptional regulator SdiA	CEG98_15230	Shigella flexneri	240	1
A0A2A3WKR8	A0A2A3WKR8_ECOLX	unreviewed	Transcriptional regulator SdiA	BB545_24875	Escherichia coli	240	1
A0A2A5MRR3	A0A2A5MRR3_9ENTR	unreviewed	Regulatory activator SdiA (Transcriptional regulator SdiA)	sdiA CP911_03285 EGJ61_01025 SAMEA3729695_00933	Klebsiella quasipneumoniae	240	1
A0A2A6DF02	A0A2A6DF02_SALER	unreviewed	DNA-binding transcriptional activator SdiA (Transcriptional regulator SdiA)	sdiA BH006_20115 C4860_05815 CIC26_00045 EAW25_08565 NCTC6385_02293	Salmonella enterica (Salmonella choleraesuis)	240	1
A0A2B7MPT7	A0A2B7MPT7_9ESCH	unreviewed	Regulatory protein SdiA (Transcriptional regulator SdiA)	sdiA BMR23_02250 C4A13_02365	Escherichia marmotae	240	1
A0A2C9NYG8	A0A2C9NYG8_SALET	unreviewed	Transcriptional regulator SdiA	LFZ25_09680	Salmonella enterica subsp. enterica serovar Macclesfield str. S-1643	240	1
A0A2D0NRP8	A0A2D0NRP8_ECOLX	unreviewed	DNA-binding transcriptional activator SdiA	sdiA BQ9544_2034	Escherichia coli O127:H6	240	1
A0A2G8DCU2	A0A2G8DCU2_9GAMM	unreviewed	Transcriptional regulator SdiA	BOM23_01120	Erwinia sp. OLMDLW33	240	1
A0A2G9LH07	A0A2G9LH07_KLEPN	unreviewed	Transcriptional regulator SdiA	CPT10_23810	Klebsiella pneumoniae	240	1
A0A2H2ZBA8	A0A2H2ZBA8_9PSED	unreviewed	Transcriptional activator protein LasR	lasR	Pseudomonas sp. 31 E 6	240	2
A0A2I5HF88	A0A2I5HF88_SALDZ	unreviewed	Transcriptional regulator SdiA	CNQ75_06455	Salmonella diarizonae	240	1
A0A2I6E3Z1	A0A2I6E3Z1_9ENTR	unreviewed	Transcriptional regulator SdiA	CWI88_08450	Enterobacter cancerogenus	240	1
A0A2I6KCM6	A0A2I6KCM6_9ENTR	unreviewed	Transcriptional regulator SdiA	B7P19_14015	Enterobacter sp. Crenshaw	240	1
A0A2I8NXG2	A0A2I8NXG2_9ENTR	unreviewed	Transcriptional regulator SdiA	C2U54_19335	Leclercia sp. LSNIH1	240	1
A0A2I8Q383	A0A2I8Q383_9ENTR	unreviewed	Transcriptional regulator SdiA	C2U51_06690	Enterobacteriaceae bacterium ENNIH1	240	1
A0A2I8QSP8	A0A2I8QSP8_9ENTR	unreviewed	Transcriptional regulator SdiA	C2U52_19590	Enterobacteriaceae bacterium ENNIH2	240	1
A0A2I8S7X0	A0A2I8S7X0_9ENTR	unreviewed	Transcriptional regulator SdiA	C2U38_14770	Citrobacter freundii complex sp. CFNIH3	240	1
A0A2I8SSU5	A0A2I8SSU5_ECOLX	unreviewed	Transcriptional regulator SdiA	C2U48_25055	Escherichia coli	240	1
A0A2I8TQ63	A0A2I8TQ63_9ENTR	unreviewed	Transcriptional regulator SdiA	C2U43_15525	Citrobacter freundii complex sp. CFNIH9	240	1
A0A2I8XSD5	A0A2I8XSD5_KLEOX	unreviewed	Transcriptional regulator SdiA	C2U42_08930	Klebsiella oxytoca	240	1
A0A2J0NK42	A0A2J0NK42_9ENTR	unreviewed	Transcriptional regulator SdiA	B9Q20_09725 DEM28_07920	Enterobacter mori	240	1
A0A2J1D6N2	A0A2J1D6N2_ECOLX	unreviewed	Regulatory protein SdiA	CWS33_26050 D9F57_17430	Escherichia coli	240	1
A0A2J3D277	A0A2J3D277_9ENTR	unreviewed	Transcriptional regulator SdiA	B6J58_08680	Klebsiella quasipneumoniae	240	1
A0A2J7P204	A0A2J7P204_9ENTR	unreviewed	Transcriptional regulator SdiA	A6J71_09440	Enterobacter cancerogenus	240	1
A0A2J9E7F8	A0A2J9E7F8_9GAMM	unreviewed	Transcriptional regulator SdiA	A6J33_013545	Pantoea sp. FDAARGOS_194	240	1
A0A2K1QEJ9	A0A2K1QEJ9_9GAMM	unreviewed	Transcriptional regulator SdiA	COO59_01135	Mixta theicola	240	1
A0A2K9P7G1	A0A2K9P7G1_9ENTR	unreviewed	Transcriptional regulator SdiA	WM46_03885	Citrobacter freundii complex sp. CFNIH2	240	1
A0A2L0TDT2	A0A2L0TDT2_9ENTR	unreviewed	Transcriptional regulator SdiA	C2U41_12000	Citrobacter freundii complex sp. CFNIH4	240	1
A0A2L2JHY7	A0A2L2JHY7_9ENTR	unreviewed	Transcriptional regulator SdiA	sdiA CWR52_21090	Lelliottia nimipressuralis	240	1
A0A2M9RLV2	A0A2M9RLV2_9ENTR	unreviewed	Transcriptional regulator SdiA	CWM52_00215	Raoultella sp. T31	240	1
A0A2M9WBR2	A0A2M9WBR2_9GAMM	unreviewed	Transcriptional regulator SdiA	PRCB_16315	Pantoea rodasii	240	1
A0A2N0CXM1	A0A2N0CXM1_9ENTR	unreviewed	Transcriptional regulator SdiA	CWR41_17035	Cedecea lapagei	240	1
A0A2N4V0M3	A0A2N4V0M3_9ENTR	unreviewed	Transcriptional regulator SdiA	B9P82_23030	Citrobacter sp. L55	240	1
A0A2N5AET5	A0A2N5AET5_KLEVA	unreviewed	Transcriptional regulator SdiA	CWM98_16240	Klebsiella variicola	240	1
A0A2P5GPC3	A0A2P5GPC3_9ENTR	unreviewed	Transcriptional regulator SdiA	CHU32_14225	Superficieibacter electus	240	1
A0A2P5IQ33	A0A2P5IQ33_9GAMM	unreviewed	Transcriptional regulator SdiA	C3408_10330	Pantoea sp. PSNIH6	240	1
A0A2P6H0G8	A0A2P6H0G8_9ENTR	unreviewed	Regulatory activator SdiA (Transcriptional regulator SdiA)	sdiA DKC00_10000 SAMEA3649790_03084	Klebsiella quasipneumoniae	240	1
A0A2R4D8N2	A0A2R4D8N2_SALET	unreviewed	Transcriptional regulator SdiA	C6651_08000	Salmonella enterica subsp. enterica serovar Concord	240	1
A0A2R4J6T3	A0A2R4J6T3_9GAMM	unreviewed	Transcriptional regulator SdiA	C9381_08965	Pantoea vagans	240	1
A0A2R5F730	A0A2R5F730_9PROT	unreviewed	Transcriptional regulator EpsA	NMK_1190	Novimethylophilus kurashikiensis	240	1
A0A2S0PMG2	A0A2S0PMG2_9ENTR	unreviewed	Transcriptional regulator SdiA	DAI21_13365	Lelliottia sp. WB101	240	1
A0A2S0VJT8	A0A2S0VJT8_9ENTR	unreviewed	Transcriptional regulator SdiA	CUC76_24390	Enterobacteriaceae bacterium S05	240	1
A0A2S4Q958	A0A2S4Q958_CITFR	unreviewed	Transcriptional regulator SdiA	C3433_20190	Citrobacter freundii	240	1
A0A2S4QV16	A0A2S4QV16_9ESCH	unreviewed	Transcriptional regulator SdiA	C3369_06195	Escherichia sp. ESNIH1	240	1
A0A2S4RNA0	A0A2S4RNA0_9GAMM	unreviewed	Transcriptional regulator SdiA	C3380_02420	Pantoea sp. PSNIH5	240	1
A0A2S4SVD7	A0A2S4SVD7_9ENTR	unreviewed	Transcriptional regulator SdiA	C3394_05455	Enterobacter cloacae complex sp. ECNIH11	240	1
A0A2S5C739	A0A2S5C739_9ENTR	unreviewed	Transcriptional regulator SdiA	C3708_15640	Lelliottia sp. 7254-16	240	1
A0A2S5KCN1	A0A2S5KCN1_9GAMM	unreviewed	Transcriptional regulator SdiA	C1Y41_02695	Pantoea sp. ICBG 1758	240	1
A0A2S5ZH17	A0A2S5ZH17_ECOLX	unreviewed	DNA-binding transcriptional activator SdiA (Regulatory protein SdiA)	sdiA C4J69_22970 SAMEA3752559_04385	Escherichia coli	240	1
A0A2S6VQI9	A0A2S6VQI9_9GAMM	unreviewed	Transcriptional regulator SdiA	CRX72_14170	Pantoea sp. BRM17	240	1
A0A2S7SK42	A0A2S7SK42_ESCFE	unreviewed	Transcriptional regulator SdiA	C5U37_06105	Escherichia fergusonii	240	1
A0A2S7ZZ51	A0A2S7ZZ51_PANAN	unreviewed	Transcriptional regulator SdiA	C5L22_07665	Pantoea ananas (Erwinia uredovora)	240	1
A0A2S8DDJ5	A0A2S8DDJ5_SHIDY	unreviewed	DNA-binding transcriptional activator SdiA (Transcriptional regulator SdiA)	sdiA C5K18_08745 NCTC11868_03835	Shigella dysenteriae	240	1
A0A2S8DR27	A0A2S8DR27_SHIBO	unreviewed	DNA-binding transcriptional activator SdiA (Transcriptional regulator SdiA)	sdiA C5K23_13800 NCTC8576_04504 UQ76_10345	Shigella boydii	240	1
A0A2S8RNS3	A0A2S8RNS3_9BURK	unreviewed	LuxR family transcriptional regulator/LuxR family transcriptional activator of rhlAB and lasB	B0G83_109153	Paraburkholderia sp. BL21I4N1	240	1
A0A2S9IA41	A0A2S9IA41_9GAMM	unreviewed	Transcriptional regulator SdiA	CQW29_14185	Pantoea coffeiphila	240	1
A0A2T0PIQ7	A0A2T0PIQ7_RHITR	unreviewed	LuxR family transcriptional activator of conjugal transfer of Ti plasmids	NA75_101911	Rhizobium tropici	240	2
A0A2T0RUU9	A0A2T0RUU9_9RHOB	unreviewed	LuxR family transcriptional regulator/LuxR family quorum-sensing system transcriptional regulator CciR	CLV78_10275	Pseudoruegeria haliotis	240	3
A0A2T1LJ74	A0A2T1LJ74_ECOLX	unreviewed	Transcriptional regulator SdiA	C6985_11310	Escherichia coli	240	1
A0A2T1MYC4	A0A2T1MYC4_ECOLX	unreviewed	Transcriptional regulator SdiA	C6986_12195	Escherichia coli	240	1
A0A2T2Y108	A0A2T2Y108_9ENTR	unreviewed	Transcriptional regulator SdiA	C8256_14505	Kluyvera ascorbata	240	1
A0A2T3CGM4	A0A2T3CGM4_9ENTR	unreviewed	Transcriptional regulator SdiA	C6560_07685	Enterobacter sp. FS01	240	1
A0A2T3RM52	A0A2T3RM52_9ESCH	unreviewed	Transcriptional regulator SdiA	C4623_03220 C7B09_19765	Escherichia albertii	240	1
A0A2T3U2F9	A0A2T3U2F9_9ESCH	unreviewed	Transcriptional regulator SdiA	C7B04_10745	Escherichia sp. 4726-5	240	1
A0A2T3X6J9	A0A2T3X6J9_9ENTR	unreviewed	Transcriptional regulator SdiA	C9415_23830	Kluyvera sp. Nf5	240	1
A0A2T4Y2U9	A0A2T4Y2U9_ENTCL	unreviewed	Transcriptional regulator SdiA	DA103_04860	Enterobacter cloacae	240	1
A0A2T6X083	A0A2T6X083_SALET	unreviewed	DNA-binding transcriptional activator SdiA (Transcriptional regulator SdiA)	sdiA ACZ08_20775 BXJ27_08430 BXM92_03605 C0L56_03840 D5952_18920 DAY05_20550 DMA32_02470 DMM40_20550 DOH11_05865 DOW53_20085 DQ861_17750 DQK73_04490 DQT14_02010 DQZ55_03315 DTU67_23530 DU892_17130 ECC60_25095 NCTC5798_01939 NCTC8256_02661	Salmonella enterica I	240	1
A0A2T8LF55	A0A2T8LF55_SALET	unreviewed	Transcriptional regulator SdiA	C4878_04480	Salmonella enterica subsp. enterica serovar Kentucky	240	1
A0A2T8M9B6	A0A2T8M9B6_SALAN	unreviewed	Transcriptional regulator SdiA	C4876_16255	Salmonella anatum	240	1
A0A2T8RJU8	A0A2T8RJU8_SALET	unreviewed	Transcriptional regulator SdiA	C4866_03940	Salmonella enterica subsp. enterica serovar 4,12:i:-	240	1
A0A2T8X994	A0A2T8X994_SALET	unreviewed	Transcriptional regulator SdiA	C4855_12335	Salmonella enterica subsp. enterica serovar Gaminara	240	1
A0A2T9ENR0	A0A2T9ENR0_SALET	unreviewed	Transcriptional regulator SdiA	C4832_07215	Salmonella enterica subsp. enterica serovar Give	240	1
A0A2T9IA44	A0A2T9IA44_SALET	unreviewed	Transcriptional regulator SdiA	C4792_00255	Salmonella enterica subsp. enterica serovar Agona	240	1
A0A2T9Q4D3	A0A2T9Q4D3_SALET	unreviewed	Transcriptional regulator SdiA	C4780_20905	Salmonella enterica subsp. enterica serovar Cerro	240	1
A0A2T9UU76	A0A2T9UU76_9ENTR	unreviewed	Transcriptional regulator SdiA	CP954_10910	Enterobacter sp. PN108E5IIB	240	1
A0A2T9UXU3	A0A2T9UXU3_9ENTR	unreviewed	Transcriptional regulator SdiA	CP955_18400	Enterobacter sp. HN503E2II	240	1
A0A2U3EZM5	A0A2U3EZM5_9ENTR	unreviewed	Transcriptional regulator SdiA	DEO48_11325	Enterobacter sp. CGMCC 5087	240	1
A0A2U4DFV0	A0A2U4DFV0_CITAM	unreviewed	Transcriptional regulator SdiA	AL479_22370	Citrobacter amalonaticus	240	1
A0A2U4DNS0	A0A2U4DNS0_KLEOX	unreviewed	Transcriptional regulator SdiA	AGF18_10805	Klebsiella oxytoca	240	1
A0A2U8YCH8	A0A2U8YCH8_ECOLX	unreviewed	Transcriptional regulator SdiA	I3Y_13250	Escherichia coli O145 str. RM9872	240	1
A0A2U9D601	A0A2U9D601_9GAMM	unreviewed	Transcriptional regulator SdiA	B9D02_12515	Pantoea vagans	240	1
A0A2U9UCJ5	A0A2U9UCJ5_9ENTR	unreviewed	Transcriptional regulator SdiA	CD187_09570	Citrobacter youngae	240	1
A0A2W0GA71	A0A2W0GA71_9ENTR	unreviewed	Transcriptional regulator SdiA	DNK77_02175	Enterobacter cloacae complex sp.	240	1
A0A2W0R5V2	A0A2W0R5V2_KLEPN	unreviewed	Regulatory activator SdiA (Transcriptional regulator SdiA)	sdiA AN676_0306930 EJ893_08610 NCTC9504_02605 RJA_09700	Klebsiella pneumoniae subsp. pneumoniae	240	1
A0A2W4B980	A0A2W4B980_9GAMM	unreviewed	Transcriptional regulator SdiA	CKF43_01710	Pantoea sp. ARC607	240	1
A0A2W5UP51	A0A2W5UP51_9RHOO	unreviewed	Transcriptional regulator SdiA	DI538_27550	Azospira oryzae	240	1
A0A2X2EEU6	A0A2X2EEU6_RAOPL	unreviewed	Regulatory protein SdiA	sdiA NCTC9528_03961	Raoultella planticola (Klebsiella planticola)	240	1
A0A2X2VEY6	A0A2X2VEY6_CITKO	unreviewed	DNA-binding transcriptional activator SdiA	sdiA NCTC10786_03200	Citrobacter koseri (Citrobacter diversus)	240	1
A0A2X3GEQ4	A0A2X3GEQ4_KLUCR	unreviewed	Regulatory protein SdiA	sdiA NCTC10483_01831	Kluyvera cryocrescens (Kluyvera citrophila)	240	1
A0A2X4QSR7	A0A2X4QSR7_SALER	unreviewed	DNA-binding transcriptional activator SdiA	sdiA NCTC9930_02143	Salmonella enterica subsp. salamae	240	1
A0A2X5BQ98	A0A2X5BQ98_SALET	unreviewed	DNA-binding transcriptional activator SdiA (Transcriptional regulator SdiA)	sdiA D5A77_08035 NCTC7836_02214	Salmonella enterica I	240	1
A0A2Z3X5N8	A0A2Z3X5N8_9ENTR	unreviewed	Transcriptional regulator SdiA	AN232_14660	Citrobacter sp. CRE-46	240	1
A0A315GRP3	A0A315GRP3_SALET	unreviewed	Transcriptional regulator SdiA	DBP43_14995	Salmonella enterica subsp. enterica serovar 4,[5],12:i:-	240	1
A0A329HLE3	A0A329HLE3_9ENTR	unreviewed	Transcriptional regulator SdiA	DBY73_007825	Enterobacter sp. RIT 418	240	1
A0A330DFD1	A0A330DFD1_9ENTR	unreviewed	Transcriptional regulator SdiA	DP185_20165	Enterobacter hormaechei	240	1
A0A330EFR4	A0A330EFR4_ENTCL	unreviewed	Transcriptional regulator SdiA	DP190_12245	Enterobacter cloacae	240	1
A0A330EU68	A0A330EU68_ENTCL	unreviewed	Transcriptional regulator SdiA	DP187_22715	Enterobacter cloacae	240	1
A0A330GD24	A0A330GD24_ENTCL	unreviewed	Transcriptional regulator SdiA	DP202_22200	Enterobacter cloacae	240	1
A0A330YRI3	A0A330YRI3_KLEPN	unreviewed	N-3-oxohexanoyl-L-homoserine lactone quorum-sensing transcriptional activator	sdiA_2 SAMEA23986918_03379	Klebsiella pneumoniae	240	3
A0A336IPG7	A0A336IPG7_KLEPN	unreviewed	Regulatory activator SdiA	sdiA_1 SAMEA104305404_04606	Klebsiella pneumoniae	240	1
A0A344QEG0	A0A344QEG0_SALET	unreviewed	Transcriptional regulator SdiA	DOE63_01705	Salmonella enterica I	240	1
A0A344R0Z9	A0A344R0Z9_SALET	unreviewed	Transcriptional regulator SdiA	DOE57_10380	Salmonella enterica I	240	1
A0A344S9T9	A0A344S9T9_SALER	unreviewed	Transcriptional regulator SdiA	CHC34_12090	Salmonella enterica (Salmonella choleraesuis)	240	1
A0A344SNJ2	A0A344SNJ2_SALER	unreviewed	Transcriptional regulator SdiA	CHD23_08895	Salmonella enterica (Salmonella choleraesuis)	240	1
A0A345C8N9	A0A345C8N9_9ENTR	unreviewed	Transcriptional regulator SdiA	DVA44_08410	Enterobacteriaceae bacterium w17	240	1
A0A348DBW7	A0A348DBW7_9ENTR	unreviewed	Transcriptional regulator SdiA	MRY16398_20400	Metakosakonia sp. MRY16-398	240	1
A0A351NKE4	A0A351NKE4_9ENTR	unreviewed	Transcriptional regulator SdiA	DCX28_04815	Enterobacteriaceae bacterium	240	1
A0A352MP63	A0A352MP63_9ESCH	unreviewed	Transcriptional regulator SdiA	DC012_09865	Escherichia sp.	240	1
A0A365Q668	A0A365Q668_ECOLX	unreviewed	Transcriptional regulator SdiA	DQW49_19740	Escherichia coli O111:NM	240	1
A0A368ZXB7	A0A368ZXB7_9ENTR	unreviewed	Transcriptional activator SdiA	DFO56_104322	Kosakonia sp. AG348	240	1
A0A370R2G2	A0A370R2G2_9ENTR	unreviewed	LuxR family quorum-sensing system transcriptional regulator ExpR	C8D90_10148	Enterobacillus tribolii	240	3
A0A370YQB5	A0A370YQB5_ECOLX	unreviewed	Transcriptional regulator SdiA	DXF93_06545	Escherichia coli	240	1
A0A376I0Z7	A0A376I0Z7_ECOLX	unreviewed	DNA-binding transcriptional activator SdiA	sdiA NCTC9094_02999	Escherichia coli	240	1
A0A376JCW6	A0A376JCW6_ECOLX	unreviewed	DNA-binding transcriptional activator SdiA	sdiA NCTC8450_02367	Escherichia coli	240	1
A0A376P7S7	A0A376P7S7_ECOLX	unreviewed	DNA-binding transcriptional activator SdiA	sdiA NCTC11341_06236	Escherichia coli	240	1
A0A376QV30	A0A376QV30_ECOLX	unreviewed	DNA-binding transcriptional activator SdiA	sdiA NCTC9067_02264	Escherichia coli	240	1
A0A376WX04	A0A376WX04_ECOLX	unreviewed	DNA-binding transcriptional activator SdiA (Transcriptional regulator SdiA)	sdiA D9F06_16120 NCTC9045_02408	Escherichia coli	240	1
A0A377R3V1	A0A377R3V1_KLEAE	unreviewed	Regulatory activator SdiA	sdiA NCTC9499_00134	Klebsiella aerogenes (Enterobacter aerogenes)	240	1
A0A377VJ87	A0A377VJ87_KLEPN	unreviewed	Regulatory activator SdiA	sdiA NCTC5055_01974	Klebsiella pneumoniae	240	1
A0A377VYT8	A0A377VYT8_KLEPN	unreviewed	Regulatory activator SdiA	sdiA NCTC9637_02784	Klebsiella pneumoniae	240	1
A0A377Y234	A0A377Y234_KLEPN	unreviewed	Regulatory activator SdiA	sdiA NCTC5052_02185	Klebsiella pneumoniae	240	1
A0A378CQ14	A0A378CQ14_KLEPR	unreviewed	Regulatory activator SdiA	sdiA NCTC5046_00482	Klebsiella pneumoniae subsp. rhinoscleromatis	240	1
A0A378FEE8	A0A378FEE8_KLEPN	unreviewed	Regulatory activator SdiA (Regulatory protein SdiA)	sdiA BANRA_04025 NCTC10262_01791 NCTC9177_05681	Klebsiella pneumoniae	240	1
A0A378GPI9	A0A378GPI9_9ENTR	unreviewed	Regulatory protein SdiA (Transcriptional regulator SdiA)	sdiA EB837_18565 NCTC9737_01951	Kluyvera ascorbata	240	1
A0A379AHU5	A0A379AHU5_ENTAG	unreviewed	Regulatory protein SdiA	sdiA NCTC9381_03401	Enterobacter agglomerans (Erwinia herbicola) (Pantoea agglomerans)	240	1
A0A379LDX2	A0A379LDX2_PSEST	unreviewed	Quorum-sensing control repressor	qscR NCTC10473_02096	Pseudomonas stutzeri (Pseudomonas perfectomarina)	240	2
A0A379Q551	A0A379Q551_SALER	unreviewed	DNA-binding transcriptional activator SdiA (Transcriptional regulator SdiA)	sdiA ED033_14235 NCTC10718_02785 NCTC9854_01848	Salmonella enterica (Salmonella choleraesuis)	240	1
A0A379QNI1	A0A379QNI1_SALER	unreviewed	DNA-binding transcriptional activator SdiA	sdiA NCTC10252_03186	Salmonella enterica (Salmonella choleraesuis)	240	1
A0A379U2M2	A0A379U2M2_SALDZ	unreviewed	DNA-binding transcriptional activator SdiA	sdiA NCTC10060_03402	Salmonella diarizonae	240	1
A0A379XP11	A0A379XP11_SALER	unreviewed	DNA-binding transcriptional activator SdiA	sdiA NCTC12420_01968	Salmonella enterica subsp. indica	240	1
A0A380NRD4	A0A380NRD4_VIBME	unreviewed	Transcriptional activator protein vanR	luxR_2 NCTC8563_01096	Vibrio metschnikovii	240	2
A0A380SJ30	A0A380SJ30_RAOTE	unreviewed	Regulatory protein SdiA	sdiA SAMEA3368263_02009	Raoultella terrigena (Klebsiella terrigena)	240	1
A0A381C5Z7	A0A381C5Z7_9ENTR	unreviewed	Regulatory protein SdiA	sdiA NCTC12119_01736	Buttiauxella agrestis	240	1
A0A381G7U6	A0A381G7U6_CITAM	unreviewed	DNA-binding transcriptional activator SdiA	sdiA NCTC10805_03468	Citrobacter amalonaticus	240	1
A0A381GL25	A0A381GL25_CITFR	unreviewed	DNA-binding transcriptional activator SdiA	sdiA NCTC6267_02526	Citrobacter freundii	240	1
A0A383F9R7	A0A383F9R7_ECOLX	unreviewed	DNA-binding transcriptional activator SdiA	sdiA SAMEA3472047_00042	Escherichia coli	240	1
A0A387CSU4	A0A387CSU4_ECOLI	unreviewed	Regulatory protein SdiA	D8B36_09235	Escherichia coli str. K-12 substr. MG1655	240	1
A0A398PZ17	A0A398PZ17_SHIBO	unreviewed	Transcriptional regulator SdiA	sdiA CUA56_15805 UL57_13995	Shigella boydii	240	1
A0A3A3J2K9	A0A3A3J2K9_SALMO	unreviewed	Transcriptional regulator SdiA	sdiA D5G21_19230	Salmonella montevideo	240	1
A0A3A3LLA9	A0A3A3LLA9_SALET	unreviewed	Transcriptional regulator SdiA	sdiA EAE35_09950	Salmonella enterica subsp. enterica serovar Mbandaka	240	1
A0A3A3ZG43	A0A3A3ZG43_9ENTR	unreviewed	Transcriptional regulator SdiA	sdiA D5066_10910	Enterobacter chuandaensis	240	1
A0A3A5JTQ2	A0A3A5JTQ2_9ENTR	unreviewed	Transcriptional regulator SdiA	sdiA D6029_09535	Buttiauxella izardii	240	1
A0A3A9J8F0	A0A3A9J8F0_9GAMM	unreviewed	Transcriptional regulator SdiA	sdiA D7S44_03075	Erwiniaceae bacterium IIIF1SW-P2	240	1
A0A3C2BJ57	A0A3C2BJ57_9ENTR	unreviewed	Transcriptional regulator SdiA	DCM53_14425 DCQ57_08080	Enterobacteriaceae bacterium	240	1
A0A3D0EM30	A0A3D0EM30_9GAMM	unreviewed	Transcriptional regulator SdiA	DEO73_10685	Pantoea sp.	240	1
A0A3D1C0B5	A0A3D1C0B5_9ENTR	unreviewed	Transcriptional regulator SdiA	DEQ42_02305	Shigella sp.	240	1
A0A3D3PW34	A0A3D3PW34_9ENTR	unreviewed	Transcriptional regulator SdiA	DIT59_05110	Leclercia sp.	240	1
A0A3D5QWT2	A0A3D5QWT2_9GAMM	unreviewed	Transcriptional regulator SdiA	DHT39_16030	Pantoea sp.	240	1
A0A3D8XGY9	A0A3D8XGY9_9ENTR	unreviewed	Transcriptional regulator SdiA	DBP23_14195	Enterobacter sp. EC-NT1	240	1
A0A3E1SVH7	A0A3E1SVH7_KLEOX	unreviewed	Transcriptional regulator SdiA	DDJ66_08905	Klebsiella oxytoca	240	1
A0A3E2A167	A0A3E2A167_9ENTR	unreviewed	Transcriptional regulator SdiA	sdiA D0U00_02590	Leclercia adecarboxylata	240	1
A0A3E2KXS9	A0A3E2KXS9_9ENTR	unreviewed	Transcriptional regulator SdiA	sdiA DZA29_02620	Citrobacter gillenii	240	1
A0A3E2MJI8	A0A3E2MJI8_SALET	unreviewed	Transcriptional regulator SdiA	sdiA BUJ07_05860	Salmonella enterica subsp. enterica serovar Saintpaul	240	1
A0A3F3IV54	A0A3F3IV54_SALER	unreviewed	Transcriptional regulator SdiA	sdiA A7S51_18530 KO51_13780	Salmonella enterica (Salmonella choleraesuis)	240	1
A0A3G2IBH6	A0A3G2IBH6_9ENTR	unreviewed	Transcriptional regulator SdiA	sdiA D8682_06075	Buttiauxella sp. 3AFRM03	240	1
A0A3G2UCF9	A0A3G2UCF9_ECOLX	unreviewed	Transcriptional regulator SdiA	sdiA EAS44_02125	Escherichia coli DSM 30083 = JCM 1649 = ATCC 11775	240	1
A0A3G3DXR9	A0A3G3DXR9_SALET	unreviewed	Transcriptional regulator SdiA	sdiA EBE17_10185	Salmonella enterica subsp. enterica serovar Tennessee	240	1
A0A3G4WZ13	A0A3G4WZ13_ECO57	unreviewed	Transcriptional regulator SdiA	sdiA EEL45_13120	Escherichia coli O157:H7	240	1
A0A3G5D1A8	A0A3G5D1A8_9ENTR	unreviewed	Transcriptional regulator SdiA	sdiA DTA24_10605	Klebsiella sp. P1CD1	240	1
A0A3G6BWH1	A0A3G6BWH1_9ENTR	unreviewed	Transcriptional regulator SdiA	sdiA EGY08_26210	Klebsiella sp. FDAARGOS_511	240	1
A0A3G9BJF1	A0A3G9BJF1_9ENTR	unreviewed	Transcriptional regulator SdiA	sdiA EH164_08820	Kosakonia sp. CCTCC M2018092	240	1
A0A3H8UV24	A0A3H8UV24_SALER	unreviewed	Transcriptional regulator SdiA	sdiA EB292_10170 EB886_09575 EB915_04275 ED974_03750 EDJ11_14045 EDJ72_07510 EDK59_13740 EE326_11055 EEL75_10770	Salmonella enterica (Salmonella choleraesuis)	240	1
A0A3I2B7J1	A0A3I2B7J1_SALER	unreviewed	Transcriptional regulator SdiA	sdiA EE393_17810	Salmonella enterica (Salmonella choleraesuis)	240	1
A0A3I3MZH1	A0A3I3MZH1_SALER	unreviewed	Transcriptional regulator SdiA	sdiA EDZ42_12335	Salmonella enterica (Salmonella choleraesuis)	240	1
A0A3I3T9P5	A0A3I3T9P5_SALER	unreviewed	Transcriptional regulator SdiA	sdiA EDQ37_03525 EEN30_15895	Salmonella enterica (Salmonella choleraesuis)	240	1
A0A3I6S2C1	A0A3I6S2C1_SALER	unreviewed	Transcriptional regulator SdiA	sdiA ED173_18050 EEM47_23685	Salmonella enterica (Salmonella choleraesuis)	240	1
A0A3I7I5X4	A0A3I7I5X4_SALER	unreviewed	Transcriptional regulator SdiA	sdiA EDK57_19200	Salmonella enterica (Salmonella choleraesuis)	240	1
A0A3J1FXV9	A0A3J1FXV9_SALER	unreviewed	Transcriptional regulator SdiA	sdiA ED155_03960 EEO25_06815	Salmonella enterica (Salmonella choleraesuis)	240	1
A0A3J3D746	A0A3J3D746_SALER	unreviewed	Transcriptional regulator SdiA	sdiA EDY49_08315 EEN52_07935	Salmonella enterica (Salmonella choleraesuis)	240	1
A0A3J4DZ88	A0A3J4DZ88_SALER	unreviewed	Transcriptional regulator SdiA	sdiA ATR96_11980 EAW08_08700 EB475_07745 EB911_04935 EB913_10385 EB920_16220 EB956_06920 EBP57_02235 ED954_08985 EDK13_04390 EDY47_11295 EDZ24_11550 EEL87_03410 EEM53_20840	Salmonella enterica (Salmonella choleraesuis)	240	1
A0A3J4PIQ9	A0A3J4PIQ9_SALER	unreviewed	Transcriptional regulator SdiA	sdiA EEM01_10135 EEN90_19220 EEN95_11825	Salmonella enterica (Salmonella choleraesuis)	240	1
A0A3J5M1S1	A0A3J5M1S1_SALER	unreviewed	Transcriptional regulator SdiA	sdiA ED004_13995 EDY65_18735	Salmonella enterica (Salmonella choleraesuis)	240	1
A0A3J6B7M5	A0A3J6B7M5_SALER	unreviewed	Transcriptional regulator SdiA	sdiA EBN52_05045 EEN60_02545	Salmonella enterica (Salmonella choleraesuis)	240	1
A0A3J8Q6S6	A0A3J8Q6S6_SALER	unreviewed	Transcriptional regulator SdiA	sdiA EEP48_16135	Salmonella enterica (Salmonella choleraesuis)	240	1
A0A3K0W4A8	A0A3K0W4A8_ECOLX	unreviewed	Transcriptional regulator SdiA	sdiA D9D43_05860	Escherichia coli	240	1
A0A3K2Y1P1	A0A3K2Y1P1_ECOLX	unreviewed	Transcriptional regulator SdiA	sdiA D9G77_13860	Escherichia coli	240	1
A0A3K5VTX0	A0A3K5VTX0_SALER	unreviewed	Transcriptional regulator SdiA	sdiA EBM82_13100	Salmonella enterica (Salmonella choleraesuis)	240	1
A0A3K6N4V4	A0A3K6N4V4_SALER	unreviewed	Transcriptional regulator SdiA	sdiA ED009_08760	Salmonella enterica (Salmonella choleraesuis)	240	1
A0A3K7CY33	A0A3K7CY33_SALER	unreviewed	Transcriptional regulator SdiA	sdiA EB255_03450 EBN46_08125 ED998_06300 EEN87_08345 EEO78_16675	Salmonella enterica (Salmonella choleraesuis)	240	1
A0A3K7KQZ3	A0A3K7KQZ3_SALER	unreviewed	Transcriptional regulator SdiA	sdiA EB336_05605 EB517_11680 EBJ52_05470 ECA43_05715 ECA44_10005 ED392_07230 EDK69_03550 EDK73_04510	Salmonella enterica (Salmonella choleraesuis)	240	1
A0A3K7MQN9	A0A3K7MQN9_SALER	unreviewed	Transcriptional regulator SdiA	sdiA EB898_18045 EBM66_21860	Salmonella enterica (Salmonella choleraesuis)	240	1
A0A3K9LN44	A0A3K9LN44_SALER	unreviewed	Transcriptional regulator SdiA	sdiA EEN36_17025	Salmonella enterica (Salmonella choleraesuis)	240	1
A0A3L0ZN34	A0A3L0ZN34_ECOLX	unreviewed	Transcriptional regulator SdiA	sdiA D9E50_14665	Escherichia coli	240	1
A0A3L3N3X7	A0A3L3N3X7_ECOLX	unreviewed	Transcriptional regulator SdiA	sdiA D9G87_08890	Escherichia coli	240	1
A0A3L3QHU1	A0A3L3QHU1_ECOLX	unreviewed	Transcriptional regulator SdiA	sdiA D9K10_05585	Escherichia coli	240	1
A0A3L3SFD7	A0A3L3SFD7_ECOLX	unreviewed	Transcriptional regulator SdiA	sdiA D9I52_00495	Escherichia coli	240	1
A0A3L4KQG6	A0A3L4KQG6_ECOLX	unreviewed	Transcriptional regulator SdiA	sdiA D9H68_02255	Escherichia coli	240	1
A0A3L5CZ75	A0A3L5CZ75_ECOLX	unreviewed	Transcriptional regulator SdiA	sdiA D9F04_00230	Escherichia coli	240	1
A0A3L9JGM4	A0A3L9JGM4_ECOLX	unreviewed	Transcriptional regulator SdiA	sdiA EAI42_13510	Escherichia coli	240	1
A0A3L9SKD4	A0A3L9SKD4_9ENTR	unreviewed	Transcriptional regulator SdiA	sdiA CGZ54_01170 DOZ52_18265 EA145_16795	Enterobacter hormaechei	240	1
A0A3M0V2R5	A0A3M0V2R5_9BURK	unreviewed	LuxR family transcriptional regulator/LuxR family quorum-sensing system transcriptional regulator SolR	DFJ53_03356	Caballeronia udeis	240	3
A0A3M2XPL8	A0A3M2XPL8_PSESY	unreviewed	Regulatory protein LuxR	ALQ91_03914	Pseudomonas syringae pv. syringae	240	2
A0A3M3CF26	A0A3M3CF26_PSESJ	unreviewed	Regulatory protein, LuxR	ALQ81_03346	Pseudomonas syringae pv. pisi	240	2
A0A3M3E4F4	A0A3M3E4F4_PSEAP	unreviewed	Regulatory protein LuxR	ALQ78_01995	Pseudomonas syringae pv. aptata	240	2
A0A3M3GUD5	A0A3M3GUD5_9PSED	unreviewed	Regulatory protein, LuxR	ALQ71_00920	Pseudomonas coronafaciens pv. striafaciens	240	2
A0A3M3R9E2	A0A3M3R9E2_9PSED	unreviewed	Regulatory protein, LuxR	ALP20_00968 ALQ50_03467	Pseudomonas coronafaciens pv. coronafaciens	240	2
A0A3M3RZQ9	A0A3M3RZQ9_9PSED	unreviewed	Regulatory protein, LuxR	ALQ48_02517	Pseudomonas coronafaciens pv. zizaniae	240	2
A0A3M4C3B0	A0A3M4C3B0_9PSED	unreviewed	Regulatory protein, LuxR	ALP06_01709 ALQ25_04161	Pseudomonas coronafaciens pv. atropurpurea	240	2
A0A3M4RR63	A0A3M4RR63_9PSED	unreviewed	Regulatory protein LuxR	ALP93_00074	Pseudomonas syringae pv. helianthi	240	2
A0A3M4ZW05	A0A3M4ZW05_9PSED	unreviewed	Regulatory protein, LuxR	ALP74_01390	Pseudomonas coronafaciens pv. garcae	240	2
A0A3M5A5S2	A0A3M5A5S2_9PSED	unreviewed	Regulatory protein, LuxR	ALP72_01791	Pseudomonas coronafaciens pv. coronafaciens	240	2
A0A3M5EEP9	A0A3M5EEP9_PSESX	unreviewed	Regulatory protein LuxR	ALP63_00427 ALP69_00926	Pseudomonas syringae pv. aceris	240	2
A0A3M6HG61	A0A3M6HG61_9PSED	unreviewed	Regulatory protein, LuxR	ALP22_01973	Pseudomonas coronafaciens pv. porri	240	2
A0A3M7UIS1	A0A3M7UIS1_9GAMM	unreviewed	Transcriptional regulator SdiA	sdiA EBO33_05895	[Curtobacterium] plantarum	240	1
A0A3N0DLJ7	A0A3N0DLJ7_9ENTR	unreviewed	Transcriptional regulator SdiA	sdiA D7I40_05380	Citrobacter sp. MH181794	240	1
A0A3N1W2U0	A0A3N1W2U0_9GAMM	unreviewed	LuxR family quorum-sensing system transcriptional regulator ExpR	EC836_105157	Erwinia sp. JUb26	240	3
A0A3N1WFN3	A0A3N1WFN3_LELAM	unreviewed	Transcriptional activator SdiA	EC842_0553	Lelliottia amnigena (Enterobacter amnigenus)	240	1
A0A3N4NPE0	A0A3N4NPE0_9GAMM	unreviewed	Transcriptional regulator SdiA	sdiA BBB56_18670	Pantoea sp. RIT388	240	1
A0A3N5D9N2	A0A3N5D9N2_9ENTR	unreviewed	Transcriptional regulator SdiA	sdiA EHN07_18135	Buttiauxella warmboldiae	240	1
A0A3N9QWL5	A0A3N9QWL5_SALDE	unreviewed	Transcriptional regulator SdiA	sdiA EHQ41_12035	Salmonella derby	240	1
A0A3P4NQZ4	A0A3P4NQZ4_ECOLX	unreviewed	Regulatory protein SdiA	sdiA BANRA_00490 BANRA_01907	Escherichia coli	240	1
A0A3P5DQE5	A0A3P5DQE5_ECOLX	unreviewed	Regulatory protein SdiA	sdiA BANRA_02570	Escherichia coli	240	1
A4WBU2	A4WBU2_ENT38	unreviewed	Transcriptional activator SdiA	Ent638_2503	Enterobacter sp. (strain 638)	240	1
A7ZN41	A7ZN41_ECO24	unreviewed	Regulatory protein SdiA	sdiA EcE24377A_2150	Escherichia coli O139:H28 (strain E24377A / ETEC)	240	1
B1LQU0	B1LQU0_ECOSM	unreviewed	Regulatory protein SdiA	sdiA EcSMS35_1266	Escherichia coli (strain SMS-3-5 / SECEC)	240	1
B2TXG1	B2TXG1_SHIB3	unreviewed	Regulatory protein SdiA	sdiA SbBS512_E1044	Shigella boydii serotype 18 (strain CDC 3083-94 / BS512)	240	1
B2VEE0	B2VEE0_ERWT9	unreviewed	Transcriptional activator protein	expR ETA_09520	Erwinia tasmaniensis (strain DSM 17950 / CIP 109463 / Et1/99)	240	1
B3X6C6	B3X6C6_9ENTR	unreviewed	Regulatory protein SdiA	sdiA Sd1012_3466	Shigella dysenteriae 1012	240	1
B5F2T7	B5F2T7_SALA4	unreviewed	Regulatory protein SdiA	SeAg_B1170	Salmonella agona (strain SL483)	240	1
B5R893	B5R893_SALG2	unreviewed	Cell-division regulatory protein	sdiA SG1104	Salmonella gallinarum (strain 287/91 / NCTC 13346)	240	1
B5XPW6	B5XPW6_KLEP3	unreviewed	Regulatory protein SdiA	sdiA KPK_1867	Klebsiella pneumoniae (strain 342)	240	1
B7L8S9	B7L8S9_ECO55	unreviewed	SdiA protein	sdiA EC55989_2137	Escherichia coli (strain 55989 / EAEC)	240	1
B7MCH3	B7MCH3_ECO45	unreviewed	DNA-binding transcriptional activator	sdiA ECS88_1970	Escherichia coli O45:K1 (strain S88 / ExPEC)	240	1
B7MVY1	B7MVY1_ECO81	unreviewed	DNA-binding transcriptional activator	sdiA ECED1_2181	Escherichia coli O81 (strain ED1a)	240	1
B7NBR1	B7NBR1_ECOLU	unreviewed	DNA-binding transcriptional activator	sdiA ECUMN_2208	Escherichia coli O17:K52:H18 (strain UMN026 / ExPEC)	240	1
B7UST5	B7UST5_ECO27	unreviewed	DNA-binding transcriptional activator	sdiA E2348C_2034	Escherichia coli O127:H6 (strain E2348/69 / EPEC)	240	1
C0Q2A3	C0Q2A3_SALPC	unreviewed	Cell-division regulatory protein	sdiA SPC_1764	Salmonella paratyphi C (strain RKS4594)	240	1
C3T542	C3T542_ECOLX	unreviewed	DNA-binding transcriptional activator SdiA (Transcriptional regulator) (Transcriptional regulator SdiA) (Transcriptional regulator of ftsQAZ gene cluster) (regulatory protein SdiA)	sdiA A6581_20445 A8G17_21685 ARC77_04640 AU473_20710 BIZ41_20645 BTQ04_19815 BWP17_24295 CRE06_21475 CVH05_09515 D6Z21_25525 D7K63_22310 D9E35_20830 D9H53_12505 DL925_20695 DQP22_22445 EB510_21885 ECs2654 ED060_18555 ED098_07230 ED124_24350 ED944_21180 EEP03_21045 EL75_1709 EL79_1749 EL80_1780 ERS085383_03774 ERS085404_00058 NCTC13125_06097 NCTC13127_02713 NCTC9701_02198 SAMEA3472147_03206	Escherichia coli	240	1
C4S9A2	C4S9A2_YERMW	unreviewed	Transcriptional activator protein echR	ymoll0001_4220	Yersinia mollaretii (strain ATCC 43969 / DSM 18520 / CIP 103324 / CNY 7263 / WAIP 204)	240	2
C8U3K1	C8U3K1_ECO10	unreviewed	DNA-binding transcriptional activator SdiA	sdiA ECO103_2172	Escherichia coli O103:H2 (strain 12009 / EHEC)	240	1
C8UC87	C8UC87_ECO1A	unreviewed	DNA-binding transcriptional activator SdiA	sdiA ECO111_2496	Escherichia coli O111:H- (strain 11128 / EHEC)	240	1
C9P7D2	C9P7D2_VIBME	unreviewed	Transcriptional activator protein luxR	VIB_002423	Vibrio metschnikovii CIP 69.14	240	2
D3QWT7	D3QWT7_ECOCB	unreviewed	DNA-binding transcriptional activator	sdiA G2583_2367	Escherichia coli O55:H7 (strain CB9615 / EPEC)	240	1
D4GBY0	D4GBY0_PANAM	unreviewed	SdiA	sdiA PANA_1416	Pantoea ananatis (strain LMG 20103)	240	1
D4I0F4	D4I0F4_ERWAC	unreviewed	Transcriptional activator protein ExpR	expR EAMY_1411	Erwinia amylovora (strain CFBP1430)	240	2
D7X9G5	D7X9G5_ECOLX	unreviewed	Regulatory protein SdiA	sdiA HMPREF9552_03295	Escherichia coli MS 198-1	240	1
D7XP97	D7XP97_ECOLX	unreviewed	Regulatory protein SdiA	sdiA HMPREF9536_02875	Escherichia coli MS 84-1	240	1
D7Y0X0	D7Y0X0_ECOLX	unreviewed	Regulatory protein SdiA	sdiA HMPREF9540_01194	Escherichia coli MS 115-1	240	1
D7Z8R0	D7Z8R0_ECOLX	unreviewed	Regulatory protein SdiA	sdiA HMPREF9534_00598	Escherichia coli MS 69-1	240	1
D8A351	D8A351_ECOMS	unreviewed	Regulatory protein SdiA	sdiA HMPREF9530_00929	Escherichia coli (strain MS 21-1)	240	1
D8E6P8	D8E6P8_ECOLX	unreviewed	Regulatory protein SdiA	sdiA HMPREF9346_02155	Escherichia coli MS 119-7	240	1
E0J546	E0J546_ECOLW	unreviewed	DNA-binding transcriptional activator	sdiA ECW_m2090	Escherichia coli (strain ATCC 9637 / CCM 2024 / DSM 1116 / NCIMB 8666 / NRRL B-766 / W)	240	1
E0MS06	E0MS06_9RHOB	unreviewed	Transcriptional activator protein ahyr/asar	R2A130_1734	Ahrensia sp. R2A130	240	2
E1ISN7	E1ISN7_ECOLX	unreviewed	Regulatory protein SdiA	sdiA HMPREF9348_03192	Escherichia coli MS 145-7	240	1
E1SJ08	E1SJ08_PANVC	unreviewed	Transcriptional activator protein phzR	phzR Pvag_0810	Pantoea vagans (strain C9-1) (Pantoea agglomerans (strain C9-1))	240	2
E2QNB2	E2QNB2_ECOLX	unreviewed	DNA-binding transcriptional activator SdiA (Regulatory protein SdiA) (Transcriptional regulator) (Transcriptional regulator SdiA)	sdiA A8M42_01840 AJ318_10245 AM465_15635 APU18_08540 B9N33_23220 BEN53_08640 BH694_22070 BK248_19345 BK334_01585 C1I57_18945 C4K41_00335 C4M78_09335 C6B13_18815 CCZ14_22075 CCZ17_22970 CRT43_11160 CT143_07935 CT146_08340 D1900_01585 D2183_17190 D4L90_06140 D7Y10_06920 D9D33_15140 D9E30_22295 D9E49_18755 D9F02_01460 D9F21_16985 D9G11_20590 D9G22_20250 D9I82_06665 D9J39_04350 D9J46_03600 D9L99_2150…	Escherichia coli	240	1
E3DCL8	E3DCL8_ERWSE	unreviewed	DNA-binding transcriptional activator SdiA	sdiA EJP617_25090	Erwinia sp. (strain Ejp617)	240	1
E5B469	E5B469_ERWAM	unreviewed	Transcriptional activator protein ExpR	expR EAIL5_1452	Erwinia amylovora ATCC BAA-2158	240	2
E6BED1	E6BED1_ECOLX	unreviewed	Regulatory protein SdiA	sdiA HMPREF9350_00521	Escherichia coli MS 85-1	240	1
E7T4G9	E7T4G9_9ENTR	unreviewed	DNA-binding transcriptional activator SdiA	SGB_04689	Shigella boydii ATCC 9905	240	1
E8XA92	E8XA92_SALT4	unreviewed	DNA-binding transcriptional activator SdiA	sdiA STM474_1981	Salmonella typhimurium (strain 4/74)	240	1
E9THW1	E9THW1_ECOLX	unreviewed	Regulatory protein SdiA	sdiA HMPREF9542_03400	Escherichia coli MS 117-3	240	1
F0JM04	F0JM04_ESCFE	unreviewed	DNA-binding transcriptional activator SdiA	sdiA ECD227_1061	Escherichia fergusonii ECD227	240	1
F0LZV4	F0LZV4_VIBFN	unreviewed	Transcriptional activator protein vanR	vfu_B01268	Vibrio furnissii (strain DSM 14383 / NCTC 11218 / VL 6966)	240	2
F2ZDS1	F2ZDS1_9PSED	unreviewed	Regulatory protein, LuxR	POR16_02305	Pseudomonas coronafaciens pv. oryzae str. 1_6	240	2
F3FFU2	F3FFU2_PSESX	unreviewed	Regulatory protein, LuxR	PSYJA_08875	Pseudomonas syringae pv. japonica str. M301072	240	2
F3G827	F3G827_PSESJ	unreviewed	Regulatory protein, LuxR	PSYPI_12889	Pseudomonas syringae pv. pisi str. 1704B	240	2
F3H5V2	F3H5V2_PSESX	unreviewed	Regulatory protein, LuxR	PSYCIT7_24465	Pseudomonas syringae Cit 7	240	2
F3WJL4	F3WJL4_9ENTR	unreviewed	Regulatory protein sdiA	SB521682_2235	Shigella boydii 5216-82	240	1
F4SLF7	F4SLF7_ECOLX	unreviewed	Regulatory protein SdiA	ECHG_01804	Escherichia coli H736	240	1
F4T0P2	F4T0P2_ECOLX	unreviewed	Regulatory protein SdiA	ECIG_02005	Escherichia coli M605	240	1
F4TFP6	F4TFP6_ECOLX	unreviewed	Regulatory protein SdiA	ECJG_02868	Escherichia coli M718	240	1
F4V354	F4V354_ECOLX	unreviewed	Regulatory protein SdiA	ECNG_02571	Escherichia coli TA280	240	1
F4VGH1	F4VGH1_ECOLX	unreviewed	Regulatory protein SdiA	ECPG_00469	Escherichia coli H591	240	1
F5RZ68	F5RZ68_9ENTR	unreviewed	Regulatory protein SdiA	sdiA HMPREF9086_2927	Enterobacter hormaechei ATCC 49162	240	1
G0F9L1	G0F9L1_ECOLX	unreviewed	Regulatory protein sdiA	UMNF18_2441	Escherichia coli UMNF18	240	1
G5L7Q7	G5L7Q7_SALET	unreviewed	Regulatory protein sdiA	LTSEADE_1748	Salmonella enterica subsp. enterica serovar Adelaide str. A4-669	240	1
G5MGZ3	G5MGZ3_SALET	unreviewed	Regulatory protein sdiA	LTSEGIV_1644	Salmonella enterica subsp. enterica serovar Give str. S5-487	240	1
G5NBJ2	G5NBJ2_SALET	unreviewed	Regulatory protein sdiA	LTSEINV_1885	Salmonella enterica subsp. enterica serovar Inverness str. R8-3668	240	1
G5Q164	G5Q164_SALMO	unreviewed	Regulatory protein sdiA	LTSEMON_1574	Salmonella enterica subsp. enterica serovar Montevideo str. S5-403	240	1
G5QHR0	G5QHR0_SALRU	unreviewed	Regulatory protein sdiA	LTSERUB_2019	Salmonella enterica subsp. enterica serovar Rubislaw str. A4-653	240	1
G5QYI2	G5QYI2_SALSE	unreviewed	Regulatory protein sdiA	LTSESEN_1900	Salmonella enterica subsp. enterica serovar Senftenberg str. A4-543	240	1
G5RE84	G5RE84_SALET	unreviewed	N-3-oxohexanoyl-L-homoserine lactone quorum-sensing transcriptional activator	LTSEUGA_1785	Salmonella enterica subsp. enterica serovar Uganda str. R8-3404	240	3
G5RTY5	G5RTY5_SALET	unreviewed	Regulatory protein sdiA	LTSEURB_1775	Salmonella enterica subsp. enterica serovar Urbana str. R8-2977	240	1
G5SAF9	G5SAF9_SALET	unreviewed	Regulatory protein sdiA	LTSEWAN_2050	Salmonella enterica subsp. enterica serovar Wandsworth str. A4-580	240	1
G8LHW4	G8LHW4_ENTCL	unreviewed	Regulatory protein SdiA	sdiA EcWSU1_02857	Enterobacter cloacae EcWSU1	240	1
H3MZ60	H3MZ60_9ENTR	unreviewed	Transcriptional regulator SdiA	CWN68_14630 HMPREF9694_01256	Klebsiella michiganensis	240	1
H4UKE5	H4UKE5_ECOLX	unreviewed	Regulatory protein SdiA	sdiA ECDEC6A_2401	Escherichia coli DEC6A	240	1
H5V0Z7	H5V0Z7_ATLHE	unreviewed	Transcriptional regulator SdiA	sdiA EH105704_03_01600	Atlantibacter hermannii NBRC 105704	240	1
I0VRW7	I0VRW7_ECOLX	unreviewed	Regulatory protein sdiA	ECW26_26680	Escherichia coli W26	240	1
I2RJ52	I2RJ52_ECOLX	unreviewed	Regulatory protein SdiA	sdiA EC12741_1913	Escherichia coli 1.2741	240	1
I2RXG9	I2RXG9_ECOLX	unreviewed	Regulatory protein SdiA	sdiA EC970246_5255	Escherichia coli 97.0246	240	1
I2SPP4	I2SPP4_ECOLX	unreviewed	Regulatory protein SdiA	sdiA EC12264_3127	Escherichia coli 1.2264	240	1
I2US92	I2US92_ECOLX	unreviewed	Regulatory protein SdiA	sdiA EC40522_2633	Escherichia coli 4.0522	240	1
I2W4L6	I2W4L6_ECOLX	unreviewed	Regulatory protein SdiA	sdiA EC90111_3807	Escherichia coli 9.0111	240	1
I2X370	I2X370_ECOLX	unreviewed	Regulatory protein SdiA	sdiA EC40967_4534	Escherichia coli 4.0967	240	1
I2XKJ6	I2XKJ6_ECOLX	unreviewed	Regulatory protein SdiA	sdiA EC23916_4327	Escherichia coli 2.3916	240	1
I4T4B6	I4T4B6_ECOLX	unreviewed	DNA-binding transcriptional activator SdiA	EC54115_05708	Escherichia coli 541-15	240	1
I4W934	I4W934_9GAMM	unreviewed	Transcriptional activator protein solr	UU5_08640	Rhodanobacter sp. 115	240	2
I6DNA9	I6DNA9_SHIBO	unreviewed	Regulatory protein SdiA	sdiA SB96558_1150	Shigella boydii 965-58	240	1
I6ZLM5	I6ZLM5_ENTCL	unreviewed	SdiA (Transcriptional regulator SdiA)	sdiA EEI76_02570	Enterobacter cloacae	240	1
J0MFL1	J0MFL1_9ENTR	unreviewed	DNA-binding transcriptional activator SdiA	A936_01317	Enterobacter sp. Ag1	240	1
J7R5K1	J7R5K1_ECOLX	unreviewed	DNA-binding transcriptional activator (DNA-binding transcriptional activator SdiA) (Regulatory protein SdiA) (Transcriptional regulator) (Transcriptional regulator SdiA) (Transcriptional regulator of ftsQAZ gene cluster)	sdiA A9R57_20845 AC789_1c21260 ACN002_1950 AM464_00495 B1K96_02060 B9M99_11840 BHS87_10935 BIQ87_11020 BJJ90_14980 BK373_13085 BK400_09715 BN17_23301 BW690_25170 BZL31_15975 C2M16_14100 C6669_19535 CIJ94_05255 CXB56_13425 D3821_21975 D3I61_11145 D9D23_16605 D9E22_21685 D9F17_18435 D9I47_17365 D9I88_06280 DQE83_23050 DTL43_12245 DTL90_14090 DTM10_11250 EAI44_05180 EAI52_20555 ERS085366_01816 ERS15…	Escherichia coli	240	1
K4VTR6	K4VTR6_ECOLX	unreviewed	DNA-binding transcriptional activator SdiA	ECO9634_25090	Escherichia coli O111:H8 str. CVM9634	240	1
K4WU37	K4WU37_ECOLX	unreviewed	DNA-binding transcriptional activator SdiA	ECO9455_13104	Escherichia coli O111:H11 str. CVM9455	240	1
L0NM01	L0NM01_9RHIZ	unreviewed	Putative transcriptional regulator (Autoinducer and HTH_LUXR DNA-binding domains)	NT26_3615	Rhizobium sp. NT-26	240	1
L2V0Z4	L2V0Z4_ECOLX	unreviewed	Regulatory protein SdiA	WCM_03986	Escherichia coli KTE10	240	1
L3C988	L3C988_ECOLX	unreviewed	Regulatory protein SdiA	A13W_00994	Escherichia coli KTE193	240	1
L3P4F8	L3P4F8_ECOLX	unreviewed	Regulatory protein SdiA	A1U5_02272	Escherichia coli KTE66	240	1
L3Q8N2	L3Q8N2_ECOLX	unreviewed	Regulatory protein SdiA	A1UM_02312	Escherichia coli KTE75	240	1
L4J8S0	L4J8S0_ECOLX	unreviewed	Regulatory protein SdiA	A311_02536	Escherichia coli KTE146	240	1
L4VIT8	L4VIT8_ECOLX	unreviewed	Regulatory protein SdiA	WIC_02275	Escherichia coli KTE112	240	1
M1JNE9	M1JNE9_VIBFL	unreviewed	Transcriptional activator protein	vfqR	Vibrio fluvialis	240	2
M7RPG7	M7RPG7_SALDU	unreviewed	Regulatory protein SdiA	A670_01170	Salmonella enterica subsp. enterica serovar Dublin str. UC16	240	1
M9GDF2	M9GDF2_ECOLX	unreviewed	Regulatory protein SdiA	sdiA ECMP0215612_2534	Escherichia coli MP021561.2	240	1
O66040	O66040_SALTM	unreviewed	LuxR family transcriptional regulator (SdiA) (Suppresses division inhibition A)	sdiA DD95_03030	Salmonella typhimurium	240	1
P07026	SDIA_ECOLI	reviewed	Regulatory protein SdiA	sdiA b1916 JW1901	Escherichia coli (strain K12)	240	2
P74946	VANR_VIBAN	reviewed	Transcriptional activator protein VanR	vanR	Vibrio anguillarum (Listonella anguillarum)	240	3
Q138T0	Q138T0_RHOPS	unreviewed	Regulatory protein, LuxR	RPD_2174	Rhodopseudomonas palustris (strain BisB5)	240	2
Q2NS60	Q2NS60_SODGM	unreviewed	Transcriptional activator (Transcriptional activator protein EsaR)	esaR_2 SG1740 SGGMMB4_04056	Sodalis glossinidius (strain morsitans)	240	2
Q3MQ49	Q3MQ49_9BURK	unreviewed	PlaR protein	plaR	Burkholderia plantarii	240	3
Q5EM19	Q5EM19_ERWAM	unreviewed	ExpR		Erwinia amylovora (Fire blight bacteria)	240	3
Q8XBD0	Q8XBD0_ECO57	unreviewed	Quorum-sensing transcriptional activator	sdiA ECs_2654	Escherichia coli O157:H7	240	1
Q8Z5T1	Q8Z5T1_SALTI	unreviewed	Cell-division regulatory protein	sdiA STY2158 t0926 SM202113_02580	Salmonella typhi	240	1
S0TYX5	S0TYX5_9ESCH	unreviewed	Regulatory protein SdiA	WC5_03674	Escherichia sp. KTE114	240	1
S0X1M8	S0X1M8_9ESCH	unreviewed	Regulatory protein SdiA	WES_02467	Escherichia sp. KTE31	240	1
S0Y827	S0Y827_ECOLX	unreviewed	Regulatory protein SdiA	WG5_02081	Escherichia coli KTE37	240	1
S0YU74	S0YU74_ECOLX	unreviewed	Regulatory protein SdiA	WG7_01964	Escherichia coli KTE38	240	1
S1CS50	S1CS50_9ESCH	unreviewed	Regulatory protein SdiA	A1SC_01143	Escherichia sp. KTE52	240	1
S1D6L8	S1D6L8_ECOLX	unreviewed	Regulatory protein SdiA	A1U1_01951	Escherichia coli KTE64	240	1
S1F7A2	S1F7A2_ECOLX	unreviewed	Regulatory protein SdiA	A1UI_02132	Escherichia coli KTE73	240	1
S1GV41	S1GV41_ECOLX	unreviewed	Regulatory protein SdiA	A1WK_02794	Escherichia coli KTE100	240	1
S1IJC2	S1IJC2_ECOLX	unreviewed	Regulatory protein SdiA	A1WU_03766	Escherichia coli KTE108	240	1
S1IU02	S1IU02_ECOLX	unreviewed	Regulatory protein SdiA	A1WS_02504	Escherichia coli KTE107	240	1
S1P8D3	S1P8D3_ECOLX	unreviewed	Regulatory protein SdiA	A13A_01951	Escherichia coli KTE182	240	1
S3IRE4	S3IRE4_9ENTR	unreviewed	Putative autoinducer-binding transcriptional regulator BpsR	HMPREF0201_02723	Cedecea davisae DSM 4568	240	3
S5MXG8	S5MXG8_SALBN	unreviewed	N-3-oxohexanoyl-L-homoserine lactonequorum-sensing transcriptional activator /N-3-oxooctanoyl-L-homoserine lactone quorum-sensing transcriptional activator	A464_2099	Salmonella bongori N268-08	240	3
T6HPC7	T6HPC7_ECOLX	unreviewed	Regulatory protein SdiA	G736_02165	Escherichia coli HVH 70 (4-2963531)	240	1
T6M4Q4	T6M4Q4_ECOLX	unreviewed	Regulatory protein SdiA	G749_01747	Escherichia coli HVH 87 (4-5977630)	240	1
T9ADS2	T9ADS2_ECOLX	unreviewed	Regulatory protein SdiA	G938_02170	Escherichia coli UMEA 3200-1	240	1
T9D3I8	T9D3I8_ECOLX	unreviewed	Regulatory protein SdiA	G943_02205	Escherichia coli UMEA 3212-1	240	1
T9SQI5	T9SQI5_ECOLX	unreviewed	Regulatory protein SdiA	G994_02007	Escherichia coli UMEA 3718-1	240	1
U2P3R6	U2P3R6_9GAMM	unreviewed	N-3-oxohexanoyl-L-homoserine lactone quorum-sensing transcriptional activator	L579_1898	Pantoea sp. AS-PWVM4	240	3
U5YV42	U5YV42_SALEN	unreviewed	Autoinducer binding domain (Cell-division regulatory protein) (Transcriptional regulator SdiA)	sdiA ABA47_1167 ABA47_1971 CA303_01060 D4B87_07070 SEN1057	Salmonella enteritidis	240	3
U9XXA9	U9XXA9_ECOLX	unreviewed	Regulatory protein SdiA	HMPREF1591_01550	Escherichia coli 113303	240	1
U9YDL9	U9YDL9_ECOLX	unreviewed	Regulatory protein SdiA	HMPREF1588_02957	Escherichia coli 110957	240	1
U9YQV6	U9YQV6_ECOLX	unreviewed	Regulatory protein SdiA	HMPREF1589_00194	Escherichia coli 113290	240	1
U9Z3X9	U9Z3X9_ECOLX	unreviewed	Regulatory protein SdiA	HMPREF1599_05107	Escherichia coli 907713	240	1
U9ZWD2	U9ZWD2_ECOLX	unreviewed	Regulatory protein SdiA	HMPREF1620_04965	Escherichia coli 909945-2	240	1
V0BA60	V0BA60_KLEPN	unreviewed	Regulatory protein SdiA	HMPREF1619_00431	Klebsiella pneumoniae 909957	240	1
V0SAT3	V0SAT3_ECOLX	unreviewed	Regulatory protein SdiA	HMPREF1595_04622	Escherichia coli 907672	240	1
V0VE11	V0VE11_ECOLX	unreviewed	Regulatory protein SdiA	HMPREF1604_01385	Escherichia coli 908519	240	1
V0YXG7	V0YXG7_ECOLX	unreviewed	Regulatory protein SdiA	HMPREF1608_00911	Escherichia coli 908525	240	1
V0ZA79	V0ZA79_ECOLX	unreviewed	Regulatory protein SdiA	HMPREF1611_00060	Escherichia coli 908573	240	1
V1GQ84	V1GQ84_SALER	unreviewed	DNA-binding transcriptional activator SdiA	SEI61121_21276	Salmonella enterica subsp. indica serovar 6,14,25:z10:1,(2),7 str. 1121	240	1
V1WA88	V1WA88_SALMU	unreviewed	DNA-binding transcriptional activator SdiA	SEEM1594_23014	Salmonella enterica subsp. enterica serovar Muenchen str. baa1594	240	1
V2QXX1	V2QXX1_ECOLX	unreviewed	Regulatory protein SdiA	G723_03201	Escherichia coli HVH 50 (4-2593475)	240	1
V3PPD9	V3PPD9_9ENTR	unreviewed	Transcriptional activator SdiA	L370_04066	Enterobacter sp. MGH 24	240	1
V5CS73	V5CS73_ENTCL	unreviewed	Regulatory protein SdiA	sdiA EDP2_2434	Enterobacter cloacae S611	240	1
V5Z6C0	V5Z6C0_9GAMM	unreviewed	Transcriptional activator protein ExpR	expR EPIR_1516	Erwinia piriflorinigrans CFBP 5888	240	2
V6FS88	V6FS88_ECOLX	unreviewed	Regulatory protein SdiA	sdiA EC970259_2232	Escherichia coli 99.0741	240	1
V7II74	V7II74_SALET	unreviewed	Regulatory protein SdiA	A628_04040	Salmonella enterica subsp. enterica serovar Cubana str. 76814	240	1
W0AUI8	W0AUI8_9ESCH	unreviewed	DNA-binding transcriptional activator SdiA	sdiA EAKF1_ch4119	Escherichia albertii KF1	240	1
W0HPW8	W0HPW8_9GAMM	unreviewed	Quorum-sensing transcriptional activator YpeR	yenR SOPEG_3056	Candidatus Sodalis pierantonius str. SOPE	240	3
W1BFD8	W1BFD8_KLEPN	unreviewed	N-3-oxohexanoyl-L-homoserine lactone quorum-sensing transcriptional activator @ N-3-oxooctanoyl-L-homoserine lactone quorum-sensing transcriptional activator		Klebsiella pneumoniae IS22	240	3
W1E8E0	W1E8E0_KLEPN	unreviewed	N-3-oxohexanoyl-L-homoserine lactone quorum-sensing transcriptional activator @ N-3-oxooctanoyl-L-homoserine lactone quorum-sensing transcriptional activator		Klebsiella pneumoniae IS46	240	3
W1EJ08	W1EJ08_KLEPN	unreviewed	N-3-oxohexanoyl-L-homoserine lactone quorum-sensing transcriptional activator @ N-3-oxooctanoyl-L-homoserine lactone quorum-sensing transcriptional activator		Klebsiella pneumoniae IS53	240	3
W1HB15	W1HB15_ECOLX	unreviewed	N-3-oxohexanoyl-L-homoserine lactone quorum-sensing transcriptional activator @ N-3-oxooctanoyl-L-homoserine lactone quorum-sensing transcriptional activator		Escherichia coli ISC56	240	3
W1I0P6	W1I0P6_KLEPN	unreviewed	N-3-oxohexanoyl-L-homoserine lactone quorum-sensing transcriptional activator @ N-3-oxooctanoyl-L-homoserine lactone quorum-sensing transcriptional activator		Klebsiella pneumoniae IS39	240	3
W7PB77	W7PB77_9ENTR	unreviewed	Regulatory protein SdiA	sdiA P349_01346	Enterobacter sp. DC4	240	1
W8TDM5	W8TDM5_ECOLX	unreviewed	DNA-binding transcriptional activator SdiA (Transcriptional regulator) (Transcriptional regulator SdiA)	sdiA BMT91_21205 CG691_20595 CG705_20075 CR538_10700 CV83915_04395 D3Y67_22300 D9D65_14080 D9E34_21065 D9H94_16450 D9J03_15760 D9J11_14410 DL545_10675 DS732_15360 NCTC11181_05598 NCTC9036_02063 NCTC9037_02177 NCTC9058_04836 SAMEA3752557_03996	Escherichia coli	240	1
W9BPP7	W9BPP7_KLEPN	unreviewed	LuxR family transcriptional regulator (Regulatory activator SdiA) (Regulatory protein SdiA) (SdiA protein) (Transcriptional regulator SdiA)	sdiA sdiA_1 sdiA_2 AGG09_23405 AXA55_21925 BANRA_01872 BN49_3520 BVX91_00230 C3483_09290 C3F39_24810 C7V41_07370 CSC88_00170 D0897_02765 DDJ63_13250 DM059_19555 DM062_21535 DM081_24025 DPQ49_10295 DXF97_02805 DY552_14225 DZB15_08675 EA835_14295 EAO17_03965 NCTC11679_01915 NCTC1936_03588 NCTC5053_01728 NCTC9601_06491 PMK1_04776 SAMEA104305404_06229 SAMEA23986918_01819 SAMEA24002668_01227 SAMEA3649…	Klebsiella pneumoniae	240	1
A0A023PZW8	A0A023PZW8_9PSED	unreviewed	PhzR		Pseudomonas chlororaphis subsp. aurantiaca	241	2
A0A072BTG7	A0A072BTG7_RHILP	unreviewed	Transcriptional activator protein	raiR RLPCCGM1_p1466	Rhizobium leguminosarum bv. phaseoli CCGM1	241	1
A0A0B6S063	A0A0B6S063_9BURK	unreviewed	Acyl-homoserine lactone dependent transcriptional activator	BGL_1c11040	Burkholderia plantarii	241	3
A0A0D0SEE7	A0A0D0SEE7_PSEFL	unreviewed	SdiA protein	sdiA PFLU3_38910	Pseudomonas fluorescens	241	1
A0A0D6N189	A0A0D6N189_9PROT	unreviewed	Transcriptional regulator LuxR	Abci_003_081	Acetobacter cibinongensis 4H-1	241	2
A0A0D6NGS4	A0A0D6NGS4_9PROT	unreviewed	Transcriptional regulator LuxR	Abor_001_065	Acetobacter orientalis 21F-2	241	2
A0A0H2ZEG8	A0A0H2ZEG8_PSEAB	unreviewed	Acylhomoserine lactone dependent transcriptional regulator	rhlR PA14_19120	Pseudomonas aeruginosa (strain UCBPP-PA14)	241	2
A0A0H5BBC5	A0A0H5BBC5_BLAVI	unreviewed	HTH-type quorum sensing-dependent transcriptional regulator vjbR (Transcriptional regulator)	vjbR BV133_796 BVIRIDIS_33090	Blastochloris viridis (Rhodopseudomonas viridis)	241	1
A0A0K9JP58	A0A0K9JP58_9BURK	unreviewed	Transcriptional activator protein LuxR	BUMB_05160	Candidatus Paraburkholderia calva	241	2
A0A0K9JUX0	A0A0K9JUX0_9BURK	unreviewed	Transcriptional activator protein LuxR	BHUM_05640	Candidatus Burkholderia humilis	241	2
A0A0L1KLY1	A0A0L1KLY1_9BURK	unreviewed	Transcriptional activator protein LuxR	BRCH_02771	Candidatus Burkholderia brachyanthoides	241	2
A0A0P8BRH8	A0A0P8BRH8_9RHIZ	unreviewed	Transcriptional activator of quorum sensing CerR	cerR HLUCCO17_03120	Salinarimonadaceae bacterium HL-109	241	3
A0A0T7FHM2	A0A0T7FHM2_RHIGA	unreviewed	HTH-type quorum sensing-dependent transcriptional regulator VjbR	vjbR NGAL_HAMBI1145_23630	Neorhizobium galegae bv. officinalis	241	3
A0A0T7FWF5	A0A0T7FWF5_RHIGA	unreviewed	HTH-type quorum sensing-dependent transcriptional regulator VjbR	vjbR NGAL_HAMBI1146_33480	Neorhizobium galegae bv. officinalis	241	3
A0A0T7G3D3	A0A0T7G3D3_RHIGA	unreviewed	Autoinducer-binding transcriptional regulator BmpR	bmpR NGAL_HAMBI1145_60390 NGAL_HAMBI1189_57840	Neorhizobium galegae bv. officinalis	241	2
A0A0T7GHB9	A0A0T7GHB9_RHIGA	unreviewed	HTH-type quorum sensing-dependent transcriptional regulator VjbR	vjbR NGAL_HAMBI1189_15190	Neorhizobium galegae bv. officinalis	241	3
A0A125S8P2	A0A125S8P2_PSECL	unreviewed	PhzR	phzR	Pseudomonas chlororaphis (Pseudomonas aureofaciens)	241	2
A0A143GGE9	A0A143GGE9_9PSED	unreviewed	LuxR family transcriptional regulator, transcriptional activator of rhlAB and lasB (Transcriptional regulator RhlR)	AK972_2552 SAMN05216237_6313	Pseudomonas yamanorum	241	1
A0A172WBZ4	A0A172WBZ4_9PSED	unreviewed	Transcriptional activator PhzR	phzR	Pseudomonas chlororaphis	241	2
A0A192LZ78	A0A192LZ78_9RHIZ	unreviewed	Transcriptional activator protein 1	raiR-1 AMJ96_CH03089	Rhizobium sp. N113	241	2
A0A192M949	A0A192M949_9RHIZ	unreviewed	Transcriptional activator protein 2	raiR-2 AMJ96_PD00524	Rhizobium sp. N113	241	2
A0A192TNF9	A0A192TNF9_9RHIZ	unreviewed	LuxR family transcriptional regulator (Transcriptional activator protein 2)	raiR-2 AMC80_PE00672 B5K03_25610	Rhizobium phaseoli	241	1
A0A1B1FML0	A0A1B1FML0_9PSED	unreviewed	AHL response regulator	csaR	Pseudomonas chlororaphis subsp. aurantiaca	241	3
A0A1B5D0D6	A0A1B5D0D6_9PSED	unreviewed	Regulatory protein SdiA	sdiA_2	Pseudomonas sp. 24 E 1	241	1
A0A1C7BR43	A0A1C7BR43_PSEAI	unreviewed	Regulatory protein rhlR	Q058_00826	Pseudomonas aeruginosa BL04	241	2
A0A1G5Y3F6	A0A1G5Y3F6_9PSED	unreviewed	LuxR family transcriptional regulator, quorum-sensing transcription factor LasR	SAMN03159443_02900	Pseudomonas sp. NFACC15-1	241	3
A0A1G8CHA8	A0A1G8CHA8_9BRAD	unreviewed	LuxR family transcriptional regulator, quorum-sensing system regulator CciR	SAMN05216338_1009115	Bradyrhizobium sp. Rc2d	241	3
A0A1H1QSR4	A0A1H1QSR4_9PSED	unreviewed	LuxR family transcriptional regulator, transcriptional activator of rhlAB and lasB	SAMN04489802_1034	Pseudomonas chlororaphis	241	1
A0A1H1U2Y6	A0A1H1U2Y6_9PSED	unreviewed	LuxR family transcriptional regulator, transcriptional activator of rhlAB and lasB	SAMN04490210_3204	Pseudomonas sp. bs2935	241	1
A0A1H2MIW1	A0A1H2MIW1_9PSED	unreviewed	LuxR family transcriptional regulator, transcriptional activator of rhlAB and lasB	SAMN05216202_1816	Pseudomonas mucidolens	241	1
A0A1H2U362	A0A1H2U362_9GAMM	unreviewed	LuxR family transcriptional regulator, transcriptional activator of rhlAB and lasB	SAMN05443545_10245	Aidingimonas halophila	241	1
A0A1H4K5P5	A0A1H4K5P5_9PSED	unreviewed	LuxR family transcriptional regulator, transcriptional activator of rhlAB and lasB	SAMN05216178_1068	Pseudomonas saponiphila	241	1
A0A1I5I1D6	A0A1I5I1D6_9PSED	unreviewed	LuxR family transcriptional regulator, quorum-sensing transcription factor LasR	SAMN03159304_03847	Pseudomonas sp. NFACC24-1	241	3
A0A1L2YVK2	A0A1L2YVK2_RHILV	unreviewed	LuxR-family transcriptional regulator CinR	cinR	Rhizobium leguminosarum bv. viciae	241	3
A0A1N7HJU7	A0A1N7HJU7_9PSED	unreviewed	LuxR family transcriptional regulator, quorum-sensing system regulator ExpR	SAMN05428955_3888	Pseudomonas sp. 7SR1	241	3
A0A1W6GK76	A0A1W6GK76_9RHIZ	unreviewed	Transcriptional activator protein 1	raiR-1 Bra5_CH03027	Rhizobium phaseoli Brasil 5	241	2
A0A1W6GUG3	A0A1W6GUG3_9RHIZ	unreviewed	Transcriptional activator protein 2	raiR-2 Bra5_PD00844	Rhizobium phaseoli Brasil 5	241	2
A0A1W6KPP4	A0A1W6KPP4_9RHIZ	unreviewed	Transcriptional activator protein 1	raiR-1 RHEC894_CH02981	Rhizobium sp. CIAT894	241	2
A0A1W6KYS6	A0A1W6KYS6_9RHIZ	unreviewed	Transcriptional activator protein 2	raiR-2 RHEC894_PE00568	Rhizobium sp. CIAT894	241	2
A0A1W6PUM0	A0A1W6PUM0_9RHIZ	unreviewed	Transcriptional activator protein	raiR NXC14_CH03094	Rhizobium sp. NXC14	241	1
A0A1X6Y931	A0A1X6Y931_9RHOB	unreviewed	Transcriptional activator protein LasR	lasR ROG8370_00333	Roseovarius gaetbuli	241	2
A0A1X6ZEV5	A0A1X6ZEV5_9RHOB	unreviewed	Putative transcriptional activator protein TraR	traR ROG8370_02183	Roseovarius gaetbuli	241	2
A0A1X7BLU0	A0A1X7BLU0_9RHOB	unreviewed	HTH-type quorum sensing-dependent transcriptional regulator VjbR	vjbR ROA7745_00021	Roseovarius aestuarii	241	3
A0A1Y1SFQ6	A0A1Y1SFQ6_9GAMM	unreviewed	DNA-binding transcriptional activator SdiA	ATO7_00005	Oceanococcus atlanticus	241	1
A0A1Y5RPM5	A0A1Y5RPM5_9RHOB	unreviewed	HTH-type quorum sensing-dependent transcriptional regulator VjbR	vjbR PEL8287_00981	Pelagicola litorisediminis	241	3
A0A1Y5SQS9	A0A1Y5SQS9_9RHOB	unreviewed	HTH-type quorum sensing-dependent transcriptional regulator VjbR	vjbR PSA7680_02356	Pseudoruegeria aquimaris	241	3
A0A221AKR7	A0A221AKR7_9BURK	unreviewed	Regulatory protein SdiA	sdiA bAD24_p01920	Burkholderia sp. AD24	241	1
A0A235AYK4	A0A235AYK4_9RHIZ	unreviewed	Transcriptional activator protein 1	raiR-1 AMK08_CH103154	Rhizobium sp. N4311	241	2
A0A239DF39	A0A239DF39_9RHOB	unreviewed	LuxR family transcriptional regulator/LuxR family transcriptional regulator, quorum-sensing system regulator CciR	SAMN05421757_101798	Tropicimonas sediminicola	241	2
A0A2I0FXQ4	A0A2I0FXQ4_9GAMM	unreviewed	Transcriptional regulator SdiA	CIG19_07225	Enterobacterales bacterium CwR94	241	1
A0A2N8B9P9	A0A2N8B9P9_9PSED	unreviewed	Transcriptional regulator SdiA	C1Y31_19615	Pseudomonas sp. FW305-25	241	1
A0A2P8VLT7	A0A2P8VLT7_9ENTR	unreviewed	Transcriptional regulator SdiA	C7G83_07635	Siccibacter turicensis	241	1
A0A2S4S2B3	A0A2S4S2B3_CITAM	unreviewed	Transcriptional regulator SdiA	C3430_02680	Citrobacter amalonaticus	241	1
A0A2S9UG09	A0A2S9UG09_CROSK	unreviewed	Transcriptional regulator SdiA	CsakCS931_14025 CsakCS931_34690	Cronobacter sakazakii (Enterobacter sakazakii)	241	1
A0A2T7ABA6	A0A2T7ABA6_9ENTR	unreviewed	Transcriptional regulator SdiA	AUM46_20820	Cronobacter malonaticus	241	1
A0A2T7AXY3	A0A2T7AXY3_9ENTR	unreviewed	Transcriptional regulator SdiA	AUN14_04050	Cronobacter muytjensii	241	1
A0A2T7B1T3	A0A2T7B1T3_9ENTR	unreviewed	Transcriptional regulator SdiA	BS411_16910	Cronobacter turicensis	241	1
A0A2V2TTZ2	A0A2V2TTZ2_9PSED	unreviewed	Regulatory protein RhlR	DK265_07500	Pseudomonas sp. RW410	241	2
A0A2V3FBW8	A0A2V3FBW8_PSEAI	unreviewed	Transcriptional regulator SdiA	C0044_26005	Pseudomonas aeruginosa	241	1
A0A2X5EQT1	A0A2X5EQT1_SERRU	unreviewed	Transcriptional activator protein lasR	lasR_2 NCTC10848_04580	Serratia rubidaea (Serratia marinorubra)	241	2
A0A2Z5ZK39	A0A2Z5ZK39_9PROT	unreviewed	Transcriptional regulator LuxR	AcetOrient_orf04006	Acetobacter orientalis	241	2
A0A335XKT2	A0A335XKT2_ACIBA	unreviewed	ER transcriptional regulator	sdiA_1 sdiA_2 SAMEA104305299_00302 SAMEA104305315_03521 SAMEA104305337_01521	Acinetobacter baumannii	241	1
A0A351LV42	A0A351LV42_9ENTR	unreviewed	Transcriptional regulator SdiA	DCY50_06560	Franconibacter helveticus	241	1
A0A376EMA7	A0A376EMA7_9ENTR	unreviewed	Regulatory protein SdiA	sdiA NCTC9529_02521	Cronobacter universalis NCTC 9529	241	1
A0A379ICF8	A0A379ICF8_PSEFL	unreviewed	Regulatory protein RhlR	rhlR NCTC10392_02457	Pseudomonas fluorescens	241	2
A0A379J7L7	A0A379J7L7_PSEFL	unreviewed	Regulatory protein RhlR	rhlR NCTC3756_02259	Pseudomonas fluorescens	241	2
A0A384EQR5	A0A384EQR5_CROSK	unreviewed	DNA-binding transcriptional regulator SdiA	CSK29544_02624	Cronobacter sakazakii (Enterobacter sakazakii)	241	1
A6N8S0	A6N8S0_PSECL	unreviewed	PhzR	phzR	Pseudomonas chlororaphis (Pseudomonas aureofaciens)	241	2
A7U5T8	A7U5T8_BURPE	unreviewed	BpsR5		Burkholderia pseudomallei (Pseudomonas pseudomallei)	241	3
A9JPX4	A9JPX4_PSEAI	unreviewed	Regulatory protein SdiA (RhlR protein) (Transcriptional regulator) (Transcriptional regulator RhlR) (regulatory protein RhlR)	rhlR sdiA_1 ALP65_01551 CAZ10_20085 CGU42_19945 DT376_17285 DY940_11275 DZ940_15115 DZ962_22795 EFK68_23630 EGJ65_12815 EGY23_14930 NCTC13719_01491 PAERUG_E15_London_28_01_14_04181 PAMH19_1593 RW109_RW109_02322	Pseudomonas aeruginosa	241	2
B0ZTB9	B0ZTB9_RHILI	unreviewed	Transcriptional regulator	mrlR3 C8D77_1314	Rhizobium loti (Mesorhizobium loti)	241	1
B3Q3I2	B3Q3I2_RHIE6	unreviewed	Transcriptional activator protein	raiR RHECIAT_PC0000662	Rhizobium etli (strain CIAT 652)	241	1
B6E4Z5	B6E4Z5_PSEAI	unreviewed	RhlR transcriptional regulator	rhlR	Pseudomonas aeruginosa	241	2
B6V855	B6V855_9PSED	unreviewed	PhzR	phzR	Pseudomonas sp. G5(2008b)	241	3
C5ADX8	C5ADX8_BURGB	unreviewed	Acylhomoserine lactone dependent transcriptional activator	bglu_1g10680	Burkholderia glumae (strain BGR1)	241	2
C9XV63	C9XV63_CROTZ	unreviewed	Regulatory protein sdiA	sdiA Ctu_26190	Cronobacter turicensis (strain DSM 18703 / LMG 23827 / z3032)	241	1
D9IV59	D9IV59_9PSED	unreviewed	Transcriptional regulator RhlR	rhlR	Pseudomonas sp. BSFD5	241	2
E2ITE5	E2ITE5_9PSED	unreviewed	Transcriptional activator PhzR (Transcriptional regulator, LuxR autoinducer regulated family)	phzR C4K39_3102	Pseudomonas sp. CMR12a	241	3
E3UVC5	E3UVC5_9PSED	unreviewed	PhzR	phzR	Pseudomonas chlororaphis	241	2
G9Z911	G9Z911_9ENTR	unreviewed	Regulatory protein SdiA	HMPREF0880_04027	Yokenella regensburgei ATCC 43003	241	1
H2DFH2	H2DFH2_9PSED	unreviewed	PhzR	phzR	Pseudomonas chlororaphis	241	3
H2E8U2	H2E8U2_9PSED	unreviewed	Transcriptional regulator RhlR		Pseudomonas sp. JSK6	241	2
I4N2Z8	I4N2Z8_9PSED	unreviewed	Transcriptional regulator RhlR	PMM47T1_14311	Pseudomonas sp. M47T1	241	2
J2ETK1	J2ETK1_9PSED	unreviewed	Transcriptional activator protein PhzR	phzR Pchl3084_4950	Pseudomonas chlororaphis subsp. aureofaciens 30-84	241	2
J2FA68	J2FA68_9PSED	unreviewed	Transcriptional activator CsaR	csaR Pchl3084_2451	Pseudomonas chlororaphis subsp. aureofaciens 30-84	241	2
K0VKZ5	K0VKZ5_9RHIZ	unreviewed	AHL-dependent transcriptional regulator	RCCGEPOP_19563	Rhizobium sp. Pop5	241	3
K8ABU9	K8ABU9_9ENTR	unreviewed	N-3-oxohexanoyl-L-homoserine lactone quorum-sensing transcriptional activator @ N-3-oxooctanoyl-L-homoserine lactone quorum-sensing transcriptional activator ## Regulatory activator SdiA	BN137_1072	Cronobacter condimenti 1330	241	3
K8ARF5	K8ARF5_9ENTR	unreviewed	N-3-oxohexanoyl-L-homoserine lactone quorum-sensing transcriptional activator @ N-3-oxooctanoyl-L-homoserine lactone quorum-sensing transcriptional activator ## Regulatory activator SdiA	BN134_3989	Cronobacter dublinensis 1210	241	3
K8B4X1	K8B4X1_9ENTR	unreviewed	N-3-oxohexanoyl-L-homoserine lactone quorum-sensing transcriptional activator @ N-3-oxooctanoyl-L-homoserine lactone quorum-sensing transcriptional activator ## Regulatory activator SdiA	BN133_4236	Cronobacter dublinensis 582	241	3
K8CCS3	K8CCS3_CROSK	unreviewed	N-3-oxohexanoyl-L-homoserine lactone quorum-sensing transcriptional activator @ N-3-oxooctanoyl-L-homoserine lactone quorum-sensing transcriptional activator ## Regulatory activator SdiA	BN129_1690	Cronobacter sakazakii 701	241	3
K9H543	K9H543_9PROT	unreviewed	Regulatory protein, LuxR	C882_2736	Caenispirillum salinarum AK4	241	2
M1VD05	M1VD05_9PSED	unreviewed	AHL-dependent transcriptional regulator	phzR	Pseudomonas chlororaphis subsp. aurantiaca	241	3
P54292	RHLR_PSEAE	reviewed	Regulatory protein RhlR (Elastase modulator)	rhlR lasM vsmR PA3477	Pseudomonas aeruginosa (strain ATCC 15692 / DSM 22644 / CIP 104116 / JCM 14847 / LMG 12228 / 1C / PRS 101 / PAO1)	241	3
P54303	PHZR_PSECL	reviewed	Transcriptional activator protein PhzR	phzR	Pseudomonas chlororaphis (Pseudomonas aureofaciens)	241	3
Q1MDW2	Q1MDW2_RHIL3	unreviewed	Putative AHL-dependent transcriptional regulator	bisR RL3377	Rhizobium leguminosarum bv. viciae (strain 3841)	241	3
Q29VN7	Q29VN7_PSECL	unreviewed	Transcriptional activator PhzR	phzR	Pseudomonas chlororaphis (Pseudomonas aureofaciens)	241	2
Q2JYK7	Q2JYK7_RHIEC	unreviewed	Transcriptional regulator (Activator) protein, LuxR family	raiR RHE_PF00439	Rhizobium etli (strain CFN 42 / ATCC 51251)	241	1
Q8VS73	Q8VS73_RHIET	unreviewed	CinR	cinR	Rhizobium etli	241	3
Q939D1	Q939D1_PSECL	unreviewed	Transcriptional activator CsaR	csaR	Pseudomonas chlororaphis (Pseudomonas aureofaciens)	241	3
Q9KJ71	Q9KJ71_RHILE	unreviewed	AHL-dependent transcriptional regulator CinR	cinR	Rhizobium leguminosarum	241	3
Q9L6U5	Q9L6U5_PSEFL	unreviewed	Acylhomoserine lactone dependent transcriptional regulator	rhlR	Pseudomonas fluorescens	241	2
Q9R9G8	Q9R9G8_PSECL	unreviewed	Transcriptional activator PhzR	phzR	Pseudomonas chlororaphis (Pseudomonas aureofaciens)	241	2
V6ABP8	V6ABP8_PSEAI	unreviewed	Regulatory protein rhlR	rhlR PAMH27_1514	Pseudomonas aeruginosa MH27	241	2
V6F790	V6F790_MAGGM	unreviewed	Putative transcriptional activator protein vanR	MGMSRv2__4022	Magnetospirillum gryphiswaldense MSR-1 v2	241	2
W5QST3	W5QST3_9PSED	unreviewed	Regulatory protein RhlR	rhlG	Pseudomonas chlororaphis	241	2
W6RWH8	W6RWH8_9RHIZ	unreviewed	Transcriptional activator protein luxR	luxR5 LPU83_2985	Rhizobium favelukesii	241	2
A0A023J8L1	A0A023J8L1_PHOLU	unreviewed	LuxR (LuxR family transcriptional regulator)	luxR C6H66_20240	Photorhabdus luminescens (Xenorhabdus luminescens)	242	2
A0A090N8U1	A0A090N8U1_AFIFE	unreviewed	Transcriptional activator protein LuxR	luxR BN961_03958	Afipia felis (Cat scratch disease bacillus)	242	2
A0A0D1D740	A0A0D1D740_9RHOB	unreviewed	LuxR_2 protein	luxR_2 jaqu_24990	Jannaschia aquimarina	242	2
A0A0H4KUR7	A0A0H4KUR7_9RHOB	unreviewed	Transcriptional activator protein RaiR	MALG_02722	Marinovum algicola DG 898	242	2
A0A0P0RFW1	A0A0P0RFW1_9BURK	unreviewed	Transcriptional activator protein LuxR	K788_0007673	Paraburkholderia caribensis MBA4	242	2
A0A0P1GQC9	A0A0P1GQC9_9RHOB	unreviewed	HTH-type quorum sensing-dependent transcriptional regulator VjbR	vjbR TRN7648_01713	Tropicibacter naphthalenivorans	242	3
A0A0T9SJF8	A0A0T9SJF8_YEREN	unreviewed	HTH-type quorum sensing-dependent transcriptional regulator vjbR	vjbR ERS137951_02740	Yersinia enterocolitica	242	1
A0A0U6FQT1	A0A0U6FQT1_SERMA	unreviewed	Transcriptional activator protein lasR	lasR_2 ERS381490_03114	Serratia marcescens	242	2
A0A142BPT6	A0A142BPT6_9RHIZ	unreviewed	Transcriptional activator protein, LuxR	pSinB_235	Sinorhizobium sp. M14	242	2
A0A160UZS4	A0A160UZS4_9BRAD	unreviewed	Transcriptional activator protein LuxR CDS	BN2626_G22_6030	Bradyrhizobium sp. G22	242	1
A0A169ENJ4	A0A169ENJ4_KLEOX	unreviewed	Regulatory activator SdiA	lasR_1 SAMEA2273766_00361	Klebsiella oxytoca	242	1
A0A177HAM7	A0A177HAM7_9RHOB	unreviewed	Putative transcriptional activator protein TraR	traR pfor_17c2045	Rhodobacteraceae bacterium SB2	242	2
A0A1B8YBF2	A0A1B8YBF2_9GAMM	unreviewed	Regulatory protein SdiA	sdiA_2 Phpb_04514	Photorhabdus namnaonensis	242	1
A0A1C0U0X8	A0A1C0U0X8_9GAMM	unreviewed	Regulatory protein SdiA	sdiA_2 Ppb6_03239	Photorhabdus australis	242	1
A0A1C0U139	A0A1C0U139_9GAMM	unreviewed	Regulatory protein SdiA	sdiA_1 Ppb6_03237	Photorhabdus australis	242	1
A0A1C3HG32	A0A1C3HG32_SERMA	unreviewed	Transcriptional activator protein LasR	lasR PWN146_02707	Serratia marcescens	242	2
A0A1G6RAL7	A0A1G6RAL7_9BURK	unreviewed	LuxR family transcriptional regulator, quorum-sensing transcription factor LasR	SAMN05421548_11356	Burkholderia sp. TNe-862	242	3
A0A1G8FLL9	A0A1G8FLL9_9BURK	unreviewed	LuxR family transcriptional regulator, quorum-sensing transcription factor LasR	SAMN04487926_108241	Burkholderia sp. yr281	242	3
A0A1H1Z0L2	A0A1H1Z0L2_9PSED	unreviewed	LuxR family transcriptional regulator, quorum-sensing system regulator ExpR	SAMN05216222_3686	Pseudomonas prosekii	242	3
A0A1I1IX53	A0A1I1IX53_9GAMM	unreviewed	LuxR family transcriptional regulator, quorum-sensing transcription factor LasR	SAMN05660479_01634	Microbulbifer thermotolerans	242	3
A0A1I4V8M8	A0A1I4V8M8_9ENTR	unreviewed	LuxR family transcriptional regulator, quorum-sensing system regulator ExpR	SAMN05216516_101612	Izhakiella capsodis	242	3
A0A1L9NW87	A0A1L9NW87_9RHOB	unreviewed	Putative transcriptional activator protein TraR	traR_2 PFRI_23430	Planktotalea frisia	242	2
A0A1N7SN56	A0A1N7SN56_9BURK	unreviewed	Transcriptional activator protein LasR	lasR BN2476_650025	Paraburkholderia piptadeniae	242	2
A0A1T1I7F0	A0A1T1I7F0_9PSED	unreviewed	Autoinducer transcriptional regulator AhlR	MF4836_06985	Pseudomonas sp. MF4836	242	2
A0A1W2C832	A0A1W2C832_9RHIZ	unreviewed	LuxR family transcriptional regulator, quorum-sensing system regulator SinR	SAMN05880593_10770	Rhizobium sp. RU36D	242	3
A0A1X6ZRU8	A0A1X6ZRU8_9RHOB	unreviewed	HTH-type quorum sensing-dependent transcriptional regulator VjbR	vjbR ROJ8625_03025	Roseivivax jejudonensis	242	3
A0A1X7CKX0	A0A1X7CKX0_PARCY	unreviewed	LuxR family transcriptional regulator, quorum-sensing transcription factor LasR	SAMN06295900_101537	Paraburkholderia caryophylli	242	3
A0A1Y0YAQ7	A0A1Y0YAQ7_ACEPA	unreviewed	Transcriptional activator protein AhyR/AsaR	S1001342_02936	Acetobacter pasteurianus subsp. pasteurianus	242	2
A0A221TFQ6	A0A221TFQ6_PECCA	unreviewed	LuxR family transcriptional regulator (Quorum-sensing system transcriptional regulator ExpR)	expR PB16LOC_03328 SCC1_4278	Pectobacterium carotovorum (Erwinia carotovora)	242	3
A0A238J990	A0A238J990_9RHOB	unreviewed	HTH-type quorum sensing-dependent transcriptional regulator VjbR	vjbR TRP8649_01251	Tropicibacter phthalicicus	242	3
A0A238K474	A0A238K474_9RHOB	unreviewed	HTH-type quorum sensing-dependent transcriptional regulator VjbR	vjbR PEV8663_00966	Pelagimonas varians	242	3
A0A249NY38	A0A249NY38_9RHIZ	unreviewed	Transcriptional activator protein SolR	SS05631_c36990	Sinorhizobium sp. CCBAU 05631	242	2
A0A2A6N5R8	A0A2A6N5R8_9BRAD	unreviewed	Transcriptional activator protein BjaR1	CO678_06495	Bradyrhizobium diazoefficiens	242	2
A0A2N7RHZ3	A0A2N7RHZ3_9PSED	unreviewed	HTH-type quorum sensing-dependent transcriptional regulator RpaR	rpaR PseAD21_03170	Pseudomonas sp. AD21	242	3
A0A2S0XKR1	A0A2S0XKR1_9RHIZ	unreviewed	Transcriptional activator protein LuxR	luxR_3 CO731_03126	Aminobacter sp. MSH1	242	2
A0A2T0PJA0	A0A2T0PJA0_9PSED	unreviewed	LuxR family quorum-sensing system transcriptional regulator ExpR	OE22_10411	Pseudomonas sp. NFACC11-2	242	3
A0A2T4ZN35	A0A2T4ZN35_9RHOB	unreviewed	LuxR family transcriptional regulator/LuxR family quorum-sensing system transcriptional regulator CciR	C7969_0387	Oceanicaulis sp. PT13A	242	3
A0A2T5KPV1	A0A2T5KPV1_9PSED	unreviewed	LuxR family quorum-sensing system transcriptional regulator ExpR	C8K63_106175	Pseudomonas sp. GV085	242	3
A0A330JBJ1	A0A330JBJ1_PECCA	unreviewed	Quorum-sensing transcriptional activator YspR	P0421_35470	Pectobacterium carotovorum (Erwinia carotovora)	242	3
A0A366J6J3	A0A366J6J3_9GAMM	unreviewed	LuxR family quorum-sensing system transcriptional regulator ExpR	DFP80_108133	Marinomonas rhizomae	242	3
A0A379Z3F2	A0A379Z3F2_SERMA	unreviewed	Transcriptional activator protein lasR	lasR_3 NCTC10211_03047	Serratia marcescens	242	2
A0A3E0FAC8	A0A3E0FAC8_9PSED	unreviewed	LuxR family quorum-sensing system transcriptional regulator ExpR	C7537_109223	Pseudomonas sp. OV397	242	3
A0A3E1DAX8	A0A3E1DAX8_9PROT	unreviewed	LuxR family transcriptional regulator, transcriptional activator of the bioluminescence operon	DID91_2727702566	Candidatus Nitrotoga sp. MKT	242	2
A0A3E1DNW2	A0A3E1DNW2_9PROT	unreviewed	LuxR family transcriptional regulator, transcriptional activator of the bioluminescence operon	DID90_2727552461	Candidatus Nitrotoga sp. LAW	242	2
A0A3E1DUR6	A0A3E1DUR6_9PROT	unreviewed	LuxR family transcriptional regulator, transcriptional activator of the bioluminescence operon	DID89_2727546333	Candidatus Nitrotoga sp. CP45	242	2
A0A3G7A5X7	A0A3G7A5X7_9PSED	unreviewed	Transcriptional regulator RhlR	C4K40_5153	Pseudomonas sp. CMR5c	242	2
A0A3G7K6V2	A0A3G7K6V2_9PSED	unreviewed	N-3-oxohexanoyl-L-homoserine lactone quorum-sensing transcriptional activator	C4K22_5301	Pseudomonas chlororaphis subsp. aurantiaca	242	3
A0A3G7P948	A0A3G7P948_9PSED	unreviewed	N-3-oxohexanoyl-L-homoserine lactone quorum-sensing transcriptional activator	C4K14_5560	Pseudomonas chlororaphis subsp. aureofaciens	242	3
A0A3G7TV70	A0A3G7TV70_9PSED	unreviewed	N-3-oxohexanoyl-L-homoserine lactone quorum-sensing transcriptional activator	C4K04_5376	Pseudomonas chlororaphis	242	3
A0A3M3ZWF8	A0A3M3ZWF8_9PSED	unreviewed	Transcriptional regulator PsyR	ALQ33_02750	Pseudomonas syringae pv. philadelphi	242	2
A0A3P8M2N1	A0A3P8M2N1_RAOTE	unreviewed	Regulatory protein SdiA	sdiA NCTC13098_02657	Raoultella terrigena (Klebsiella terrigena)	242	1
A4YLT2	A4YLT2_BRASO	unreviewed	Putative N-acyl homoserine lactone transcriptional regulator, LuxR-like	BRADO0942	Bradyrhizobium sp. (strain ORS 278)	242	3
A5JPH5	A5JPH5_ACIAI	unreviewed	LuxR		Acidovorax citrulli (Acidovorax avenae subsp. citrulli)	242	3
A6FLZ0	A6FLZ0_9RHOB	unreviewed	Autoinducer-binding transcriptional regulator LuxR	RAZWK3B_04270	Roseobacter sp. AzwK-3b	242	2
A7KC31	A7KC31_9PSED	unreviewed	Transcriptional activator protein	pcoR ALQ77_03213	Pseudomonas corrugata	242	2
B6VM52	B6VM52_PHOAA	unreviewed	similar to Probable transcription regulator SdiA of Escherichia coli	sdiA sdiA1 PAU_00252 PA-RVA11-2287	Photorhabdus asymbiotica subsp. asymbiotica (strain ATCC 43949 / 3105-77) (Xenorhabdus luminescens (strain 2))	242	1
B6VM55	B6VM55_PHOAA	unreviewed	similar to Probable transcription regulator SdiA of Escherichia coli	sdiA sdiA2 PAU_00255 PA-RVA11-2290	Photorhabdus asymbiotica subsp. asymbiotica (strain ATCC 43949 / 3105-77) (Xenorhabdus luminescens (strain 2))	242	1
B9VV90	B9VV90_PECCC	unreviewed	ExpR	expR	Pectobacterium carotovorum subsp. carotovorum (Erwinia carotovora subsp. carotovora)	242	2
B9VV91	B9VV91_PECCC	unreviewed	ExpR	expR	Pectobacterium carotovorum subsp. carotovorum (Erwinia carotovora subsp. carotovora)	242	2
D0CZQ8	D0CZQ8_9RHOB	unreviewed	Autoinducer-binding transcriptional regulator LuxR	CSE45_4055	Citreicella sp. SE45	242	2
D2TD82	D2TD82_ERWP6	unreviewed	DNA-binding transcriptional activator SdiA	sdiA EPYR_02386	Erwinia pyrifoliae (strain DSM 12163 / CIP 106111 / Ep16/96)	242	1
H0SEM8	H0SEM8_BRAS3	unreviewed	Putative N-acyl homoserine lactone transcriptional regulator, LuxR-like	BRAO375_2160019	Bradyrhizobium sp. (strain ORS 375)	242	3
H0SWR6	H0SWR6_9BRAD	unreviewed	Putative N-acyl homoserine lactone transcriptional regulator, LuxR-like	BRAS3809_210015	Bradyrhizobium sp. STM 3809	242	3
H2BF32	H2BF32_9PSED	unreviewed	Transcriptional activator protein	pmeR	Pseudomonas mediterranea	242	2
I1AXG1	I1AXG1_9RHOB	unreviewed	Autoinducer-binding transcriptional regulator LuxR	C357_10197	Citreicella sp. 357	242	2
K0Q6M1	K0Q6M1_9RHIZ	unreviewed	Putative transcriptional activator protein traR	traR BN77_p2170021	Rhizobium mesoamericanum STM3625	242	2
M1VD11	M1VD11_9PSED	unreviewed	AHL-dependent transcriptional regulator	aurR	Pseudomonas chlororaphis subsp. aurantiaca	242	3
O30346	O30346_9GAMM	unreviewed	LuxR family transcriptional regulator (LuxR homolog)	ecbR KP22_15225	Pectobacterium betavasculorum	242	2
O54452	RAIR_RHIET	reviewed	Transcriptional activator protein RaiR	raiR	Rhizobium etli	242	3
Q4KS34	Q4KS34_PECCC	unreviewed	ExpR (Quorum-sensing transcriptional regulator)	expR	Pectobacterium carotovorum subsp. carotovorum (Erwinia carotovora subsp. carotovora)	242	3
Q6DAZ6	Q6DAZ6_PECAS	unreviewed	Quorum-sensing transcriptional regulator	expR ECA0106	Pectobacterium atrosepticum (strain SCRI 1043 / ATCC BAA-672) (Erwinia carotovora subsp. atroseptica)	242	3
Q6VWJ3	Q6VWJ3_9ENTR	unreviewed	Transcriptional regulator	a2jmR	Enterobacteriaceae bacterium A2JM	242	1
Q89VI3	BJAR1_BRADU	reviewed	Transcriptional activator protein BjaR1 (HTH-type quorum sensing-dependent transcriptional regulator BjaR1)	bjaR1 blr1062	Bradyrhizobium diazoefficiens (strain JCM 10833 / IAM 13628 / NBRC 14792 / USDA 110)	242	3
Q9L6U7	Q9L6U7_PSEFL	unreviewed	Acylhomoserine lactone dependent transcriptional activator	afmR	Pseudomonas fluorescens	242	2
V9QP58	V9QP58_9PSED	unreviewed	PdfR	pdfR	Pseudomonas brassicacearum	242	2
W6RK02	W6RK02_9RHIZ	unreviewed	Regulatory protein rhiR	rhiR LPU83_pLPU83c_0632	Rhizobium favelukesii	242	2
W8EIX1	W8EIX1_PHOLU	unreviewed	Luciferase R (Transcriptional regulator)	luxR KS18_21985	Photorhabdus luminescens (Xenorhabdus luminescens)	242	2
A0A061M4I0	A0A061M4I0_9BRAD	unreviewed	Probable transcriptional activator protein traR	BDOA9_0200830	Bradyrhizobium sp. DOA9	243	2
A0A072C265	A0A072C265_RHILP	unreviewed	Autoinducer transcriptional regulator protein	cinR RLPCCGM1_c2006	Rhizobium leguminosarum bv. phaseoli CCGM1	243	2
A0A090P3T8	A0A090P3T8_9VIBR	unreviewed	Transcriptional activator protein LuxR	JCM19238_645	Vibrio ponticus	243	2
A0A0Q6QVA8	A0A0Q6QVA8_9RHIZ	unreviewed	Transcriptional regulator TraR	ASC97_30365	Rhizobium sp. Root1203	243	2
A0A120N585	A0A120N585_9GAMM	unreviewed	Transcriptional activator protein EsaR	esaR LCN16_00125	Serratia sp. LCN16	243	2
A0A143WLB7	A0A143WLB7_KOMXY	unreviewed	Regulatory protein SdiA	sdiA ATCC53582_02452	Komagataeibacter xylinus (Gluconacetobacter xylinus)	243	1
A0A160UJD4	A0A160UJD4_BRASZ	unreviewed	Transcriptional activator protein LuxR CDS	pG22_0202	Bradyrhizobium sp.	243	1
A0A1I2R796	A0A1I2R796_9BURK	unreviewed	Transcriptional regulator EpsA	SAMN05518865_11185	Duganella sp. CF458	243	1
A0A1U9YYJ3	A0A1U9YYJ3_9RHIZ	unreviewed	Transcriptional activator protein LuxR	luxR Mame_01145	Martelella mediterranea DSM 17316	243	2
A0A2H1L9B1	A0A2H1L9B1_9GAMM	unreviewed	Transcriptional activator protein EsaR	esaR SGBXF1_00125	Serratia grimesii	243	2
A0A2L1D1P4	A0A2L1D1P4_RHILV	unreviewed	LuxR transcriptional regulator CinR	cinR RLV_5631	Rhizobium leguminosarum bv. viciae	243	2
A0A2N9AJ79	A0A2N9AJ79_METEX	unreviewed	N-acylhomoserine lactone transcriptional regulator, LuxR family	TK0001_0797	Methylobacterium extorquens (Methylobacterium dichloromethanicum) (Methylorubrum extorquens)	243	2
A0A2R4GP86	A0A2R4GP86_RHOPL	unreviewed	HTH-type quorum sensing-dependent transcriptional regulator RpaR	RPYSC3_03400	Rhodopseudomonas palustris	243	3
A0A2S6QMK9	A0A2S6QMK9_9PROT	unreviewed	Transcriptional activator protein LuxR	luxR CFH43_00958	Proteobacteria bacterium	243	2
A0A2X2H381	A0A2X2H381_9GAMM	unreviewed	Transcriptional activator protein lasR	lasR_1 NCTC13194_03606	Serratia quinivorans	243	2
A0A366HYL8	A0A366HYL8_9GAMM	unreviewed	LuxR family quorum-sensing system transcriptional regulator ExpR	DES54_14223	Brenneria salicis ATCC 15712 = DSM 30166	243	3
A0A370QTX6	A0A370QTX6_9ENTR	unreviewed	LuxR family quorum-sensing system transcriptional regulator ExpR	C8D90_10392	Enterobacillus tribolii	243	3
A0A381BRS3	A0A381BRS3_9BURK	unreviewed	Transcriptional activator protein lasR	lasR_1 NCTC13388_01536	Burkholderia oklahomensis	243	2
A0A381FSV3	A0A381FSV3_CHRVL	unreviewed	Regulatory protein SdiA	sdiA NCTC9370_02256	Chromobacterium violaceum	243	1
A0ZSG9	A0ZSG9_SHEHA	unreviewed	LuxR	luxR	Shewanella hanedai (Alteromonas hanedai)	243	2
B0ZTB7	B0ZTB7_RHILI	unreviewed	Transcriptional regulator	mrlR1 C8D77_104447	Rhizobium loti (Mesorhizobium loti)	243	1
C4K4V0	C4K4V0_HAMD5	unreviewed	Autoinducer response regulator	expR HDEF_0874	Hamiltonella defensa subsp. Acyrthosiphon pisum (strain 5AT)	243	1
E6W1G5	E6W1G5_DESIS	unreviewed	Regulatory protein LuxR	Selin_0676	Desulfurispirillum indicum (strain ATCC BAA-1389 / S5)	243	2
J7H767	J7H767_RHIML	unreviewed	LuxR	luxR	Rhizobium meliloti (Ensifer meliloti) (Sinorhizobium meliloti)	243	2
Q6NCZ5	RPAR_RHOPA	reviewed	HTH-type quorum sensing-dependent transcriptional regulator RpaR (4-coumaroyl-homoserine lactone receptor) (pC-HSL receptor)	rpaR RPA0321	Rhodopseudomonas palustris (strain ATCC BAA-98 / CGA009)	243	3
A0A090IB87	A0A090IB87_9GAMM	unreviewed	Transcriptional activator protein LuxR (Transcriptional regulator, LuxR family)	luxR MVIS_1035 NVI5450_4530	Moritella viscosa	244	1
A0A0E1NFA0	A0A0E1NFA0_YEREN	unreviewed	Quorum-sensing transcriptional activator	yenR ERS137941_01137	Yersinia enterocolitica	244	2
A0A0F6SWF2	A0A0F6SWF2_YEREN	unreviewed	Quorum-sensing transcriptional activator	yenR ERS008580_00216	Yersinia enterocolitica	244	2
A0A0H2V844	A0A0H2V844_ECOL6	unreviewed	Regulatory protein sdiA	sdiA c2330	Escherichia coli O6:H1 (strain CFT073 / ATCC 700928 / UPEC)	244	1
A0A0H3NW67	A0A0H3NW67_YERE1	unreviewed	Quorum-sensing transcriptional activator YpeR	Y11_04881	Yersinia enterocolitica subsp. palearctica serotype O:3 (strain DSM 13030 / CIP 106945 / Y11)	244	3
A0A0H5LZ88	A0A0H5LZ88_YERIN	unreviewed	Quorum-sensing transcriptional regulator	lasR_2 ERS008476_03552	Yersinia intermedia	244	3
A0A0M8JHS9	A0A0M8JHS9_9SPHN	unreviewed	Transcriptional activator protein LuxR	SC1_01374	Sphingopyxis sp. C-1	244	2
A0A0T7HQ38	A0A0T7HQ38_RHIGA	unreviewed	Transcriptional activator protein TraR	traR NGAL_HAMBI2605_62180	Neorhizobium galegae bv. orientalis	244	2
A0A0T9SEJ2	A0A0T9SEJ2_YEREN	unreviewed	Quorum-sensing transcriptional activator	yenR ERS137951_02004	Yersinia enterocolitica	244	2
A0A0U1HMM3	A0A0U1HMM3_YERRO	unreviewed	Quorum-sensing transcriptional activator	yenR ERS008555_00143	Yersinia rohdei	244	2
A0A192C835	A0A192C835_ECOLX	unreviewed	SdiA	WLH_00691	Escherichia coli O25b:H4	244	1
A0A1G5FWX8	A0A1G5FWX8_9PROT	unreviewed	LuxR family transcriptional regulator, transcriptional activator of the bioluminescence operon	SAMN05216308_11119	Nitrosospira sp. Nsp13	244	2
A0A1H4JIZ8	A0A1H4JIZ8_PSEMA	unreviewed	LuxR family transcriptional regulator, quorum-sensing transcription factor LasR	SAMN04490193_1371	Pseudomonas marginalis	244	3
A0A1H7GAD3	A0A1H7GAD3_9PROT	unreviewed	LuxR family transcriptional regulator, transcriptional activator of the bioluminescence operon	SAMN05216387_101224	Nitrosovibrio tenuis	244	2
A0A1I0LRY3	A0A1I0LRY3_9BURK	unreviewed	LuxR family transcriptional regulator, quorum-sensing transcription factor LasR	SAMN03159335_07275	Burkholderia sp. NFACC38-1	244	3
A0A1I3ANN7	A0A1I3ANN7_9PROT	unreviewed	LuxR family transcriptional regulator, transcriptional activator of the bioluminescence operon	SAMN05216299_1182	Nitrosospira sp. Nsp14	244	2
A0A1I5C5J9	A0A1I5C5J9_9PROT	unreviewed	LuxR family transcriptional regulator, transcriptional activator of the bioluminescence operon	SAMN05216386_1969	Nitrosospira briensis	244	2
A0A1K1RMB7	A0A1K1RMB7_9BURK	unreviewed	LuxR family transcriptional regulator, quorum-sensing transcription factor LasR	SAMN03159384_04309	Burkholderia sp. NFACC33-1	244	3
A0A1L3L3N4	A0A1L3L3N4_9RHIZ	unreviewed	Transcriptional regulator NgrR, LuxR family	SAMCCGM7_Ch1956	Sinorhizobium americanum CCGM7	244	1
A0A1L3LMQ4	A0A1L3LMQ4_9RHIZ	unreviewed	Transcriptional regulator NgrR, LuxR family	SAMCFNEI73_Ch2068	Sinorhizobium americanum	244	1
A0A1M5RR16	A0A1M5RR16_PECCA	unreviewed	LuxR family transcriptional regulator, quorum-sensing system regulator ExpR	SAMN05444147_10899	Pectobacterium carotovorum (Erwinia carotovora)	244	3
A0A1T5DUW2	A0A1T5DUW2_9SPHN	unreviewed	LuxR family transcriptional regulator, quorum-sensing system regulator CciR	SAMN06295937_101678	Sphingopyxis flava	244	3
A0A1V1PTL8	A0A1V1PTL8_9PROT	unreviewed	Transcriptional activator protein LuxR	U91I_03528	alpha proteobacterium U9-1i	244	2
A0A1V5CIW1	A0A1V5CIW1_9DELT	unreviewed	Regulatory protein SdiA	sdiA_1 A4E57_00345	Syntrophorhabdaceae bacterium PtaU1.Bin034	244	1
A0A1Y1SSC1	A0A1Y1SSC1_9RHOB	unreviewed	Transcriptional activator protein AhyR/asaR	ATO13_10706	Stappia sp. 22II-S9-Z10	244	2
A0A1Y5RUU6	A0A1Y5RUU6_9RHOB	unreviewed	HTH-type quorum sensing-dependent transcriptional regulator VjbR	vjbR PAM7066_00970	Palleronia marisminoris	244	3
A0A1Y5T4G1	A0A1Y5T4G1_9RHOB	unreviewed	Transcriptional activator protein LuxR	luxR PAM7971_02760	Pacificibacter marinus	244	2
A0A1Y6KCG9	A0A1Y6KCG9_9BRAD	unreviewed	Putative N-acyl homoserine lactone transcriptional regulator, LuxR-like	BRAD285_0436	Bradyrhizobium sp. ORS 285	244	3
A0A249NSU2	A0A249NSU2_9RHIZ	unreviewed	Transcriptional activator protein LuxR	SS05631_c18480	Sinorhizobium sp. CCBAU 05631	244	2
A0A249PTN8	A0A249PTN8_RHIFR	unreviewed	Transcriptional activator protein LuxR	SF83666_c16980	Sinorhizobium fredii CCBAU 83666	244	2
A0A250LCG3	A0A250LCG3_9BURK	unreviewed	Transcriptional activator protein LasR	lasR BCCH1_46820 C6Q17_16460	Burkholderia contaminans	244	2
A0A286C0D2	A0A286C0D2_9PROT	unreviewed	LuxR family transcriptional regulator, transcriptional activator of the bioluminescence operon	SAMN06298226_0097	Nitrosovibrio sp. Nv4	244	2
A0A2C9CTP0	A0A2C9CTP0_9RHOB	unreviewed	LuxR family transcriptional regulator/LuxR family transcriptional regulator, quorum-sensing system regulator CciR	SAMN06273572_104270	Monaibacterium marinum	244	2
A0A2L0H5A5	A0A2L0H5A5_RHIFR	unreviewed	Transcriptional activator protein	raiR NXT3_CH02042	Rhizobium fredii (Sinorhizobium fredii)	244	1
A0A2L1CUR5	A0A2L1CUR5_RHILV	unreviewed	LuxR transcriptional regulator ExpR	expR2 RLV_3298	Rhizobium leguminosarum bv. viciae	244	2
A0A2R4MCI4	A0A2R4MCI4_9RHIZ	unreviewed	Transcriptional activator protein RaiR	MXMO3_01152	Maritalea myrionectae	244	2
A0A2R9TDI3	A0A2R9TDI3_YEREN	unreviewed	Quorum-sensing transcriptional activator YpeR	YEP4_02308	Yersinia enterocolitica subsp. palearctica YE-P4	244	3
A0A2T5JPQ7	A0A2T5JPQ7_9PROT	unreviewed	LuxR family transcriptional activator of bioluminescence operon	C8R32_103215	Nitrosospira sp. Nsp5	244	2
A0A2T5JV06	A0A2T5JV06_9PROT	unreviewed	LuxR family transcriptional activator of bioluminescence operon	C8R31_10878	Nitrosospira sp. Nsp2	244	2
A0A2Z3FVZ6	A0A2Z3FVZ6_RHIFR	unreviewed	Transcriptional activator protein LuxR	AOX55_00001999	Sinorhizobium fredii CCBAU 25509	244	2
A0A318INL4	A0A318INL4_BURPY	unreviewed	LuxR family quorum-sensing transcriptional regulator LasR	NA66_101084	Burkholderia pyrrocinia (Pseudomonas pyrrocinia)	244	3
A0A328ZHY6	A0A328ZHY6_9PROT	unreviewed	LuxR family transcriptional activator of bioluminescence operon	C8R16_102209	Nitrosospira multiformis	244	2
A0A362XWT2	A0A362XWT2_9PROT	unreviewed	LuxR family transcriptional regulator/LuxR family transcriptional activator of bioluminescence operon	C8R25_103109	Nitrosospira sp. Nsp22	244	2
A0A366I8L1	A0A366I8L1_9GAMM	unreviewed	LuxR family quorum-sensing system transcriptional regulator ExpR	DES54_10810	Brenneria salicis ATCC 15712 = DSM 30166	244	3
A1JMX7	A1JMX7_YERE8	unreviewed	Quorum-sensing transcriptional activator	yenR YE1599	Yersinia enterocolitica serotype O:8 / biotype 1B (strain NCTC 13174 / 8081)	244	2
B6AW66	B6AW66_9RHOB	unreviewed	Autoinducer-binding transcriptional regulator LuxR	luxR_2 RB2083_3272	Rhodobacteraceae bacterium HTCC2083	244	2
C3MDD5	C3MDD5_SINFN	unreviewed	Transcriptional regulator NgrR, LuxR family	NGR_c16890	Sinorhizobium fredii (strain NBRC 101917 / NGR234)	244	1
D6HY57	D6HY57_ECOLX	unreviewed	Regulatory protein sdiA	ECCG_00446	Escherichia coli B088	244	1
D6IBM2	D6IBM2_ECOLX	unreviewed	Regulatory protein sdiA	ECDG_01783	Escherichia coli B185	244	1
F4N7R9	F4N7R9_YEREN	unreviewed	Transcriptional activator protein yenR	yenR YEW_FX24630	Yersinia enterocolitica W22703	244	2
F4NET1	F4NET1_ECOLX	unreviewed	Regulatory protein SdiA	sdiA SSJG_00659	Escherichia coli D9	244	1
G9A738	G9A738_RHIFH	unreviewed	Transcriptional activator protein	sinR SFHH103_01571	Rhizobium fredii (strain HH103) (Sinorhizobium fredii)	244	1
H0TYH8	H0TYH8_9BRAD	unreviewed	Putative N-acyl homoserine lactone transcriptional regulator, LuxR-like	BRAS3843_700030	Bradyrhizobium sp. STM 3843	244	3
H6QW40	H6QW40_9GAMM	unreviewed	Quorum sensing regulatory protein	bruR	Brenneria rubrifaciens	244	2
L0LUJ6	L0LUJ6_RHITR	unreviewed	Conjugal transfer protein TraR	traRb RTCIAT899_PB02900	Rhizobium tropici CIAT 899	244	2
M4ZFM2	M4ZFM2_9BRAD	unreviewed	Putative N-acyl homoserine lactone transcriptional regulator, LuxR-like	S58_66850	Bradyrhizobium oligotrophicum S58	244	3
O51932	O51932_SERMA	unreviewed	CarR		Serratia marcescens	244	2
O52592	O52592_PECCC	unreviewed	Transcriptional activator CarR	carR	Pectobacterium carotovorum subsp. carotovorum (Erwinia carotovora subsp. carotovora)	244	2
P54295	YENR_YEREN	reviewed	Transcriptional activator protein YenR	yenR	Yersinia enterocolitica	244	3
Q1RAM4	Q1RAM4_ECOUT	unreviewed	Regulatory protein SdiA	sdiA UTI89_C2117	Escherichia coli (strain UTI89 / UPEC)	244	1
Q46751	CARR_PECCC	reviewed	Transcriptional activator protein CarR	carR	Pectobacterium carotovorum subsp. carotovorum (Erwinia carotovora subsp. carotovora)	244	3
Q51786	PHZR_PSEFL	reviewed	Transcriptional activator protein PhzR	phzR	Pseudomonas fluorescens	244	3
V5QZ25	V5QZ25_9PROT	unreviewed	NmuR	nmuR	Nitrosospira multiformis	244	1
W8ZK41	W8ZK41_ECOLX	unreviewed	Regulatory protein SdiA	sdiA EC958_2184	Escherichia coli O25b:H4-ST131	244	1
A0A021XE20	A0A021XE20_9RHIZ	unreviewed	Transcriptional activator protein AhyR/AsaR	ahyR SHLA_60c000350	Shinella sp. DD12	245	2
A0A069HUK5	A0A069HUK5_ENSAD	unreviewed	LuxR family quorum-sensing system transcriptional regulator SinR (Transcriptional regulator)	DFS11_110137	Ensifer adhaerens (Sinorhizobium morelense)	245	3
A0A084A2R2	A0A084A2R2_9GAMM	unreviewed	Transcriptional activator protein EsaR	esaR_1 SRDD_14280	Serratia sp. DD3	245	2
A0A0A1F6K4	A0A0A1F6K4_9BURK	unreviewed	Transcriptional activator protein expR	expR LT85_0134	Collimonas arenae	245	2
A0A0D6PHD6	A0A0D6PHD6_9PROT	unreviewed	Transcriptional regulator LuxR	Aam_054_029	Acidocella aminolytica 101 = DSM 11237	245	2
A0A0D6PKV8	A0A0D6PKV8_9PROT	unreviewed	Transcriptional regulator LuxR	Aam_331_022	Acidocella aminolytica 101 = DSM 11237	245	2
A0A0E1NR16	A0A0E1NR16_YERPA	unreviewed	Quorum-sensing transcriptional activator YpeR	YPA_1955	Yersinia pestis bv. Antiqua (strain Antiqua)	245	3
A0A0E8XMY8	A0A0E8XMY8_9GAMM	unreviewed	Quorum-sensing transcriptional activator YpeR	lasR ERS008478_03007	Yersinia wautersii	245	3
A0A0H2YHM1	A0A0H2YHM1_YERPN	unreviewed	Quorum-sensing transcriptional activator YpeR	YPN_2053	Yersinia pestis bv. Antiqua (strain Nepal516)	245	3
A0A0H3I2E2	A0A0H3I2E2_PECPM	unreviewed	LuxR family transcriptional regulator (Regulatory protein SdiA)	W5S_1749 C5E18_08945	Pectobacterium parmentieri	245	1
A0A0H5BIC0	A0A0H5BIC0_BLAVI	unreviewed	Transcriptional activator protein luxR (Transcriptional regulator)	luxR_3 BV133_3286 BVIRIDIS_09110	Blastochloris viridis (Rhodopseudomonas viridis)	245	2
A0A0H5LT39	A0A0H5LT39_YERIN	unreviewed	Quorum-sensing transcriptional activator	yenR ERS008476_01159	Yersinia intermedia	245	2
A0A0S4NUL7	A0A0S4NUL7_9BURK	unreviewed	Transcriptional activator protein LuxR	BN3177_1965	Janthinobacterium sp. CG23_2	245	2
A0A0S6UMZ3	A0A0S6UMZ3_9BRAD	unreviewed	Regulatory protein rhiR	BDOA9_0115620	Bradyrhizobium sp. DOA9	245	2
A0A0T7NPA3	A0A0T7NPA3_YEREN	unreviewed	Quorum-sensing transcriptional activator	yenR ERS008498_00409	Yersinia enterocolitica	245	2
A0A0T9MVR6	A0A0T9MVR6_YERIN	unreviewed	Quorum-sensing transcriptional activator	yenR ERS008530_03975 NCTC11469_01751	Yersinia intermedia	245	2
A0A0T9P8Q4	A0A0T9P8Q4_9GAMM	unreviewed	LuxR family transcriptional regulator (Quorum-sensing transcriptional activator)	yenR DA391_13720 ERS008670_00860	Yersinia massiliensis	245	3
A0A0T9QID6	A0A0T9QID6_YERFR	unreviewed	Quorum-sensing transcriptional activator	yenR ERS008531_02617	Yersinia frederiksenii	245	2
A0A0T9T5E9	A0A0T9T5E9_YERFR	unreviewed	Quorum-sensing transcriptional activator	yenR ERS008521_00323	Yersinia frederiksenii	245	2
A0A0T9TK48	A0A0T9TK48_YEREN	unreviewed	Quorum-sensing transcriptional activator	yenR ERS008727_02547	Yersinia enterocolitica	245	2
A0A0T9U0Y6	A0A0T9U0Y6_YERKR	unreviewed	Quorum-sensing transcriptional activator	yenR ERS008460_01943	Yersinia kristensenii	245	2
A0A0T9U927	A0A0T9U927_YERFR	unreviewed	Quorum-sensing transcriptional activator	yenR ERS008501_02275	Yersinia frederiksenii	245	2
A0A0T9UAB1	A0A0T9UAB1_YERAL	unreviewed	Quorum-sensing transcriptional activator YpeR	lasR ERS137965_02603	Yersinia aldovae	245	3
A0A0T9US38	A0A0T9US38_YERIN	unreviewed	Quorum-sensing transcriptional activator	yenR ERS008547_03274	Yersinia intermedia	245	2
A0A0U1EVE4	A0A0U1EVE4_YERIN	unreviewed	Quorum-sensing transcriptional activator YpeR	lasR_1 ERS008449_02929	Yersinia intermedia	245	3
A0A0U1HZM5	A0A0U1HZM5_YERMO	unreviewed	LuxR family transcriptional regulator (Quorum-sensing transcriptional activator)	yenR_1 CS537_09375 ERS008437_00380	Yersinia mollaretii	245	3
A0A0U1I6I2	A0A0U1I6I2_YERMO	unreviewed	LuxR family transcriptional regulator (Quorum-sensing transcriptional activator)	yenR_2 CS537_06165 ERS008437_02921	Yersinia mollaretii	245	3
A0A0U1K8W0	A0A0U1K8W0_YERMO	unreviewed	Quorum-sensing transcriptional activator	yenR ERS008557_00655	Yersinia mollaretii	245	2
A0A193QFI3	A0A193QFI3_SODGM	unreviewed	Transcriptional activator protein EsaR	esaR_1 SGGMMB4_00685	Sodalis glossinidius (strain morsitans)	245	2
A0A1B1KJH6	A0A1B1KJH6_SERPL	unreviewed	Transcriptional activator protein EsaR	esaR_1 Q5A_000390	Serratia plymuthica PRI-2C	245	2
A0A1G4Y3U1	A0A1G4Y3U1_9PROT	unreviewed	LuxR family transcriptional regulator/LuxR family transcriptional regulator, transcriptional activator of the bioluminescence operon	SAMN05720354_107113	Nitrosospira sp. Nsp1	245	2
A0A1K1M8U7	A0A1K1M8U7_9PROT	unreviewed	LuxR family transcriptional regulator, transcriptional activator of the bioluminescence operon	SAMN05216414_10550	Nitrosovibrio sp. Nv17	245	2
A0A1L2YVN7	A0A1L2YVN7_RHILV	unreviewed	LuxR-family transcriptional regulator		Rhizobium leguminosarum bv. viciae	245	1
A0A1M5PXK5	A0A1M5PXK5_PECCA	unreviewed	LuxR family transcriptional regulator (LuxR family transcriptional regulator, quorum-sensing system regulator ExpR) (Quorum-sensing system transcriptional regulator ExpR2)	expR2 PB16LOC_02308 SAMN05444147_10690 SCC1_1625	Pectobacterium carotovorum (Erwinia carotovora)	245	2
A0A1R3TDC9	A0A1R3TDC9_9RHIZ	unreviewed	Transcriptional activator protein LasR	lasR DSM25558_1349	Agrobacterium sp. DSM 25558	245	2
A0A1R3TUV2	A0A1R3TUV2_9RHIZ	unreviewed	Transcriptional activator protein LasR	lasR DSM25559_3380	Agrobacterium sp. DSM 25559	245	2
A0A1V1PKH2	A0A1V1PKH2_9PROT	unreviewed	Transcriptional activator protein LuxR	U91I_00655	alpha proteobacterium U9-1i	245	2
A0A1V5C8I0	A0A1V5C8I0_9DELT	unreviewed	Transcriptional activator protein LuxR	luxR_2 A4E57_02507	Syntrophorhabdaceae bacterium PtaU1.Bin034	245	2
A0A1V5D0R2	A0A1V5D0R2_9DELT	unreviewed	Transcriptional activator protein LuxR	luxR A4E63_00110	Syntrophorhabdus sp. PtaU1.Bin050	245	2
A0A222E3N5	A0A222E3N5_9RHOB	unreviewed	HTH-type quorum sensing-dependent transcriptional regulator VjbR	vjbR ANTHELSMS3_02146	Antarctobacter heliothermus	245	3
A0A249PBH1	A0A249PBH1_9RHIZ	unreviewed	Transcriptional activator protein LuxR	SJ05684_c17440	Ensifer sojae CCBAU 05684	245	2
A0A2A9KFL6	A0A2A9KFL6_9BURK	unreviewed	LuxR family quorum-sensing transcriptional regulator LasR	BCF11_2267	Collimonas sp. PA-H2	245	3
A0A2R8A6G0	A0A2R8A6G0_9RHOB	unreviewed	Regulatory protein SdiA	sdiA POI8812_00119	Pontivivens insulae	245	1
A0A2S3W0F3	A0A2S3W0F3_9PROT	unreviewed	DNA-binding transcriptional activator SdiA	KMAL_23140	Komagataeibacter maltaceti	245	1
A0A2U3QCV6	A0A2U3QCV6_9BRAD	unreviewed	Transcriptional activator protein BjaR1	bjaR BRAD3257_8662	Bradyrhizobium sp. ORS 3257	245	2
A0A2V4ZQK3	A0A2V4ZQK3_9RHIZ	unreviewed	LuxR family quorum-sensing system transcriptional regulator SinR	C7491_104215	Ensifer sp. AP48	245	3
A0A2X4U8V7	A0A2X4U8V7_SERPL	unreviewed	Transcriptional activator protein lasR	lasR_2 NCTC12961_00100	Serratia plymuthica	245	2
A0A330J758	A0A330J758_PECCA	unreviewed	N-3-oxohexanoyl-L-homoserine lactone quorum-sensing transcriptional activator	P0421_24680	Pectobacterium carotovorum (Erwinia carotovora)	245	3
A0A348FYD4	A0A348FYD4_9RHIZ	unreviewed	Transcriptional activator protein BjaR1	bjaR1 BLTE_10020	Blastochloris sp. GI	245	2
A0A370T1U7	A0A370T1U7_SERFO	unreviewed	LuxR family quorum-sensing system transcriptional regulator ExpR	DFO62_10511	Serratia fonticola	245	3
A0A379Y5B3	A0A379Y5B3_9GAMM	unreviewed	Transcriptional activator protein lasR	lasR NCTC10861_00064	Serratia proteamaculans	245	2
A0A380PR54	A0A380PR54_YERFR	unreviewed	Quorum-sensing transcriptional activator	yenR NCTC11470_01110	Yersinia frederiksenii	245	2
A0A380QBN1	A0A380QBN1_YERPU	unreviewed	Quorum-sensing transcriptional activator YpeR	lasR NCTC8580_02803	Yersinia pseudotuberculosis	245	3
A0A3B0JBD1	A0A3B0JBD1_9GAMM	unreviewed	Transcriptional activator protein EsaR	esaR_2 ARAF_2889	Arsenophonus endosymbiont of Aleurodicus floccissimus	245	2
A0A3B0LWS6	A0A3B0LWS6_9GAMM	unreviewed	Transcriptional activator protein EsaR	esaR_2 ARTV_0721	Arsenophonus endosymbiont of Trialeurodes vaporariorum	245	2
C4S8V1	C4S8V1_YERMW	unreviewed	Transcriptional activator protein echR	ymoll0001_23320	Yersinia mollaretii (strain ATCC 43969 / DSM 18520 / CIP 103324 / CNY 7263 / WAIP 204)	245	2
E0WH58	E0WH58_9GAMM	unreviewed	N-acyl homoserine lactone sensor/regulator	etoR	Erwinia toletana	245	3
F7X7E7	F7X7E7_SINMM	unreviewed	SinR	sinR SM11_chr1561	Sinorhizobium meliloti (strain SM11)	245	2
G0ZGI9	G0ZGI9_SERPL	unreviewed	SptR	sptR	Serratia plymuthica	245	3
I3X9V0	I3X9V0_RHIFR	unreviewed	Transcriptional regulator NgrR, LuxR family	USDA257_c41140	Sinorhizobium fredii USDA 257	245	1
K2QBP3	K2QBP3_9RHIZ	unreviewed	Regulatory protein LuxR	QWE_01980	Agrobacterium albertimagni AOL15	245	2
Q1A4U9	Q1A4U9_PECCC	unreviewed	Quorum-sensing transcriptional regulator	expR2	Pectobacterium carotovorum subsp. carotovorum (Erwinia carotovora subsp. carotovora)	245	3
Q47189	EXPR_PECPM	reviewed	Transcriptional activator protein ExpR	expR W5S_4606	Pectobacterium parmentieri	245	3
Q4KS35	Q4KS35_PECCC	unreviewed	ExpR	expR	Pectobacterium carotovorum subsp. carotovorum (Erwinia carotovora subsp. carotovora)	245	2
Q669I5	Q669I5_YERPS	unreviewed	Quorum-sensing transcriptional activator YpeR	ypsR YPTB2500	Yersinia pseudotuberculosis serotype I (strain IP32953)	245	3
Q6D6W8	Q6D6W8_PECAS	unreviewed	Quorum-sensing transcriptional regulator	ECA1561	Pectobacterium atrosepticum (strain SCRI 1043 / ATCC BAA-672) (Erwinia carotovora subsp. atroseptica)	245	1
Q7WTN8	Q7WTN8_PECAT	unreviewed	Putative ExpR protein	expR	Pectobacterium atrosepticum (Erwinia carotovora subsp. atroseptica)	245	2
Q92PD1	Q92PD1_RHIME	unreviewed	Quorum sensing system, AHL autoinducer-binding, luxR family, regulator of sinI	sinR SMc00170	Rhizobium meliloti (strain 1021) (Ensifer meliloti) (Sinorhizobium meliloti)	245	3
Q9RH45	Q9RH45_YERPE	unreviewed	LuxR family transcriptional regulator (Quorum-sensing transcriptional activator YpeR) (Transcriptional activator YpeR)	ypeR YPO2457 DBB30_08450	Yersinia pestis	245	2
Q9XDD1	Q9XDD1_YERPU	unreviewed	LuxR homolog YpsR	ypsR	Yersinia pseudotuberculosis	245	3
U2MC55	U2MC55_SERFO	unreviewed	Quorum-sensing transcriptional activator YspR	L580_3735	Serratia fonticola AU-P3(3)	245	3
W0HM39	W0HM39_9GAMM	unreviewed	Quorum-sensing transcriptional activator YpeR	ypeR SOPEG_0641	Candidatus Sodalis pierantonius str. SOPE	245	3
W0HXT3	W0HXT3_9GAMM	unreviewed	Transcriptional activator of quorum-sensing system	ypeR Sant_3587	Sodalis praecaptivus	245	1
W8I2A6	W8I2A6_ENSAD	unreviewed	Transcriptional regulator NgrR, LuxR family	OV14_3019	Ensifer adhaerens OV14	245	1
A0A021WZH6	A0A021WZH6_9RHIZ	unreviewed	N-acyl homoserine lactone receptor	SHLA_57c000050	Shinella sp. DD12	246	3
A0A058ZMJ2	A0A058ZMJ2_9RHOB	unreviewed	Transcriptional activator protein vanR	ATO10_05921	Actibacterium atlanticum	246	2
A0A068SY08	A0A068SY08_RHIGA	unreviewed	Autoinducer-binding transcriptional regulator BpsR	bpsR RG540_CH38140	Neorhizobium galegae bv. orientalis str. HAMBI 540	246	3
A0A068TDE4	A0A068TDE4_RHIGA	unreviewed	Autoinducer-binding transcriptional regulator BpsR	bpsR RG1141_CH37490	Neorhizobium galegae bv. officinalis bv. officinalis str. HAMBI 1141	246	3
A0A078KU33	A0A078KU33_9GAMM	unreviewed	Transcriptional activator protein LuxR	luxR_1 BN59_00825	Legionella massiliensis	246	2
A0A083ZPY2	A0A083ZPY2_RHIRD	unreviewed	Regulatory protein rhiR	SY94_0603	Rhizobium radiobacter (Agrobacterium tumefaciens) (Agrobacterium radiobacter)	246	2
A0A085GS79	A0A085GS79_HAFAL	unreviewed	LuxR family transcriptional regulator (Quorum-sensing transcriptional activator)	EAE69_06750 GHAL_3104	Hafnia alvei ATCC 13337	246	1
A0A087PTV7	A0A087PTV7_9PROT	unreviewed	Transcriptional activator protein raiR	AD930_10085 AmDm5_0758	Acetobacter malorum	246	2
A0A0A8UX89	A0A0A8UX89_LEGHA	unreviewed	Putative Transcriptional regulator, LuxR family with an autoinducer-binding domain	LHA_2722	Legionella hackeliae	246	1
A0A0C5W2F4	A0A0C5W2F4_9ENTR	unreviewed	Quorum-sensing transcriptional activator YspR	yspR F652_2388	Enterobacteriaceae bacterium bta3-1	246	3
A0A0C5W891	A0A0C5W891_9ENTR	unreviewed	Quorum-sensing transcriptional activator YspR	yspR F652_759	Enterobacteriaceae bacterium bta3-1	246	3
A0A0D6NGA1	A0A0D6NGA1_9PROT	unreviewed	Transcriptional regulator LuxR	Abor_006_046	Acetobacter orientalis 21F-2	246	2
A0A0T6Z825	A0A0T6Z825_RHIFR	unreviewed	N-acyl homoserine lactone receptor	N181_26230	Sinorhizobium fredii USDA 205	246	3
A0A0T7FAU7	A0A0T7FAU7_RHIGA	unreviewed	Autoinducer-binding transcriptional regulator BpsR	bpsR NGAL_HAMBI1145_09280	Neorhizobium galegae bv. officinalis	246	3
A0A0T7FY38	A0A0T7FY38_RHIGA	unreviewed	Autoinducer-binding transcriptional regulator BpsR	bpsR NGAL_HAMBI1146_35730	Neorhizobium galegae bv. officinalis	246	3
A0A0T7GYX3	A0A0T7GYX3_RHIGA	unreviewed	Autoinducer-binding transcriptional regulator BpsR	bpsR NGAL_HAMBI1189_44990	Neorhizobium galegae bv. officinalis	246	3
A0A0T7HIS6	A0A0T7HIS6_RHIGA	unreviewed	Autoinducer-binding transcriptional regulator BpsR	bpsR NGAL_HAMBI2605_40100	Neorhizobium galegae bv. orientalis	246	3
A0A128F283	A0A128F283_9GAMM	unreviewed	Transcriptional activator protein LuxR	luxR_1 GCE9029_02263	Grimontia celer	246	2
A0A177G4N9	A0A177G4N9_9PROT	unreviewed	Transcriptional activator protein raiR	Amal_00695 Amal_03507	Acetobacter malorum	246	2
A0A1C6Z464	A0A1C6Z464_HAFAL	unreviewed	LuxR family transcriptional regulator, quorum-sensing system regulator ExpR	BN1044_03478	Hafnia alvei	246	3
A0A1E5JVD2	A0A1E5JVD2_9GAMM	unreviewed	Transcriptional activator protein LuxR	luxR lpari_00525	Legionella parisiensis	246	2
A0A1H8JBF9	A0A1H8JBF9_9RHIZ	unreviewed	Transcriptional activator protein LuxR	luxR_4 RTCCBAU85039_2175	Rhizobium tibeticum	246	2
A0A1M5RCD9	A0A1M5RCD9_9RHOB	unreviewed	LuxR family transcriptional regulator/LuxR family transcriptional regulator, quorum-sensing system regulator CciR	SAMN05443551_1706	Marivita hallyeonensis	246	2
A0A1R3TFN6	A0A1R3TFN6_9RHIZ	unreviewed	HTH-type quorum sensing-dependent transcriptional regulator VjbR	vjbR DSM25558_0736	Agrobacterium sp. DSM 25558	246	3
A0A1R3TKT6	A0A1R3TKT6_9RHIZ	unreviewed	HTH-type quorum sensing-dependent transcriptional regulator VjbR	vjbR DSM25559_1566	Agrobacterium sp. DSM 25559	246	3
A0A1S2NC10	A0A1S2NC10_9BURK	unreviewed	Transcriptional activator protein lasR	lasR LO55_3466	Massilia timonae	246	2
A0A249PFJ7	A0A249PFJ7_9RHIZ	unreviewed	Transcriptional activator protein SolR	SJ05684_c33080	Ensifer sojae CCBAU 05684	246	2
A0A249PY57	A0A249PY57_RHIFR	unreviewed	Transcriptional activator protein SolR	SF83666_c34870	Sinorhizobium fredii CCBAU 83666	246	2
A0A2J7VQX3	A0A2J7VQX3_9BURK	unreviewed	Regulatory protein SdiA	sdiA_2 CHC07_03520	Variovorax sp. B4	246	1
A0A2J9H4A7	A0A2J9H4A7_HAFAL	unreviewed	LuxR family transcriptional regulator (Transcriptional activator protein lasR)	lasR CEQ28_018085 NCTC8535_00634	Hafnia alvei	246	2
A0A2Z5ZF41	A0A2Z5ZF41_9PROT	unreviewed	Transcriptional regulator LuxR	AcetOrient_orf01266	Acetobacter orientalis	246	2
A0A377GC41	A0A377GC41_9GAMM	unreviewed	Transcriptional activator protein luxR	luxR NCTC11370_02305	Fluoribacter dumoffii	246	2
A0A377GLD6	A0A377GLD6_9GAMM	unreviewed	Transcriptional activator protein luxR	luxR_2 NCTC11401_02260	Fluoribacter gormanii	246	2
A0A377PJU8	A0A377PJU8_HAFAL	unreviewed	Transcriptional activator protein lasR	lasR NCTC8105_02751	Hafnia alvei	246	2
A0A377QQ65	A0A377QQ65_9BURK	unreviewed	Transcriptional activator protein lasR	lasR_1 NCTC9796_02660	Janthinobacterium lividum	246	2
A0A395L5V0	A0A395L5V0_9RHIZ	unreviewed	HTH-type quorum sensing-dependent transcriptional regulator RpaR	rpaR_1 BLJAPNOD_00699	Ensifer sp. M14	246	3
A0A395LJS4	A0A395LJS4_9RHIZ	unreviewed	Transcriptional activator protein LuxR	luxR_1 BLJAPNOD_03877	Ensifer sp. M14	246	2
A6U6L7	A6U6L7_SINMW	unreviewed	Regulatory protein LuxR	Smed_0440	Sinorhizobium medicae (strain WSM419) (Ensifer medicae)	246	2
A6U9S1	A6U9S1_SINMW	unreviewed	Regulatory protein LuxR	Smed_1559	Sinorhizobium medicae (strain WSM419) (Ensifer medicae)	246	2
A6UE86	A6UE86_SINMW	unreviewed	Regulatory protein LuxR	Smed_3140	Sinorhizobium medicae (strain WSM419) (Ensifer medicae)	246	2
B3VN68	B3VN68_9GAMM	unreviewed	PanR	panR	Pantoea sp. CWB304	246	3
B9JV40	B9JV40_AGRVS	unreviewed	Transcriptional regulator LuxR family	aviR Avi_4374	Agrobacterium vitis (strain S4 / ATCC BAA-846) (Rhizobium vitis (strain S4))	246	1
E8RU94	E8RU94_ASTEC	unreviewed	Regulatory protein LuxR	Astex_3433	Asticcacaulis excentricus (strain ATCC 15261 / DSM 4724 / VKM B-1370 / CB 48)	246	2
F7UI34	F7UI34_RHIRD	unreviewed	AHL-dependent transcriptional regulator CinR	Agau_P200587	Agrobacterium tumefaciens F2	246	3
F7X7X7	F7X7X7_SINMM	unreviewed	VisR	visR SM11_chr0284	Sinorhizobium meliloti (strain SM11)	246	1
G9A1A5	G9A1A5_RHIFH	unreviewed	Transcriptional activator protein luxR family	vanR SFHH103_00506	Rhizobium fredii (strain HH103) (Sinorhizobium fredii)	246	1
K0Q0Q1	K0Q0Q1_9RHIZ	unreviewed	LuxR-family regulator	expR BN77_0719	Rhizobium mesoamericanum STM3625	246	1
K2PX00	K2PX00_9RHIZ	unreviewed	Putative transcriptional regulatory protein	QWE_22786	Agrobacterium albertimagni AOL15	246	1
K2Q575	K2Q575_9RHIZ	unreviewed	Regulatory protein LuxR	QWE_09296	Agrobacterium albertimagni AOL15	246	2
L0LS39	L0LS39_RHITR	unreviewed	N-acyl homoserine lactone receptor	RTCIAT899_CH18110	Rhizobium tropici CIAT 899	246	3
N6UTR4	N6UTR4_9RHIZ	unreviewed	Transcriptional activator protein SolR	RHSP_83306	Rhizobium freirei PRF 81	246	2
Q1W372	Q1W372_AGRVI	unreviewed	AvsR	avsR	Agrobacterium vitis (Rhizobium vitis)	246	1
Q2HY11	Q2HY11_RHIML	unreviewed	LuxR family transcriptional regulator (N-acyl homoserine lactone receptor)	CDO31_16665 CN094_00250 CN095_06505 CN096_03120 CN101_06525 CN113_10555 CN117_12365 CN118_16790 CN119_10135 CN123_17475 CN124_06265 CN125_00545 CN131_24530 CN134_05345 CN142_00055 CN152_13800 CN164_01090 CN203_05975 CN220_11260 CN221_12955 CN224_11470 CN233_17380 CN238_10415 EBB04_01640	Rhizobium meliloti (Ensifer meliloti) (Sinorhizobium meliloti)	246	3
Q52408	Q52408_PSEAJ	unreviewed	PsyR	psyR	Pseudomonas amygdali pv. tabaci (Pseudomonas syringae pv. tabaci)	246	3
Q83ZG6	Q83ZG6_HAFAL	unreviewed	HalR	halR	Hafnia alvei	246	3
Q84G44	Q84G44_RHILV	unreviewed	BisR	bisR	Rhizobium leguminosarum bv. viciae	246	3
Q84HT2	Q84HT2_RHIET	unreviewed	Transcriptional activator CinR	cinR	Rhizobium etli	246	3
R1GXV4	R1GXV4_9GAMM	unreviewed	Transcriptional activator protein LuxR	D515_04858	Grimontia indica	246	2
W6RC49	W6RC49_9RHIZ	unreviewed	Transcriptional activator protein luxR	avhR LPU83_3207	Rhizobium favelukesii	246	2
A0A0E1NR40	A0A0E1NR40_YERPA	unreviewed	Quorum-sensing transcriptional regulator	YPA_0279	Yersinia pestis bv. Antiqua (strain Antiqua)	247	1
A0A0F7HAJ1	A0A0F7HAJ1_SERFO	unreviewed	LuxR family transcriptional regulator (Transcriptional activator protein lasR)	lasR_1 NCTC13193_00032 WN53_08135	Serratia fonticola	247	2
A0A0H2YKJ1	A0A0H2YKJ1_YERPN	unreviewed	Quorum-sensing transcriptional regulator	YPN_3183	Yersinia pestis bv. Antiqua (strain Nepal516)	247	1
A0A0N0WM91	A0A0N0WM91_PSEYM	unreviewed	Transcriptional regulator PsyR	AC505_0606	Pseudomonas syringae pv. maculicola	247	2
A0A0N8R6L1	A0A0N8R6L1_9PSED	unreviewed	Transcriptional regulator PsyR	ALO75_01992	Pseudomonas syringae pv. coryli	247	2
A0A0P9IYK4	A0A0P9IYK4_9PSED	unreviewed	Transcriptional regulator PsyR	ALO87_04973	Pseudomonas syringae pv. apii	247	2
A0A0P9K1S5	A0A0P9K1S5_9PSED	unreviewed	PsyR	ALO80_02124	Pseudomonas caricapapayae	247	2
A0A0P9L335	A0A0P9L335_PSEA0	unreviewed	Transcriptional regulator PsyR	ALO78_01346	Pseudomonas amygdali pv. ciccaronei	247	2
A0A0P9LBD8	A0A0P9LBD8_9PSED	unreviewed	Transcriptional regulator PsyR	ALQ06_02604	Pseudomonas syringae pv. berberidis	247	2
A0A0P9NBK6	A0A0P9NBK6_PSESX	unreviewed	LuxR family transcriptional regulator (PsyR)	ALO50_00807 PSCFBP6110_04097	Pseudomonas syringae pv. cerasicola	247	2
A0A0P9T1M6	A0A0P9T1M6_PSEAV	unreviewed	PsyR	ALO35_02695	Pseudomonas amygdali pv. lachrymans (Pseudomonas syringae pv. lachrymans)	247	2
A0A0P9TCC3	A0A0P9TCC3_PSEA0	unreviewed	PsyR	ALO67_01157 ALQ57_00326	Pseudomonas amygdali pv. hibisci	247	2
A0A0P9TTN5	A0A0P9TTN5_PSEYM	unreviewed	LuxR family transcriptional regulator (Transcriptional regulator PsyR)	ALO84_02033 DND90_24415	Pseudomonas syringae pv. maculicola	247	2
A0A0P9YXE2	A0A0P9YXE2_PSESS	unreviewed	Transcriptional regulator PsyR	ALO49_03925 ALQ22_00719 ALR00_02566	Pseudomonas savastanoi pv. retacarpa	247	2
A0A0Q0D1B0	A0A0Q0D1B0_PSEUB	unreviewed	Transcriptional regulator PsyR	ALO36_03568	Pseudomonas syringae pv. tomato	247	2
A0A0Q0DQS3	A0A0Q0DQS3_9PSED	unreviewed	Transcriptional regulator PsyR	ALO40_03699	Pseudomonas syringae pv. viburni	247	2
A0A0Q0E2X0	A0A0Q0E2X0_9PSED	unreviewed	PsyR	ALO44_03184	Pseudomonas syringae pv. tagetis	247	2
A0A0T9KXU9	A0A0T9KXU9_9GAMM	unreviewed	Quorum-sensing transcriptional regulator	lasR ERS137967_01435	Yersinia nurmii	247	3
A0A0T9M3S8	A0A0T9M3S8_YERPU	unreviewed	Quorum-sensing transcriptional regulator	lasR_1 ERS008566_01628	Yersinia pseudotuberculosis	247	3
A0A0T9MYC8	A0A0T9MYC8_YERIN	unreviewed	Quorum-sensing transcriptional regulator	lasR ERS008530_04174 NCTC11469_00722	Yersinia intermedia	247	3
A0A0T9QBP7	A0A0T9QBP7_YERFR	unreviewed	Quorum-sensing transcriptional regulator	lasR ERS008531_02387	Yersinia frederiksenii	247	3
A0A0T9QV56	A0A0T9QV56_9GAMM	unreviewed	Quorum-sensing transcriptional regulator	lasR_1 ERS008667_02979	Yersinia similis	247	3
A0A0T9UV23	A0A0T9UV23_YERFR	unreviewed	Quorum-sensing transcriptional regulator	lasR ERS008521_03601	Yersinia frederiksenii	247	3
A0A0U1EX69	A0A0U1EX69_YERIN	unreviewed	Quorum-sensing transcriptional regulator	lasR_2 ERS008449_03553	Yersinia intermedia	247	3
A0A0U3ATQ2	A0A0U3ATQ2_RHILV	unreviewed	Putative transcriptional regulatory protein RhiR	rhiR	Rhizobium leguminosarum bv. viciae	247	2
A0A108UDP7	A0A108UDP7_9GAMM	unreviewed	Transcriptional activator protein LuxR	AZ78_4823	Lysobacter capsici AZ78	247	2
A0A108WR40	A0A108WR40_PSEA0	unreviewed	PsyR	ALQ86_01418	Pseudomonas amygdali pv. eriobotryae	247	2
A0A109KR21	A0A109KR21_PSEFL	unreviewed	Transcriptional activator protein EsaR	esaR PFL603g_03976	Pseudomonas fluorescens	247	2
A0A1I5E8X6	A0A1I5E8X6_9GAMM	unreviewed	LuxR family transcriptional regulator, quorum-sensing system regulator ExpR	SAMN05428971_2827	Pantoea sp. OV426	247	3
A0A1L2YVJ7	A0A1L2YVJ7_RHILV	unreviewed	Autoinducer-binding transcriptional regulator RhiR (LuxR-family transcriptional regulator RhiR)	rhiR RLV_1922	Rhizobium leguminosarum bv. viciae	247	3
A0A1W5DEH6	A0A1W5DEH6_9GAMM	unreviewed	Transcriptional activator protein ExpR	expR SPRA44_10033	Serratia proteamaculans	247	2
A0A238IWH2	A0A238IWH2_9RHOB	unreviewed	Transcriptional activator protein EsaR	esaR BOA8489_00285	Boseongicola aestuarii	247	2
A0A240A6Z3	A0A240A6Z3_SERFI	unreviewed	Transcriptional activator protein lasR	lasR_1 SAMEA4384070_00032	Serratia ficaria	247	2
A0A2H6IYF2	A0A2H6IYF2_9BACT	unreviewed	Transcriptional activator protein LasR	lasR BMS3Bbin10_01606	bacterium BMS3Bbin10	247	2
A0A2J7W901	A0A2J7W901_9BURK	unreviewed	Regulatory protein SdiA	sdiA_1 CHC07_01710	Variovorax sp. B4	247	1
A0A2K9ZH82	A0A2K9ZH82_RHILE	unreviewed	Regulatory protein RhiR	rhiR CUJ84_pRLN3000477	Rhizobium leguminosarum	247	2
A0A2L0WLJ8	A0A2L0WLJ8_9RHIZ	unreviewed	Transcriptional activator protein	raiR NXC24_PC01061	Rhizobium sp. NXC24	247	1
A0A2M8W8F8	A0A2M8W8F8_9SPHN	unreviewed	LuxR family quorum-sensing system transcriptional regulator CciR	BDW16_0441	Sphingomonas koreensis	247	3
A0A2R3F877	A0A2R3F877_PSEUB	unreviewed	Transcriptional regulator PsyR	ALQ00_02431	Pseudomonas syringae pv. tomato	247	2
A0A2S3VEZ2	A0A2S3VEZ2_PSESX	unreviewed	LuxR family quorum-sensing system transcriptional regulator ExpR (Transcriptional regulator PsyR)	ALQ85_01416 BCD74_101618	Pseudomonas syringae	247	3
A0A2S4IDS2	A0A2S4IDS2_PSEA0	unreviewed	Transcriptional regulator PsyR	ALQ94_05263	Pseudomonas amygdali pv. morsprunorum	247	2
A0A2T5UEE9	A0A2T5UEE9_9RHOB	unreviewed	LuxR family transcriptional activator of bioluminescence operon/LuxR family quorum-sensing transcriptional regulator LasR	C8N38_106128	Rhodovulum kholense	247	3
A0A2U0UTI8	A0A2U0UTI8_9SPHN	unreviewed	LuxR family quorum-sensing system transcriptional regulator CciR	C7501_4041	Sphingomonas sp. CF311	247	3
A0A2V3QMY0	A0A2V3QMY0_9PSED	unreviewed	LuxR family quorum-sensing system transcriptional regulator ExpR	C7529_105239	Pseudomonas sp. NP28-5	247	3
A0A2X4TRP3	A0A2X4TRP3_SERPL	unreviewed	Transcriptional activator protein lasR	lasR_1 NCTC12961_00037	Serratia plymuthica	247	2
A0A326THK1	A0A326THK1_9PSED	unreviewed	LuxR family quorum-sensing system transcriptional regulator ExpR	C7528_10157	Pseudomonas sp. NP10-3	247	3
A0A370S4G6	A0A370S4G6_SERFO	unreviewed	LuxR family quorum-sensing system transcriptional regulator ExpR	DFO62_12810	Serratia fonticola	247	3
A0A384KYV9	A0A384KYV9_YERPE	unreviewed	LuxR family transcriptional regulator (Quorum-sensing transcriptional regulator)	yspR YPO0985 DBB30_08175	Yersinia pestis	247	3
A0A3M3A3Z7	A0A3M3A3Z7_PSESS	unreviewed	Transcriptional regulator PsyR	ALQ88_03025	Pseudomonas savastanoi (Pseudomonas syringae pv. savastanoi)	247	2
A0A3M3M9T4	A0A3M3M9T4_9PSED	unreviewed	Transcriptional regulator PsyR	ALQ49_01362 ALQ58_01855 ALQ59_01797	Pseudomonas syringae pv. apii	247	2
A0A3M3ZJ41	A0A3M3ZJ41_9PSED	unreviewed	PsyR	ALQ30_00140	Pseudomonas syringae pv. persicae	247	2
A0A3M4BD53	A0A3M4BD53_9PSED	unreviewed	Transcriptional regulator PsyR	ALQ28_04006	Pseudomonas syringae pv. delphinii	247	2
A0A3M4WBA8	A0A3M4WBA8_PSESF	unreviewed	PsyR	ALP83_01044 ALQ15_00333	Pseudomonas syringae pv. actinidiae	247	2
A0A3M5FSC6	A0A3M5FSC6_PSESS	unreviewed	PsyR	ALP59_04464	Pseudomonas savastanoi (Pseudomonas syringae pv. savastanoi)	247	2
A0A3M5LJ74	A0A3M5LJ74_PSESS	unreviewed	PsyR	ALP60_02746 ALP61_00317	Pseudomonas savastanoi (Pseudomonas syringae pv. savastanoi)	247	2
A0A3M5PCZ3	A0A3M5PCZ3_PSESS	unreviewed	Transcriptional regulator PsyR	ALP42_03431	Pseudomonas savastanoi pv. nerii	247	2
A0A3M5YDD5	A0A3M5YDD5_PSEUB	unreviewed	Transcriptional regulator PsyR	ALP19_02487	Pseudomonas syringae pv. tomato	247	2
A0ZSG2	A0ZSG2_PSEAJ	unreviewed	PsyR	psyR ALP77_00636	Pseudomonas amygdali pv. tabaci (Pseudomonas syringae pv. tabaci)	247	2
A6UCQ1	A6UCQ1_SINMW	unreviewed	Regulatory protein LuxR	Smed_2601	Sinorhizobium medicae (strain WSM419) (Ensifer medicae)	247	2
B6ESM1	B6ESM1_ALISL	unreviewed	Transcriptional activator protein LuxR	luxR VSAL_II0958	Aliivibrio salmonicida (strain LFI1238) (Vibrio salmonicida (strain LFI1238))	247	2
D8MP94	D8MP94_ERWBE	unreviewed	Quorum-sensing transcriptional regulator	smaR EbC_11200	Erwinia billingiae (strain Eb661)	247	3
E0WH60	E0WH60_PSESS	unreviewed	Autoinducer transcriptional regulator AhlR (N-acyl homoserine lactone sensor/regulator) (Putative LuxR-homologue) (Transcriptional regulator PsyR)	pssR vR ALO58_04167 ALQ55_02812 ALQ90_04713	Pseudomonas savastanoi pv. savastanoi	247	3
F3IQ25	F3IQ25_PSEAV	unreviewed	Transcriptional regulator PsyR	PLA106_24358	Pseudomonas amygdali pv. lachrymans str. M302278	247	2
G7ZJP6	G7ZJP6_PSESS	unreviewed	Putative LuxR-homologue (Transcriptional regulator PsyR)	fR ALP82_02151	Pseudomonas savastanoi pv. fraxini	247	3
I3NIA6	I3NIA6_YERPS	unreviewed	Quorum-sensing transcriptional regulator	yspR YPTB3259	Yersinia pseudotuberculosis serotype I (strain IP32953)	247	3
[truncated: 534 more rows]
